# Supplementary material for: Metagenomes and metatranscriptomes shed new light on the microbial-mediated sulfur cycle in a Siberian soda lake
Source: BMC Biol. 2019 Aug 22;17:69. doi: 10.1186/s12915-019-0688-7 (PMC6704655; doi:10.1186/s12915-019-0688-7)
Supplement: Supplementary file 4 — Dataset 1. Metrics and Genbank accession numbers on the obtained metagenome-assembled genomes (MAGs). The total size of the MAG (Mb), the number of contains (# Contigs), the contig N50 (kb), maximum contig length (kb), estimated mean coverage, average G+C mol%, total number of 5S, 16S and 23S rRNAs, total number of tRNAs and estimated percentages of CheckM-completeness (Compl), CheckM-contamination (Cont), and strain heterogeneity (Str het) are given. The final given name used for the Genbank submission (NCBI organism name) was derived from the Genome Taxonomy Database (GTDP) classification according to [89] and where possible verified with the 16S rRNA gene classification according to the SILVA database (see column “Proposed name (GTDB)”). For the latter, BLAST results are reported: taxonomy of the best hit, identity with this best hit (%), e value of the match, the length of the query (number of nucleotides), and the coverage with the hit (%). (XLSX 182 kb) [file 12915_2019_688_MOESM4_ESM.xlsx]

## Sheet: all-1032-MAGs
MAG ID	Genbank accession number (WGS)	NCBI organism name	Proposed name (GTDB)	Size (Mb)	# Contigs	Contig N50 (kb)	Max contig length (kb)	Mean coverage (x)	GC (%)	#5S rRNAs	#16S rRNAs	#23S rRNAs	# tRNAs	Compl (%)	Cont (%)	Str het (%)	GTDP classification	Taxon CheckM	CPR-scan	CPR-Conf (%)	Besthit Silva longest 16S rRNA (>=90bp)	SILVA taxonomy besthit longest 16S rRNA	%Identity	e-value	query length	query coverage
bin.CSSed165cm.327R1	SLLX00000000	Candidatus Lokiarchaeota archaeon CSSed165cm_327R1	Lokiarchaeales archaeon CSSed165cm_327R1	2.33159	544	4.323	15.808	6.52006	41.774	0	1	2	15	53.2	0	0	d__Archaea;p__Asgardarchaeota;c__Lokiarchaeia;o__Lokiarchaeales	k__Archaea (root)	INCONCLUSIVE	62	KF564592 uncultured archaeon	Archaea/Crenarchaeota/Bathyarchaeia	84.9315	2e-23	1475	9.8983
bin.CSSed162cmA.432R1	SKQO00000000	Halobacteriales archaeon CSSed162cmA_432R1	Halobacteriales archaeon CSSed162cmA_432R1	3.43251	175	35.427	125.841	17.5031	59.997	0	1	0	36	89.98	2.66	48	d__Archaea;p__Halobacterota;c__Halobacteria;o__Halobacteriales	k__Archaea;p__Euryarchaeota	INCONCLUSIVE	53	EF690612 uncultured haloarchaeon	Archaea/Euryarchaeota/Halobacteria/Halobacteri ales/uncultured	98.913	1e-147	286	96.5035
bin.CSSed162cmA.512	SKSD00000000	Halobacteriales archaeon CSSed162cmA_512	Halobacteriales archaeon CSSed162cmA_512	1.72344	88	46.495	154.357	67.387	57.837	0	1	0	28	79.69	0.65	0	d__Archaea;p__Halobacterota;c__Halobacteria;o__Halobacteriales	k__Archaea;p__Euryarchaeota	INCONCLUSIVE	59	EF690576 uncultured haloarchaeon	Archaea/Euryarchaeota/Halobacteria/Halobacteri ales/uncultured	99.7528	0	816	99.1422
bin.CSSed162cmA.517	SKSH00000000	Halobacteriales archaeon CSSed162cmA_517	Halobacteriales archaeon CSSed162cmA_517	1.83071	224	10.038	41.746	7.8485	57.779	1	1	1	38	90.35	1.98	40	d__Archaea;p__Halobacterota;c__Halobacteria;o__Halobacteriales	k__Archaea;p__Euryarchaeota	INCONCLUSIVE	55	KT165120 uncultured archaeon	Archaea/Euryarchaeota/Halobacteria/Halobacteri ales/uncultured	97.2892	1e-166	335	99.1045
bin.CSSed162cmA.53	SKST00000000	Halobacteriales archaeon CSSed162cmA_53	Halobacteriales archaeon CSSed162cmA_53	1.78865	426	4.148	19.744	8.66928	60.643	0	0	0	26	57.99	3.92	0	d__Archaea;p__Halobacterota;c__Halobacteria;o__Halobacteriales	k__Archaea;p__Euryarchaeota	INCONCLUSIVE	94	#N/A	#N/A	#N/A		#N/A	#N/A
bin.CSSed162cmB.557	SLDP00000000	Halobacteriales archaeon CSSed162cmB_557	Halobacteriales archaeon CSSed162cmB_557	2.1199	114	43.178	172.313	40.609	57.673	0	1	0	37	86.15	2.01	0	d__Archaea;p__Halobacterota;c__Halobacteria;o__Halobacteriales	k__Archaea;p__Euryarchaeota	INCONCLUSIVE	55	EF690576 uncultured haloarchaeon	Archaea/Euryarchaeota/Halobacteria/Halobacteri ales/uncultured	99.7528	0	816	99.1422
bin.CSSed162cmA.77	SKTU00000000	Haloarculaceae archaeon CSSed162cmA_77	Haloarculaceae archaeon CSSed162cmA_77	2.9333	149	26.562	113.686	28.0089	64.404	0	0	0	32	90.02	0.93	20	d__Archaea;p__Halobacterota;c__Halobacteria;o__Halobacteriales;f__Haloarculaceae	k__Archaea;p__Euryarchaeota;c__Halobacteria;o__Halobacteriales;f__Halobacteriaceae	INCONCLUSIVE	58	#N/A	#N/A	#N/A		#N/A	#N/A
bin.CSSed162cmB.331	SKZN00000000	Haloarculaceae archaeon CSSed162cmB_331	Haloarculaceae archaeon CSSed162cmB_331	2.34422	417	6.389	20.26	13.9218	65.102	0	0	0	19	78.66	0.04	0	d__Archaea;p__Halobacterota;c__Halobacteria;o__Halobacteriales;f__Haloarculaceae	k__Archaea;p__Euryarchaeota;c__Halobacteria;o__Halobacteriales;f__Halobacteriaceae	INCONCLUSIVE	73	#N/A	#N/A	#N/A	#N/A	#N/A	#N/A
bin.CSSed162cmA.152	SKKJ00000000	Natronomonas sp. CSSed162cmA_152	Natronomonas sp. CSSed162cmA_152	1.87735	380	5.157	15.787	9.11405	58.705	1	0	0	18	72.63	1.52	0	d__Archaea;p__Halobacterota;c__Halobacteria;o__Halobacteriales;f__Haloarculaceae;g__Natronomonas	k__Archaea;p__Euryarchaeota;c__Halobacteria;o__Halobacteriales;f__Halobacteriaceae	INCONCLUSIVE	52	#N/A	#N/A	#N/A	#N/A	#N/A	#N/A
bin.CSSed165cm.214	SLIW00000000	Natronomonas sp. CSSed165cm_214	Natronomonas sp. CSSed165cm_214	3.11084	590	5.792	21.819	10.8518	68.795	0	1	0	33	83.01	3.3	11.11	d__Archaea;p__Halobacterota;c__Halobacteria;o__Halobacteriales;f__Haloarculaceae;g__Natronomonas	k__Archaea;p__Euryarchaeota;c__Halobacteria;o__Halobacteriales;f__Halobacteriaceae	INCONCLUSIVE	55	KC465592 uncultured euryarchaeote	Archaea/Euryarchaeota/Halobacteria/Halobacteri ales/Halomicrobiaceae/Natronomonas	97.8593	1e-165	329	99.3921
bin.CSSed162cmA.220R1	SKLT00000000	Halococcaceae archaeon CSSed162cmA_220R1	Halococcaceae archaeon CSSed162cmA_220R1	1.40416	195	8.786	30.1	8.11142	58.983	0	0	0	27	61.82	5.19	26.09	d__Archaea;p__Halobacterota;c__Halobacteria;o__Halobacteriales;f__Halococcaceae	k__Archaea;p__Euryarchaeota;c__Halobacteria;o__Halobacteriales;f__Halobacteriaceae	INCONCLUSIVE	55	#N/A	#N/A	#N/A	#N/A	#N/A	#N/A
bin.CSSed162cmA.235	SKME00000000	Halococcaceae archaeon CSSed162cmA_235	Halococcaceae archaeon CSSed162cmA_235	2.57442	484	5.82	22.523	28.7453	63.553	0	0	0	18	65.3	4.04	66.67	d__Archaea;p__Halobacterota;c__Halobacteria;o__Halobacteriales;f__Halococcaceae	k__Archaea;p__Euryarchaeota;c__Halobacteria;o__Halobacteriales;f__Halobacteriaceae	INCONCLUSIVE	67	#N/A	#N/A	#N/A		#N/A	#N/A
bin.CSSed162cmB.185	SKWB00000000	Halococcaceae archaeon CSSed162cmB_185	Halococcaceae archaeon CSSed162cmB_185	2.69899	400	8.019	30.036	24.5221	67.927	0	0	0	32	84.42	2.55	66.67	d__Archaea;p__Halobacterota;c__Halobacteria;o__Halobacteriales;f__Halococcaceae	k__Archaea;p__Euryarchaeota;c__Halobacteria;o__Halobacteriales;f__Halobacteriaceae	INCONCLUSIVE	62	#N/A	#N/A	#N/A	#N/A	#N/A	#N/A
bin.CSSed162cmB.235	SKXI00000000	Halococcaceae archaeon CSSed162cmB_235	Halococcaceae archaeon CSSed162cmB_235	2.4681	501	5.338	15.442	39.9712	67.45	0	0	0	23	72.48	0.94	66.67	d__Archaea;p__Halobacterota;c__Halobacteria;o__Halobacteriales;f__Halococcaceae	k__Archaea;p__Euryarchaeota;c__Halobacteria;o__Halobacteriales;f__Halobacteriaceae	INCONCLUSIVE	70	#N/A	#N/A	#N/A	#N/A	#N/A	#N/A
bin.CSSed165cm.529	SLQL00000000	Halococcaceae archaeon CSSed165cm_529	Halococcaceae archaeon CSSed165cm_529	2.56189	414	6.978	33.073	34.4063	68.076	0	0	0	28	80.06	2.13	60	d__Archaea;p__Halobacterota;c__Halobacteria;o__Halobacteriales;f__Halococcaceae	k__Archaea;p__Euryarchaeota;c__Halobacteria;o__Halobacteriales;f__Halobacteriaceae	INCONCLUSIVE	53	#N/A	#N/A	#N/A	#N/A	#N/A	#N/A
bin.CSSed162cmA.395	SKPV00000000	Halovivax sp. CSSed162cmA_395	Halovivax sp. CSSed162cmA_395	3.85527	292	20.678	78.334	45.0316	68.643	0	0	0	37	95.06	6.23	22.22	d__Archaea;p__Halobacterota;c__Halobacteria;o__Halobacteriales;f__Haloferacaceae;g__Halovivax	k__Archaea;p__Euryarchaeota;c__Halobacteria;o__Halobacteriales;f__Halobacteriaceae	INCONCLUSIVE	61	#N/A	#N/A	#N/A	#N/A	#N/A	#N/A
bin.CSSed165cm.208	SLIS00000000	Halovivax sp. CSSed165cm_208	Halovivax sp. CSSed165cm_208	2.44449	478	5.645	28.915	12.9231	64.452	0	0	0	24	70.46	3.13	8.33	d__Archaea;p__Halobacterota;c__Halobacteria;o__Halobacteriales;f__Haloferacaceae;g__Halovivax	k__Archaea;p__Euryarchaeota;c__Halobacteria;o__Halobacteriales;f__Halobacteriaceae	INCONCLUSIVE	50	#N/A	#N/A	#N/A	#N/A	#N/A	#N/A
bin.CSSed162cmA.244	SKMJ00000000	Natronococcus sp. CSSed162cmA_244	Natronococcus sp. CSSed162cmA_244	2.79159	380	9.433	42.093	169.397	66.096	3	0	0	29	80.7	1	66.67	d__Archaea;p__Halobacterota;c__Halobacteria;o__Halobacteriales;f__Haloferacaceae;g__Natronococcus	k__Archaea;p__Euryarchaeota;c__Halobacteria;o__Halobacteriales;f__Halobacteriaceae	INCONCLUSIVE	59	#N/A	#N/A	#N/A	#N/A	#N/A	#N/A
bin.CSSed162cmB.51	SLCR00000000	Natronococcus sp. CSSed162cmB_51	Natronococcus sp. CSSed162cmB_51	3.25845	211	34.431	223.828	67.7891	65.912	4	0	0	40	91.39	0.53	50	d__Archaea;p__Halobacterota;c__Halobacteria;o__Halobacteriales;f__Haloferacaceae;g__Natronococcus	k__Archaea;p__Euryarchaeota;c__Halobacteria;o__Halobacteriales;f__Halobacteriaceae	INCONCLUSIVE	56	#N/A	#N/A	#N/A	#N/A	#N/A	#N/A
bin.CSSed165cm.285R1	SLKV00000000	Natronococcus sp. CSSed165cm_285R1	Natronococcus sp. CSSed165cm_285R1	2.57385	195	21.879	77.174	144.399	66.071	1	0	0	31	86.22	0.47	100	d__Archaea;p__Halobacterota;c__Halobacteria;o__Halobacteriales;f__Haloferacaceae;g__Natronococcus	k__Archaea;p__Euryarchaeota;c__Halobacteria;o__Halobacteriales;f__Halobacteriaceae	INCONCLUSIVE	64	#N/A	#N/A	#N/A	#N/A	#N/A	#N/A
bin.CSSed162cmA.98	SKUJ00000000	Natronorubrum sp. CSSed162cmA_98	Natronorubrum sp. CSSed162cmA_98	2.53568	417	7.053	48.42	40.3484	61.574	1	0	0	31	55.61	0	0	d__Archaea;p__Halobacterota;c__Halobacteria;o__Halobacteriales;f__Haloferacaceae;g__Natronorubrum;s__Natronorubrum bangense	k__Archaea;p__Euryarchaeota;c__Halobacteria;o__Halobacteriales;f__Halobacteriaceae	INCONCLUSIVE	77	#N/A	#N/A	#N/A	#N/A	#N/A	#N/A
bin.CSSed162cmB.302R1	SKYT00000000	Natronorubrum sp. CSSed162cmB_302R1	Natronorubrum sp. CSSed162cmB_302R1	1.62763	309	5.642	17.654	23.8307	63.86	0	0	0	15	53.84	1.33	80	d__Archaea;p__Halobacterota;c__Halobacteria;o__Halobacteriales;f__Haloferacaceae;g__Natronorubrum;s__Natronorubrum tibetense	k__Archaea;p__Euryarchaeota;c__Halobacteria;o__Halobacteriales;f__Halobacteriaceae	INCONCLUSIVE	53	#N/A	#N/A	#N/A	#N/A	#N/A	#N/A
bin.CSSed165cm.84	SLTA00000000	Natronorubrum sp. CSSed165cm_84	Natronorubrum sp. CSSed165cm_84	2.50937	546	4.742	36.078	31.6262	63.581	2	0	0	17	53.07	3.18	66.67	d__Archaea;p__Halobacterota;c__Halobacteria;o__Halobacteriales;f__Haloferacaceae;g__Natronorubrum;s__Natronorubrum tibetense	k__Archaea;p__Euryarchaeota;c__Halobacteria;o__Halobacteriales;f__Halobacteriaceae	INCONCLUSIVE	70	#N/A	#N/A	#N/A	#N/A	#N/A	#N/A
bin.CSSed162cmA.311R1	SKNY00000000	Salinarchaeum sp. CSSed162cmA_311R1	Salinarchaeum sp. CSSed162cmA_311R1	1.87782	122	20.473	55.615	14.0143	61.083	0	0	0	31	68.79	1.74	28.57	d__Archaea;p__Halobacterota;c__Halobacteria;o__Halobacteriales;f__Haloferacaceae;g__Salinarchaeum	k__Archaea;p__Euryarchaeota;c__Halobacteria;o__Halobacteriales;f__Halobacteriaceae	INCONCLUSIVE	94	#N/A	#N/A	#N/A	#N/A	#N/A	#N/A
bin.CSSed162cmA.529R1	SKSS00000000	Salinarchaeum sp. CSSed162cmA_529R1	Salinarchaeum sp. CSSed162cmA_529R1	1.8954	125	20.81	45.328	29.1274	64.685	0	0	0	30	62.29	0.88	11.11	d__Archaea;p__Halobacterota;c__Halobacteria;o__Halobacteriales;f__Haloferacaceae;g__Salinarchaeum	k__Archaea;p__Euryarchaeota;c__Halobacteria;o__Halobacteriales;f__Halobacteriaceae	INCONCLUSIVE	56	#N/A	#N/A	#N/A	#N/A	#N/A	#N/A
bin.CSSed162cmA.51R1	SKSK00000000	Haloferacaceae archaeon CSSed162cmA_51R1	Haloferacaceae archaeon CSSed162cmA_51R1	1.52552	162	11.507	33.265	39.2638	65.671	1	0	0	20	55.57	4.21	79.17	d__Archaea;p__Halobacterota;c__Halobacteria;o__Halobacteriales;f__Haloferacaceae;g__Tc-Br11-E2g1	k__Archaea;p__Euryarchaeota;c__Halobacteria;o__Halobacteriales;f__Halobacteriaceae	INCONCLUSIVE	67	#N/A	#N/A	#N/A		#N/A	#N/A
bin.CSSed165cm.604R1	SLSK00000000	Methanocalculus sp. CSSed165cm_604R1	Methanocalculus sp. CSSed165cm_604R1	1.44914	186	9.635	57.027	15.7262	54.45	0	0	0	32	84.21	1.63	100	d__Archaea;p__Halobacterota;c__Methanomicrobia;o__Methanomicrobiales;f__Methanocorpusculaceae;g__Methanocalculus	k__Archaea;p__Euryarchaeota;c__Methanomicrobia;o__Methanomicrobiales	INCONCLUSIVE	56	#N/A	#N/A	#N/A	#N/A	#N/A	#N/A
bin.CSSed162cmB.328	SKZM00000000	Methanosalsum sp. CSSed162cmB_328	Methanosalsum sp. CSSed162cmB_328	1.33393	241	6.403	31.867	6.66098	40.492	0	0	0	23	81.81	1.31	50	d__Archaea;p__Halobacterota;c__Methanosarcinia;o__Methanosarcinales;f__Methanosarcinaceae;g__Methanosalsum	k__Archaea;p__Euryarchaeota;c__Methanomicrobia;o__Methanosarcinales;f__Methanosarcinaceae	INCONCLUSIVE	53	#N/A	#N/A	#N/A	#N/A	#N/A	#N/A
bin.CSSed162cmB.481	SLCB00000000	Candidatus Woesearchaeota archaeon CSSed162cmB_481	Nanoarchaeia archaeon CSSed162cmB_481	0.384132	85	4.839	11.935	7.94966	32.251	0	0	0	2	52.34	0.93	0	d__Archaea;p__Nanoarchaeota;c__Nanoarchaeia	k__Archaea (root)	INCONCLUSIVE	59	#N/A	#N/A	#N/A	#N/A	#N/A	#N/A
bin.CSSed165cm.329	SLLY00000000	Candidatus Woesearchaeota archaeon CSSed165cm_329	Nanoarchaeia archaeon CSSed165cm_329	0.517363	76	7.73	23.832	13.2904	29.944	1	0	1	9	66.2	1.87	0	d__Archaea;p__Nanoarchaeota;c__Nanoarchaeia	k__Archaea	INCONCLUSIVE	58	#N/A	#N/A	#N/A	#N/A	#N/A	#N/A
bin.CSSed165cm.579	SLRN00000000	Candidatus Woesearchaeota archaeon CSSed165cm_579	Nanoarchaeia archaeon CSSed165cm_579	0.372193	81	4.294	21.455	10.527	30.726	1	0	0	2	62.62	0	0	d__Archaea;p__Nanoarchaeota;c__Nanoarchaeia	k__Archaea	INCONCLUSIVE	91	#N/A	#N/A	#N/A	#N/A	#N/A	#N/A
bin.CSBr16.114	SKGA00000000	Candidatus Woesearchaeota archaeon CSBr16_114	Nanoarchaeota archaeon CSBr16_114	0.690413	50	23.618	49.951	30.1356	35.396	1	1	1	26	74.77	2.8	0	d__Archaea;p__Nanoarchaeota;c__UBA10117;o__SM23-78	k__Archaea (root)	INCONCLUSIVE	59	DQ417471 uncultured euryarchaeote	Archaea/Nanoarchaeaeota/Woesearchaeia	95.0413	1e-163	364	99.7253
bin.CSBr16.182	SKHC00000000	Candidatus Woesearchaeota archaeon CSBr16_182	Nanoarchaeota archaeon CSBr16_182	0.640128	95	7.808	19.225	13.5246	33.986	0	0	0	22	61.14	2.18	100	d__Archaea;p__Nanoarchaeota;c__UBA10117;o__SM23-78	k__Archaea (root)	INCONCLUSIVE	66	#N/A	#N/A	#N/A	#N/A	#N/A	#N/A
bin.CSBr16.197	SKHI00000000	Candidatus Woesearchaeota archaeon CSBr16_197	Nanoarchaeota archaeon CSBr16_197	0.907019	51	28.799	44.98	10.5328	39.785	1	1	1	38	82.01	0	0	d__Archaea;p__Nanoarchaeota;c__UBA10117;o__SM23-78	k__Archaea (root)	INCONCLUSIVE	64	EU731081 uncultured euryarchaeote	Archaea/Nanoarchaeaeota/Woesearchaeia	94.086		390	47.6923
bin.CSBr16.223	SKHT00000000	Candidatus Woesearchaeota archaeon CSBr16_223	Nanoarchaeota archaeon CSBr16_223	0.645459	99	8.336	21.665	24.5505	47.249	0	0	0	25	63.55	1.87	0	d__Archaea;p__Nanoarchaeota;c__UBA10117;o__SM23-78	k__Archaea (root)	INCONCLUSIVE	83	#N/A	#N/A	#N/A	#N/A	#N/A	#N/A
bin.CSBr16.4	SKIA00000000	Candidatus Woesearchaeota archaeon CSBr16_4	Nanoarchaeota archaeon CSBr16_4	0.900746	84	13.602	50.148	11.6032	44.848	0	0	1	27	71.96	0.93	0	d__Archaea;p__Nanoarchaeota;c__UBA10117;o__SM23-78	k__Archaea (root)	INCONCLUSIVE	62	#N/A	#N/A	#N/A		#N/A	#N/A
bin.CSBr16.68R1	SKIR00000000	Candidatus Woesearchaeota archaeon CSBr16_68R1	Nanoarchaeota archaeon CSBr16_68R1	0.786354	124	7.481	21.535	57.9466	33.165	0	0	0	31	56.72	1.87	0	d__Archaea;p__Nanoarchaeota;c__UBA10117;o__SM23-78	k__Archaea (root)	INCONCLUSIVE	92	#N/A	#N/A	#N/A	#N/A	#N/A	#N/A
bin.CSBr16.71	SKIS00000000	Candidatus Woesearchaeota archaeon CSBr16_71	Nanoarchaeota archaeon CSBr16_71	0.487262	59	10.823	24.696	8.59816	32.265	1	0	0	12	52.34	0	0	d__Archaea;p__Nanoarchaeota;c__UBA10117;o__SM23-78	k__Archaea (root)	INCONCLUSIVE	84	#N/A	#N/A	#N/A		#N/A	#N/A
bin.CSSed162cmB.258	SKXU00000000	Candidatus Woesearchaeota archaeon CSSed162cmB_258	Nanoarchaeota archaeon CSSed162cmB_258	0.924995	111	9.869	30.496	10.6262	47.227	0	0	1	33	74.3	1.01	50	d__Archaea;p__Nanoarchaeota;c__UBA10117;o__SM23-78	k__Archaea (root)	INCONCLUSIVE	66	#N/A	#N/A	#N/A	#N/A	#N/A	#N/A
bin.CSSed165cm.557	SLQZ00000000	Candidatus Woesearchaeota archaeon CSSed165cm_557	Nanoarchaeota archaeon CSSed165cm_557	0.930305	84	15.6	37.694	15.2094	40.99	1	1	1	33	81.31	0	0	d__Archaea;p__Nanoarchaeota;c__UBA10117;o__SM23-78	k__Archaea (root)	INCONCLUSIVE	75	EU731081 uncultured euryarchaeote	Archaea/Nanoarchaeaeota/Woesearchaeia	93.6123		479	94.7808
bin.CSBr16.111R1	SKFY00000000	Candidatus Woesearchaeota archaeon CSBr16_111R1	Nanoarchaeota archaeon CSBr16_111R1	0.784153	95	11.902	45.333	10.7286	31.687	1	1	0	34	68.22	3.41	0	d__Archaea;p__Nanoarchaeota;c__UBA10117;o__SM23-78;f__SM23-78	k__Archaea (root)	INCONCLUSIVE	53	EU731081 uncultured euryarchaeote	Archaea/Nanoarchaeaeota/Woesearchaeia	95.4128		348	93.9655
bin.CSBr16.144	SKGL00000000	Candidatus Woesearchaeota archaeon CSBr16_144	Nanoarchaeota archaeon CSBr16_144	0.756704	170	4.482	11.176	8.17024	37.457	0	0	0	14	53.12	1.87	0	d__Archaea;p__Nanoarchaeota;c__UBA10117;o__UBA12501	k__Archaea (root)	INCONCLUSIVE	61	#N/A	#N/A	#N/A	#N/A	#N/A	#N/A
bin.CSBr16.28	SKHY00000000	Candidatus Woesearchaeota archaeon CSBr16_28	Nanoarchaeota archaeon CSBr16_28	0.828442	183	4.736	14.529	8.51929	33.022	1	0	1	18	60.12	0.93	0	d__Archaea;p__Nanoarchaeota;c__UBA10117;o__UBA12501	k__Archaea (root)	INCONCLUSIVE	70	#N/A	#N/A	#N/A	#N/A	#N/A	#N/A
bin.CSBr16.154	SKGP00000000	Candidatus Woesearchaeota archaeon CSBr16_154	Nanoarchaeota archaeon CSBr16_154	0.502376	94	5.523	17.177	9.45226	29.065	1	1	1	11	50.2	0	0	d__Archaea;p__Nanoarchaeota;c__UBA10117;o__UBA583;f__UBA583;g__UBA583	k__Archaea (root)	INCONCLUSIVE	55	KP308726 uncultured archaeon	Archaea/Nanoarchaeaeota/Woesearchaeia	91.8565	0	1456	99.5192
bin.CSSed162cmB.145	SKVC00000000	Thermoplasmata archaeon CSSed162cmB_145	Thermoplasmata archaeon CSSed162cmB_145	1.62869	159	13.665	39.192	9.27202	43.342	0	1	1	33	90.8	1.6	0	d__Archaea;p__Thermoplasmatota;c__Thermoplasmata	k__Archaea;p__Euryarchaeota	INCONCLUSIVE	56	#N/A	#N/A	#N/A	#N/A	#N/A	#N/A
bin.CSSed165cm.322	SLLU00000000	Thermoplasmata archaeon CSSed165cm_322	Thermoplasmata archaeon CSSed165cm_322	1.38036	160	11.174	42.314	42.4151	50.043	1	1	1	32	74.53	1.6	100	d__Archaea;p__Thermoplasmatota;c__Thermoplasmata	k__Archaea;p__Euryarchaeota	INCONCLUSIVE	100	DQ103683 uncultured euryarchaeote	Archaea/Euryarchaeota/Thermoplasmata/uncultured	91.0638		1474	95.6581
bin.CSSed165cm.88	SLTE00000000	Thermoplasmata archaeon CSSed165cm_88	Thermoplasmata archaeon CSSed165cm_88	1.03287	200	5.37	17.668	13.2544	44.419	1	0	0	21	54.25	2.44	100	d__Archaea;p__Thermoplasmatota;c__Thermoplasmata	k__Archaea;p__Euryarchaeota	INCONCLUSIVE	80	#N/A	#N/A	#N/A	#N/A	#N/A	#N/A
bin.CSBr16.145	SKGM00000000	Candidatus Methanomethylophilaceae archaeon CSBr16_145	Methanomethylophilaceae archaeon CSBr16_145	1.14334	70	22.32	51.067	9.37197	55.575	4	1	0	36	65.97	0.81	100	d__Archaea;p__Thermoplasmatota;c__Thermoplasmata;o__Methanomassiliicoccales;f__Methanomethylophilaceae	k__Archaea;p__Euryarchaeota	INCONCLUSIVE	64	CP005934 Candidatus Methanomassiliicoccus intestinalis Issoire-Mx1	Archaea/Euryarchaeota/Thermoplasmata/Methanomas siliicoccales/Methanomassiliicoccaceae/Methanomassiliicoc cus	95.4955	3e-44	113	98.2301
bin.CSBr16.184	SKHE00000000	Candidatus Methanomethylophilaceae archaeon CSBr16_184	Methanomethylophilaceae archaeon CSBr16_184	1.10877	127	11.341	43.793	35.6866	56.246	4	1	1	44	81.83	0	0	d__Archaea;p__Thermoplasmatota;c__Thermoplasmata;o__Methanomassiliicoccales;f__Methanomethylophilaceae	k__Archaea;p__Euryarchaeota	INCONCLUSIVE	70	CP005934 Candidatus Methanomassiliicoccus intestinalis Issoire-Mx1	Archaea/Euryarchaeota/Thermoplasmata/Methanomas siliicoccales/Methanomassiliicoccaceae/Methanomassiliicoc cus	95.4955	3e-44	113	98.2301
bin.CSBr16.211	SKHQ00000000	Candidatus Methanomethylophilaceae archaeon CSBr16_211	Methanomethylophilaceae archaeon CSBr16_211	0.958064	99	11.636	36.061	18.0422	53.913	4	1	0	33	70.88	0	0	d__Archaea;p__Thermoplasmatota;c__Thermoplasmata;o__Methanomassiliicoccales;f__Methanomethylophilaceae	k__Archaea;p__Euryarchaeota	INCONCLUSIVE	72	#N/A	#N/A	#N/A	#N/A	#N/A	#N/A
bin.CSSed162cmB.238	SKXK00000000	Candidatus Methanomethylophilaceae archaeon CSSed162cmB_238	Methanomethylophilaceae archaeon CSSed162cmB_238	1.50724	155	15.938	57.965	13.5538	54.411	4	1	1	45	93.26	3.63	40	d__Archaea;p__Thermoplasmatota;c__Thermoplasmata;o__Methanomassiliicoccales;f__Methanomethylophilaceae	k__Archaea;p__Euryarchaeota	INCONCLUSIVE	62	GU179419 uncultured euryarchaeote	Archaea/Euryarchaeota/Thermoplasmata/Methanomas siliicoccales/Methanomethylophilaceae/uncultured	97.8123	0	1472	96.2636
bin.CSSed165cm.509	SLPU00000000	Candidatus Methanomethylophilaceae archaeon CSSed165cm_509	Methanomethylophilaceae archaeon CSSed165cm_509	0.73782	164	4.56	10.82	5.97353	56.373	1	0	0	21	56.12	0.81	100	d__Archaea;p__Thermoplasmatota;c__Thermoplasmata;o__Methanomassiliicoccales;f__Methanomethylophilaceae	k__Archaea;p__Euryarchaeota	INCONCLUSIVE	75	#N/A	#N/A	#N/A	#N/A	#N/A	#N/A
bin.CSSed165cm.87	SLTD00000000	Candidatus Methanomethylophilaceae archaeon CSSed165cm_87	Methanomethylophilaceae archaeon CSSed165cm_87	1.04168	80	20.313	59.827	11.6218	54.289	4	1	0	33	60.89	0	0	d__Archaea;p__Thermoplasmatota;c__Thermoplasmata;o__Methanomassiliicoccales;f__Methanomethylophilaceae	k__Archaea;p__Euryarchaeota	INCONCLUSIVE	73	#N/A	#N/A	#N/A	#N/A	#N/A	#N/A
bin.CSSed162cmB.61	SLFJ00000000	Candidatus Sumerlaeota bacterium CSSed162cmB_61	Soda lake sediment bacterium CSSed162cmB_61	3.49555	454	9.664	44.522	8.86957	64.899	0	0	0	37	82.25	2.35	25	d__Bacteria	k__Bacteria;p__Spirochaetes;c__Spirochaetia	NOT CPR	100	#N/A	#N/A	#N/A	#N/A	#N/A	#N/A
bin.CSSed165cm.289	SLKX00000000	PVC group bacterium CSSed165cm_289	Soda lake sediment bacterium CSSed165cm_289	1.50973	276	5.979	27.227	24.267	64.641	0	0	0	32	51.78	2.28	0	d__Bacteria	k__Bacteria	NOT CPR	95	#N/A	#N/A	#N/A	#N/A	#N/A	#N/A
bin.CSSed165cm.362	SLMO00000000	Candidatus Sumerlaeota bacterium CSSed165cm_362	Soda lake sediment bacterium CSSed165cm_362	1.78292	370	4.991	22.706	6.74038	43.075	0	0	0	24	64.54	1.12	0	d__Bacteria	k__Bacteria;p__Spirochaetes;c__Spirochaetia	NOT CPR	94	#N/A	#N/A	#N/A	#N/A	#N/A	#N/A
bin.CSSed165cm.369	SLMS00000000	Candidatus Sumerlaeota bacterium CSSed165cm_369	Soda lake sediment bacterium CSSed165cm_369	3.73348	344	14.493	61.247	11.02	64.825	0	1	0	39	93.41	2.2	0	d__Bacteria	k__Bacteria	NOT CPR	100	JN506510 uncultured organism	Bacteria/BRC1	89.2442	1e-104	389	88.4319
bin.CSSed165cm.452	SLOM00000000	Candidatus Sumerlaeota bacterium CSSed165cm_452	Soda lake sediment bacterium CSSed165cm_452	3.45898	303	15.858	59.24	13.8883	64.842	1	0	0	44	94.94	2.81	0	d__Bacteria	k__Bacteria;p__Spirochaetes;c__Spirochaetia	NOT CPR	100	#N/A	#N/A	#N/A	#N/A	#N/A	#N/A
bin.CSSed165cm.465	SLOQ00000000	PVC group bacterium CSSed165cm_465	Soda lake sediment bacterium CSSed165cm_465	1.62032	381	4.391	12.428	14.7942	62.569	0	0	0	18	59.98	3.23	33.33	d__Bacteria	k__Bacteria	NOT CPR	92	#N/A	#N/A	#N/A	#N/A	#N/A	#N/A
bin.CSBr16.110	SKFX00000000	Ilumatobacteraceae bacterium CSBr16_110	Ilumatobacteraceae bacterium CSBr16_110	1.8197	254	9.604	45.427	64.2761	65.578	0	0	0	33	78.34	0	0	d__Bacteria;p__Actinobacteria;c__Acidimicrobiia;o__Microtrichales;f__Ilumatobacteraceae	k__Bacteria;p__Actinobacteria;c__Actinobacteria	NOT CPR	100	#N/A	#N/A	#N/A	#N/A	#N/A	#N/A
bin.CSSed162cmA.524	SKSP00000000	Ilumatobacteraceae bacterium CSSed162cmA_524	Ilumatobacteraceae bacterium CSSed162cmA_524	3.9631	571	8.362	31.135	37.5485	71.182	0	0	0	36	89.92	2.74	0	d__Bacteria;p__Actinobacteria;c__Acidimicrobiia;o__Microtrichales;f__Ilumatobacteraceae	k__Bacteria;p__Actinobacteria;c__Actinobacteria	NOT CPR	100	#N/A	#N/A	#N/A	#N/A	#N/A	#N/A
bin.CSSed162cmB.575	SLEG00000000	Ilumatobacteraceae bacterium CSSed162cmB_575	Ilumatobacteraceae bacterium CSSed162cmB_575	4.17349	546	9.76	37.278	18.7099	71.186	0	0	0	39	90.98	4.42	40	d__Bacteria;p__Actinobacteria;c__Acidimicrobiia;o__Microtrichales;f__Ilumatobacteraceae	k__Bacteria;p__Actinobacteria;c__Actinobacteria	NOT CPR	100	#N/A	#N/A	#N/A	#N/A	#N/A	#N/A
bin.CSSed162cmA.492	SKRR00000000	Microtrichaceae bacterium CSSed162cmA_492	Microtrichaceae bacterium CSSed162cmA_492	3.34688	368	12.44	63.31	13.664	70.009	1	1	1	39	92.31	2.94	33.33	d__Bacteria;p__Actinobacteria;c__Acidimicrobiia;o__Microtrichales;f__Microtrichaceae;g__IMCC26207	k__Bacteria;p__Actinobacteria;c__Actinobacteria	NOT CPR	100	KF097544 uncultured bacterium	Bacteria/Actinobacteria/Acidimicrobiia/Microtr ichales/Microtrichaceae/IMCC26207	98.9446	0	408	92.8922
bin.CSSed162cmA.159	SKKL00000000	Acidimicrobiales bacterium CSSed162cmA_159	Microtrichales bacterium CSSed162cmA_159	3.17124	309	14.248	57.61	14.7509	69.553	1	1	1	40	92.55	1.28	0	d__Bacteria;p__Actinobacteria;c__Acidimicrobiia;o__Microtrichales;f__UBA8139	k__Bacteria;p__Actinobacteria;c__Actinobacteria	NOT CPR	100	JQ738958 uncultured bacterium	Bacteria/Actinobacteria/Acidimicrobiia/Microtr ichales/uncultured	98.3529		436	97.4771
bin.CSSed162cmB.167R1	SKVQ00000000	Acidimicrobiales bacterium CSSed162cmB_167R1	Microtrichales bacterium CSSed162cmB_167R1	2.04679	364	6.199	16.821	10.8209	69.434	0	0	0	27	54.34	3.42	0	d__Bacteria;p__Actinobacteria;c__Acidimicrobiia;o__Microtrichales;f__UBA8139	k__Bacteria;p__Actinobacteria;c__Actinobacteria	NOT CPR	77	#N/A	#N/A	#N/A	#N/A	#N/A	#N/A
bin.CSBr16.181R1	SKHB00000000	Microbacteriaceae bacterium CSBr16_181R1	Microbacteriaceae bacterium CSBr16_181R1	1.71412	158	20.134	171.067	196.684	56.67	0	0	0	30	78.46	3.54	40	d__Bacteria;p__Actinobacteria;c__Actinobacteria;o__Actinomycetales;f__Microbacteriaceae;g__BACL25	k__Bacteria;p__Actinobacteria;c__Actinobacteria;o__Actinomycetales;f__Microbacteriaceae	NOT CPR	98	#N/A	#N/A	#N/A	#N/A	#N/A	#N/A
bin.CSBr16.6	SKIK00000000	Microbacteriaceae bacterium CSBr16_6	Microbacteriaceae bacterium CSBr16_6	1.8754	343	6.064	64.228	233.048	53.047	0	0	0	33	63.85	3.48	7.69	d__Bacteria;p__Actinobacteria;c__Actinobacteria;o__Actinomycetales;f__Microbacteriaceae;g__BACL25	k__Bacteria;p__Actinobacteria;c__Actinobacteria;o__Actinomycetales;f__Microbacteriaceae	NOT CPR	98	#N/A	#N/A	#N/A	#N/A	#N/A	#N/A
bin.CSSed165cm.73	SLSW00000000	Micromonosporaceae bacterium CSSed165cm_73	Micromonosporaceae bacterium CSSed165cm_73	4.1541	377	15.853	64.136	54.1744	71.341	1	0	0	44	94.04	1.32	50	d__Bacteria;p__Actinobacteria;c__Actinobacteria;o__Corynebacteriales;f__Micromonosporaceae	k__Bacteria;p__Actinobacteria;c__Actinobacteria;o__Actinomycetales;f__Micromonosporaceae	NOT CPR	100	#N/A	#N/A	#N/A	#N/A	#N/A	#N/A
bin.CSSed162cmA.113	SKJS00000000	Nitriliruptorales bacterium CSSed162cmA_113	Nitriliruptorales bacterium CSSed162cmA_113	1.916	373	5.384	19.503	36.868	73.51	0	0	0	32	67.54	1.71	50	d__Bacteria;p__Actinobacteria;c__Actinobacteria;o__Nitriliruptorales	k__Bacteria;p__Actinobacteria;c__Actinobacteria	NOT CPR	98	#N/A	#N/A	#N/A	#N/A	#N/A	#N/A
bin.CSSed162cmA.26	SKMW00000000	Nitriliruptorales bacterium CSSed162cmA_26	Nitriliruptorales bacterium CSSed162cmA_26	2.88987	509	6.416	30.987	50.0441	70.847	1	0	0	22	65.98	1.71	66.67	d__Bacteria;p__Actinobacteria;c__Actinobacteria;o__Nitriliruptorales	k__Bacteria;p__Actinobacteria;c__Actinobacteria	NOT CPR	98	#N/A	#N/A	#N/A		#N/A	#N/A
bin.CSSed162cmA.398R1	SKPY00000000	Nitriliruptorales bacterium CSSed162cmA_398R1	Nitriliruptorales bacterium CSSed162cmA_398R1	3.39967	547	7.434	33.65	37.2812	72.581	0	0	0	28	79.7	4.7	33.33	d__Bacteria;p__Actinobacteria;c__Actinobacteria;o__Nitriliruptorales	k__Bacteria;p__Actinobacteria;c__Actinobacteria	NOT CPR	100	#N/A	#N/A	#N/A	#N/A	#N/A	#N/A
bin.CSSed162cmA.423R1	SKQL00000000	Nitriliruptorales bacterium CSSed162cmA_423R1	Nitriliruptorales bacterium CSSed162cmA_423R1	1.89648	140	17.116	76.731	19.445	70.119	1	0	0	25	70.87	1.71	50	d__Bacteria;p__Actinobacteria;c__Actinobacteria;o__Nitriliruptorales	k__Bacteria;p__Actinobacteria;c__Actinobacteria	NOT CPR	100	#N/A	#N/A	#N/A	#N/A	#N/A	#N/A
bin.CSSed162cmB.40R1	SLAO00000000	Nitriliruptorales bacterium CSSed162cmB_40R1	Nitriliruptorales bacterium CSSed162cmB_40R1	2.12243	188	15.238	33.764	23.4871	70.711	0	1	0	21	65.92	1.28	66.67	d__Bacteria;p__Actinobacteria;c__Actinobacteria;o__Nitriliruptorales	k__Bacteria;p__Actinobacteria;c__Actinobacteria	NOT CPR	78	JX240866 uncultured Actinomycetales bacterium	Bacteria/Actinobacteria/Nitriliruptoria/Euzeby ales/Euzebyaceae/uncultured	94.6429	0	629	97.9332
bin.CSSed165cm.250	SLJU00000000	Nitriliruptorales bacterium CSSed165cm_250	Nitriliruptorales bacterium CSSed165cm_250	2.12084	384	6.216	29.588	27.0016	74.345	1	0	1	33	76.94	1.71	100	d__Bacteria;p__Actinobacteria;c__Actinobacteria;o__Nitriliruptorales	k__Bacteria;p__Actinobacteria;c__Actinobacteria	NOT CPR	98	#N/A	#N/A	#N/A	#N/A	#N/A	#N/A
bin.CSSed165cm.391	SLNF00000000	Nitriliruptorales bacterium CSSed165cm_391	Nitriliruptorales bacterium CSSed165cm_391	2.43806	359	8.249	37.459	18.1275	73.88	0	0	0	34	76.57	1.71	0	d__Bacteria;p__Actinobacteria;c__Actinobacteria;o__Nitriliruptorales	k__Bacteria;p__Actinobacteria;c__Actinobacteria	NOT CPR	100	#N/A	#N/A	#N/A	#N/A	#N/A	#N/A
bin.CSBr16.122R1	SKGC00000000	Nitriliruptoraceae bacterium CSBr16_122R1	Nitriliruptoraceae bacterium CSBr16_122R1	3.00773	452	7.755	51.269	32.7055	68.07	0	0	0	44	51.9	6.9	25	d__Bacteria;p__Actinobacteria;c__Actinobacteria;o__Nitriliruptorales;f__Nitriliruptoraceae	k__Bacteria;p__Actinobacteria;c__Actinobacteria	INCONCLUSIVE	97	#N/A	#N/A	#N/A	#N/A	#N/A	#N/A
bin.CSBr16.57R1	SKII00000000	Nitriliruptoraceae bacterium CSBr16_57R1	Nitriliruptoraceae bacterium CSBr16_57R1	1.01917	178	6.354	28.594	241.993	73.234	0	1	1	18	57.12	0	0	d__Bacteria;p__Actinobacteria;c__Actinobacteria;o__Nitriliruptorales;f__Nitriliruptoraceae	k__Bacteria;p__Actinobacteria;c__Actinobacteria	INCONCLUSIVE	98	KF097638 uncultured bacterium	Bacteria/Planctomycetes/vadinHA49	94.4848	0	1567	87.9387
bin.CSSed162cmA.105	SKJO00000000	Nitriliruptoraceae bacterium CSSed162cmA_105	Nitriliruptoraceae bacterium CSSed162cmA_105	2.92829	521	6.243	40.672	157.016	72.586	1	0	0	27	59.66	0	0	d__Bacteria;p__Actinobacteria;c__Actinobacteria;o__Nitriliruptorales;f__Nitriliruptoraceae	k__Bacteria;p__Actinobacteria;c__Actinobacteria	NOT CPR	100	#N/A	#N/A	#N/A	#N/A	#N/A	#N/A
bin.CSSed162cmA.120	SKJX00000000	Nitriliruptoraceae bacterium CSSed162cmA_120	Nitriliruptoraceae bacterium CSSed162cmA_120	3.79889	251	22.42	96.326	59.6618	71.228	1	0	0	38	73.61	0	0	d__Bacteria;p__Actinobacteria;c__Actinobacteria;o__Nitriliruptorales;f__Nitriliruptoraceae	k__Bacteria;p__Actinobacteria;c__Actinobacteria	NOT CPR	100	#N/A	#N/A	#N/A	#N/A	#N/A	#N/A
bin.CSSed162cmA.195	SKLC00000000	Nitriliruptoraceae bacterium CSSed162cmA_195	Nitriliruptoraceae bacterium CSSed162cmA_195	2.67577	459	6.448	52.857	32.6954	73.197	1	0	0	23	65.16	1.71	66.67	d__Bacteria;p__Actinobacteria;c__Actinobacteria;o__Nitriliruptorales;f__Nitriliruptoraceae	k__Bacteria;p__Actinobacteria;c__Actinobacteria	NOT CPR	98	#N/A	#N/A	#N/A	#N/A	#N/A	#N/A
bin.CSSed162cmA.236	SKMF00000000	Nitriliruptoraceae bacterium CSSed162cmA_236	Nitriliruptoraceae bacterium CSSed162cmA_236	2.99596	296	14.316	81.618	145.96	70.16	1	0	0	35	86.84	4.27	71.43	d__Bacteria;p__Actinobacteria;c__Actinobacteria;o__Nitriliruptorales;f__Nitriliruptoraceae	k__Bacteria;p__Actinobacteria;c__Actinobacteria	NOT CPR	100	#N/A	#N/A	#N/A	#N/A	#N/A	#N/A
bin.CSSed162cmA.261R1	SKMX00000000	Nitriliruptoraceae bacterium CSSed162cmA_261R1	Nitriliruptoraceae bacterium CSSed162cmA_261R1	2.62205	399	7.691	68.789	41.354	72.048	0	0	0	26	68.1	1.72	0	d__Bacteria;p__Actinobacteria;c__Actinobacteria;o__Nitriliruptorales;f__Nitriliruptoraceae	k__Bacteria;p__Actinobacteria;c__Actinobacteria	NOT CPR	97	#N/A	#N/A	#N/A	#N/A	#N/A	#N/A
bin.CSSed162cmA.288	SKNK00000000	Nitriliruptoraceae bacterium CSSed162cmA_288	Nitriliruptoraceae bacterium CSSed162cmA_288	2.82983	529	5.793	26.345	207.736	68.914	0	0	0	17	58.1	0.86	0	d__Bacteria;p__Actinobacteria;c__Actinobacteria;o__Nitriliruptorales;f__Nitriliruptoraceae	k__Bacteria;p__Actinobacteria;c__Actinobacteria	INCONCLUSIVE	95	#N/A	#N/A	#N/A	#N/A	#N/A	#N/A
bin.CSSed162cmA.296	SKNO00000000	Nitriliruptoraceae bacterium CSSed162cmA_296	Nitriliruptoraceae bacterium CSSed162cmA_296	3.26016	294	15.346	62.631	274.445	72.52	0	0	0	34	86.4	0.85	0	d__Bacteria;p__Actinobacteria;c__Actinobacteria;o__Nitriliruptorales;f__Nitriliruptoraceae	k__Bacteria;p__Actinobacteria;c__Actinobacteria	NOT CPR	95	#N/A	#N/A	#N/A		#N/A	#N/A
bin.CSSed162cmA.297	SKNP00000000	Nitriliruptoraceae bacterium CSSed162cmA_297	Nitriliruptoraceae bacterium CSSed162cmA_297	3.16472	530	6.734	32.384	43.4415	71.392	0	0	0	32	65.31	1.72	100	d__Bacteria;p__Actinobacteria;c__Actinobacteria;o__Nitriliruptorales;f__Nitriliruptoraceae	k__Bacteria;p__Actinobacteria;c__Actinobacteria	NOT CPR	98	#N/A	#N/A	#N/A	#N/A	#N/A	#N/A
bin.CSSed162cmA.325	SKOI00000000	Nitriliruptoraceae bacterium CSSed162cmA_325	Nitriliruptoraceae bacterium CSSed162cmA_325	2.66054	413	7.637	33.298	133.514	73.039	1	1	1	31	85.65	0	0	d__Bacteria;p__Actinobacteria;c__Actinobacteria;o__Nitriliruptorales;f__Nitriliruptoraceae	k__Bacteria;p__Actinobacteria;c__Actinobacteria	NOT CPR	100	GU083674 uncultured bacterium	Bacteria/Actinobacteria/Nitriliruptoria/Nitril iruptorales/Nitriliruptoraceae	100	1e-59	130	90
bin.CSSed162cmA.413	SKQF00000000	Nitriliruptoraceae bacterium CSSed162cmA_413	Nitriliruptoraceae bacterium CSSed162cmA_413	2.39681	344	8.055	43.239	115.212	69.734	0	0	0	28	83.24	0.85	33.33	d__Bacteria;p__Actinobacteria;c__Actinobacteria;o__Nitriliruptorales;f__Nitriliruptoraceae	k__Bacteria;p__Actinobacteria;c__Actinobacteria	NOT CPR	100	#N/A	#N/A	#N/A	#N/A	#N/A	#N/A
bin.CSSed162cmA.461	SKQY00000000	Nitriliruptoraceae bacterium CSSed162cmA_461	Nitriliruptoraceae bacterium CSSed162cmA_461	2.37618	385	6.697	34.607	568.904	72.381	0	0	0	23	67.4	1.72	100	d__Bacteria;p__Actinobacteria;c__Actinobacteria;o__Nitriliruptorales;f__Nitriliruptoraceae	k__Bacteria;p__Actinobacteria;c__Actinobacteria	NOT CPR	97	#N/A	#N/A	#N/A	#N/A	#N/A	#N/A
bin.CSSed162cmA.477	SKRG00000000	Nitriliruptoraceae bacterium CSSed162cmA_477	Nitriliruptoraceae bacterium CSSed162cmA_477	2.77423	387	8.626	45.95	53.4483	71.919	0	0	0	36	87.67	3.35	0	d__Bacteria;p__Actinobacteria;c__Actinobacteria;o__Nitriliruptorales;f__Nitriliruptoraceae	k__Bacteria;p__Actinobacteria;c__Actinobacteria	NOT CPR	100	#N/A	#N/A	#N/A	#N/A	#N/A	#N/A
bin.CSSed162cmA.520R1	SKSM00000000	Nitriliruptoraceae bacterium CSSed162cmA_520R1	Nitriliruptoraceae bacterium CSSed162cmA_520R1	3.19211	348	11.532	76.259	38.4445	71.648	0	0	0	34	71.56	1.71	50	d__Bacteria;p__Actinobacteria;c__Actinobacteria;o__Nitriliruptorales;f__Nitriliruptoraceae	k__Bacteria;p__Actinobacteria;c__Actinobacteria	NOT CPR	100	#N/A	#N/A	#N/A	#N/A	#N/A	#N/A
bin.CSSed162cmA.554	SKTG00000000	Nitriliruptoraceae bacterium CSSed162cmA_554	Nitriliruptoraceae bacterium CSSed162cmA_554	3.84165	515	9.373	52.893	30.791	71.678	0	0	0	36	86.34	0	0	d__Bacteria;p__Actinobacteria;c__Actinobacteria;o__Nitriliruptorales;f__Nitriliruptoraceae	k__Bacteria;p__Actinobacteria;c__Actinobacteria	NOT CPR	100	#N/A	#N/A	#N/A	#N/A	#N/A	#N/A
bin.CSSed162cmA.64	SKTN00000000	Nitriliruptoraceae bacterium CSSed162cmA_64	Nitriliruptoraceae bacterium CSSed162cmA_64	2.88114	434	7.836	41.367	94.7773	72.736	0	0	0	31	58.62	0	0	d__Bacteria;p__Actinobacteria;c__Actinobacteria;o__Nitriliruptorales;f__Nitriliruptoraceae	k__Bacteria;p__Actinobacteria;c__Actinobacteria	INCONCLUSIVE	98	#N/A	#N/A	#N/A	#N/A	#N/A	#N/A
bin.CSSed162cmA.74	SKTT00000000	Nitriliruptoraceae bacterium CSSed162cmA_74	Nitriliruptoraceae bacterium CSSed162cmA_74	2.61912	373	8.038	33.67	63.7634	72.129	0	0	0	25	52.98	3.45	50	d__Bacteria;p__Actinobacteria;c__Actinobacteria;o__Nitriliruptorales;f__Nitriliruptoraceae	k__Bacteria;p__Actinobacteria;c__Actinobacteria	INCONCLUSIVE	94	#N/A	#N/A	#N/A	#N/A	#N/A	#N/A
bin.CSSed162cmB.125	SKUW00000000	Nitriliruptoraceae bacterium CSSed162cmB_125	Nitriliruptoraceae bacterium CSSed162cmB_125	2.95461	306	12.821	55.198	56.8765	69.689	1	1	1	42	93.02	1.71	100	d__Bacteria;p__Actinobacteria;c__Actinobacteria;o__Nitriliruptorales;f__Nitriliruptoraceae	k__Bacteria;p__Actinobacteria;c__Actinobacteria	NOT CPR	100	KF964613 uncultured bacterium	Bacteria/Actinobacteria/Nitriliruptoria/Nitril iruptorales/Nitriliruptoraceae/Egicoccus	97.093	1e-171	353	97.4504
bin.CSSed162cmB.318	SKZH00000000	Nitriliruptoraceae bacterium CSSed162cmB_318	Nitriliruptoraceae bacterium CSSed162cmB_318	2.51448	524	4.933	18.818	20.4728	71.368	0	0	0	25	61.35	4.44	14.29	d__Bacteria;p__Actinobacteria;c__Actinobacteria;o__Nitriliruptorales;f__Nitriliruptoraceae	k__Bacteria;p__Actinobacteria;c__Actinobacteria	NOT CPR	95	#N/A	#N/A	#N/A	#N/A	#N/A	#N/A
bin.CSSed162cmB.368	SKZZ00000000	Nitriliruptoraceae bacterium CSSed162cmB_368	Nitriliruptoraceae bacterium CSSed162cmB_368	3.57504	422	10.159	56.009	35.2596	72.654	1	1	1	43	92.31	2.91	20	d__Bacteria;p__Actinobacteria;c__Actinobacteria;o__Nitriliruptorales;f__Nitriliruptoraceae	k__Bacteria;p__Actinobacteria;c__Actinobacteria	NOT CPR	100	GU083674 uncultured bacterium	Bacteria/Actinobacteria/Nitriliruptoria/Nitril iruptorales/Nitriliruptoraceae	99.1736	0	376	96.5426
bin.CSSed162cmB.443	SLBJ00000000	Nitriliruptoraceae bacterium CSSed162cmB_443	Nitriliruptoraceae bacterium CSSed162cmB_443	2.19917	446	5.497	19.632	109.156	71.699	2	0	0	18	66.35	0	0	d__Bacteria;p__Actinobacteria;c__Actinobacteria;o__Nitriliruptorales;f__Nitriliruptoraceae	k__Bacteria;p__Actinobacteria;c__Actinobacteria	NOT CPR	98	#N/A	#N/A	#N/A	#N/A	#N/A	#N/A
bin.CSSed162cmB.501	SLCL00000000	Nitriliruptoraceae bacterium CSSed162cmB_501	Nitriliruptoraceae bacterium CSSed162cmB_501	2.93749	332	10.641	41.746	147.268	72.166	0	1	0	33	76.16	1.71	50	d__Bacteria;p__Actinobacteria;c__Actinobacteria;o__Nitriliruptorales;f__Nitriliruptoraceae	k__Bacteria;p__Actinobacteria;c__Actinobacteria	NOT CPR	100	DQ432396 uncultured actinobacterium	Bacteria/Actinobacteria/Nitriliruptoria/Nitril iruptorales/Nitriliruptoraceae	97.7528		213	83.5681
bin.CSSed162cmB.512	SLCT00000000	Nitriliruptoraceae bacterium CSSed162cmB_512	Nitriliruptoraceae bacterium CSSed162cmB_512	2.30222	491	4.991	14.326	83.3641	71.975	0	0	0	23	50.76	1.71	0	d__Bacteria;p__Actinobacteria;c__Actinobacteria;o__Nitriliruptorales;f__Nitriliruptoraceae	k__Bacteria;p__Actinobacteria;c__Actinobacteria	INCONCLUSIVE	95	#N/A	#N/A	#N/A	#N/A	#N/A	#N/A
bin.CSSed162cmB.529	SLDB00000000	Nitriliruptoraceae bacterium CSSed162cmB_529	Nitriliruptoraceae bacterium CSSed162cmB_529	2.74195	389	8.493	34.849	18.4485	72.108	0	0	0	36	84.09	1.71	50	d__Bacteria;p__Actinobacteria;c__Actinobacteria;o__Nitriliruptorales;f__Nitriliruptoraceae	k__Bacteria;p__Actinobacteria;c__Actinobacteria	NOT CPR	100	#N/A	#N/A	#N/A	#N/A	#N/A	#N/A
bin.CSSed162cmB.558	SLDQ00000000	Nitriliruptoraceae bacterium CSSed162cmB_558	Nitriliruptoraceae bacterium CSSed162cmB_558	3.35459	253	20.656	116.045	70.6371	70.282	1	0	0	41	90.6	3.85	80	d__Bacteria;p__Actinobacteria;c__Actinobacteria;o__Nitriliruptorales;f__Nitriliruptoraceae	k__Bacteria;p__Actinobacteria;c__Actinobacteria	NOT CPR	100	#N/A	#N/A	#N/A	#N/A	#N/A	#N/A
bin.CSSed165cm.160	SLHP00000000	Nitriliruptoraceae bacterium CSSed165cm_160	Nitriliruptoraceae bacterium CSSed165cm_160	3.05607	269	17.012	93.647	37.4889	69.75	1	1	1	41	91.65	0.43	100	d__Bacteria;p__Actinobacteria;c__Actinobacteria;o__Nitriliruptorales;f__Nitriliruptoraceae	k__Bacteria;p__Actinobacteria;c__Actinobacteria	NOT CPR	100	KF964613 uncultured bacterium	Bacteria/Actinobacteria/Nitriliruptoria/Nitril iruptorales/Nitriliruptoraceae/Egicoccus	96.4103	0	399	97.7444
bin.CSSed165cm.197	SLIK00000000	Nitriliruptoraceae bacterium CSSed165cm_197	Nitriliruptoraceae bacterium CSSed165cm_197	3.33468	528	7.289	26.74	74.3672	70.537	0	0	0	27	70.8	0.85	100	d__Bacteria;p__Actinobacteria;c__Actinobacteria;o__Nitriliruptorales;f__Nitriliruptoraceae	k__Bacteria;p__Actinobacteria;c__Actinobacteria	NOT CPR	100	#N/A	#N/A	#N/A	#N/A	#N/A	#N/A
bin.CSSed165cm.202	SLIP00000000	Nitriliruptoraceae bacterium CSSed165cm_202	Nitriliruptoraceae bacterium CSSed165cm_202	3.13323	552	6.555	24.467	62.7893	68.752	0	0	0	25	57.93	0.86	100	d__Bacteria;p__Actinobacteria;c__Actinobacteria;o__Nitriliruptorales;f__Nitriliruptoraceae	k__Bacteria;p__Actinobacteria;c__Actinobacteria	INCONCLUSIVE	94	#N/A	#N/A	#N/A	#N/A	#N/A	#N/A
bin.CSSed165cm.234	SLJJ00000000	Nitriliruptoraceae bacterium CSSed165cm_234	Nitriliruptoraceae bacterium CSSed165cm_234	3.06049	636	4.957	63.242	19.2564	70.025	0	0	0	29	60.65	0.54	14.29	d__Bacteria;p__Actinobacteria;c__Actinobacteria;o__Nitriliruptorales;f__Nitriliruptoraceae	k__Bacteria;p__Actinobacteria;c__Actinobacteria	NOT CPR	98	#N/A	#N/A	#N/A		#N/A	#N/A
bin.CSSed165cm.292	SLLA00000000	Nitriliruptoraceae bacterium CSSed165cm_292	Nitriliruptoraceae bacterium CSSed165cm_292	3.29112	315	15.102	74.053	46.8709	70.407	1	1	0	34	86.9	1.92	100	d__Bacteria;p__Actinobacteria;c__Actinobacteria;o__Nitriliruptorales;f__Nitriliruptoraceae	k__Bacteria;p__Actinobacteria;c__Actinobacteria	NOT CPR	100	JN178384 uncultured bacterium	Bacteria/Actinobacteria/Nitriliruptoria/Nitril iruptorales/Nitriliruptoraceae	99.0741	5e-52	116	93.1034
bin.CSSed165cm.309	SLLJ00000000	Nitriliruptoraceae bacterium CSSed165cm_309	Nitriliruptoraceae bacterium CSSed165cm_309	3.69444	504	8.898	38.453	40.2718	71.696	2	0	0	34	88.74	1.71	0	d__Bacteria;p__Actinobacteria;c__Actinobacteria;o__Nitriliruptorales;f__Nitriliruptoraceae	k__Bacteria;p__Actinobacteria;c__Actinobacteria	NOT CPR	100	#N/A	#N/A	#N/A	#N/A	#N/A	#N/A
bin.CSSed165cm.363R1	SLMP00000000	Nitriliruptoraceae bacterium CSSed165cm_363R1	Nitriliruptoraceae bacterium CSSed165cm_363R1	2.77094	174	23.189	70.064	45.6887	72.961	0	0	0	29	88.03	2.85	16.67	d__Bacteria;p__Actinobacteria;c__Actinobacteria;o__Nitriliruptorales;f__Nitriliruptoraceae	k__Bacteria;p__Actinobacteria;c__Actinobacteria	NOT CPR	100	#N/A	#N/A	#N/A	#N/A	#N/A	#N/A
bin.CSSed165cm.421	SLNW00000000	Nitriliruptoraceae bacterium CSSed165cm_421	Nitriliruptoraceae bacterium CSSed165cm_421	2.88481	322	11.222	42.976	155.096	72.269	0	1	0	34	73.28	1.72	100	d__Bacteria;p__Actinobacteria;c__Actinobacteria;o__Nitriliruptorales;f__Nitriliruptoraceae	k__Bacteria;p__Actinobacteria;c__Actinobacteria	NOT CPR	100	DQ432396 uncultured actinobacterium	Bacteria/Actinobacteria/Nitriliruptoria/Nitril iruptorales/Nitriliruptoraceae	97.7528		213	83.5681
bin.CSSed165cm.528	SLQK00000000	Nitriliruptoraceae bacterium CSSed165cm_528	Nitriliruptoraceae bacterium CSSed165cm_528	2.33082	358	7.246	27.485	36.0503	72.944	1	0	0	34	62.07	0	0	d__Bacteria;p__Actinobacteria;c__Actinobacteria;o__Nitriliruptorales;f__Nitriliruptoraceae	k__Bacteria;p__Actinobacteria;c__Actinobacteria	NOT CPR	97	#N/A	#N/A	#N/A	#N/A	#N/A	#N/A
bin.CSSed165cm.590	SLRZ00000000	Nitriliruptoraceae bacterium CSSed165cm_590	Nitriliruptoraceae bacterium CSSed165cm_590	3.3017	288	15.849	69.058	23.0646	71.83	1	1	0	35	87.75	2.85	37.5	d__Bacteria;p__Actinobacteria;c__Actinobacteria;o__Nitriliruptorales;f__Nitriliruptoraceae	k__Bacteria;p__Actinobacteria;c__Actinobacteria	NOT CPR	97	HQ910312 uncultured bacterium	Bacteria/Actinobacteria/Nitriliruptoria/Nitril iruptorales/Nitriliruptoraceae	98.5138	0	486	96.9136
bin.CSSed165cm.591	SLSA00000000	Nitriliruptoraceae bacterium CSSed165cm_591	Nitriliruptoraceae bacterium CSSed165cm_591	3.5842	394	11.462	66.689	37.7402	71.416	0	0	0	36	80.8	2.99	75	d__Bacteria;p__Actinobacteria;c__Actinobacteria;o__Nitriliruptorales;f__Nitriliruptoraceae	k__Bacteria;p__Actinobacteria;c__Actinobacteria	NOT CPR	100	#N/A	#N/A	#N/A		#N/A	#N/A
bin.CSSed165cm.358	SLML00000000	Nitriliruptor sp. CSSed165cm_358	Nitriliruptor sp. CSSed165cm_358	2.24323	515	4.474	14.624	13.497	73.142	0	0	0	21	53.46	3.42	25	d__Bacteria;p__Actinobacteria;c__Actinobacteria;o__Nitriliruptorales;f__Nitriliruptoraceae;g__Nitriliruptor	k__Bacteria;p__Actinobacteria;c__Actinobacteria	INCONCLUSIVE	95	#N/A	#N/A	#N/A	#N/A	#N/A	#N/A
bin.CSSed162cmA.190	SKKZ00000000	Coriobacteriia bacterium CSSed162cmA_190	Coriobacteriia bacterium CSSed162cmA_190	1.58127	272	6.698	39.461	18.7977	64.546	1	0	1	31	86.04	3.11	57.14	d__Bacteria;p__Actinobacteria;c__Coriobacteriia;o__OPB41	k__Bacteria;p__Actinobacteria;c__Actinobacteria	NOT CPR	100	#N/A	#N/A	#N/A	#N/A	#N/A	#N/A
bin.CSSed162cmA.248R1	SKMN00000000	Coriobacteriia bacterium CSSed162cmA_248R1	Coriobacteriia bacterium CSSed162cmA_248R1	1.94411	85	47.314	116.776	19.4438	66.595	1	0	0	44	93.75	3.33	0	d__Bacteria;p__Actinobacteria;c__Coriobacteriia;o__OPB41	k__Bacteria;p__Actinobacteria;c__Actinobacteria	NOT CPR	100	#N/A	#N/A	#N/A		#N/A	#N/A
bin.CSSed162cmA.491	SKRQ00000000	Coriobacteriia bacterium CSSed162cmA_491	Coriobacteriia bacterium CSSed162cmA_491	1.68937	246	8.739	47.951	15.4484	66.771	0	0	0	32	80.06	2.72	50	d__Bacteria;p__Actinobacteria;c__Coriobacteriia;o__OPB41	k__Bacteria;p__Actinobacteria;c__Actinobacteria	NOT CPR	100	#N/A	#N/A	#N/A	#N/A	#N/A	#N/A
bin.CSSed162cmB.492	SLCG00000000	Coriobacteriia bacterium CSSed162cmB_492	Coriobacteriia bacterium CSSed162cmB_492	1.89404	202	12.51	39.41	10.0637	66.67	1	0	0	44	85.62	6.51	18.18	d__Bacteria;p__Actinobacteria;c__Coriobacteriia;o__OPB41	k__Bacteria;p__Actinobacteria;c__Actinobacteria	NOT CPR	100	#N/A	#N/A	#N/A	#N/A	#N/A	#N/A
bin.CSSed162cmB.508	SLCP00000000	Coriobacteriia bacterium CSSed162cmB_508	Coriobacteriia bacterium CSSed162cmB_508	1.66	220	9.444	56.975	10.7202	66.721	1	0	1	37	82.14	3.06	66.67	d__Bacteria;p__Actinobacteria;c__Coriobacteriia;o__OPB41	k__Bacteria;p__Actinobacteria;c__Actinobacteria	NOT CPR	100	#N/A	#N/A	#N/A	#N/A	#N/A	#N/A
bin.CSSed165cm.426	SLNY00000000	Coriobacteriia bacterium CSSed165cm_426	Coriobacteriia bacterium CSSed165cm_426	1.67058	240	8.639	44.497	9.16278	66.726	1	0	0	32	83.19	3.33	40	d__Bacteria;p__Actinobacteria;c__Coriobacteriia;o__OPB41	k__Bacteria;p__Actinobacteria;c__Actinobacteria	NOT CPR	100	#N/A	#N/A	#N/A	#N/A	#N/A	#N/A
bin.CSSed162cmA.92	SKUG00000000	Thermoleophilia bacterium CSSed162cmA_92	Thermoleophilia bacterium CSSed162cmA_92	1.449	295	5.225	19.445	6.65528	71.259	0	0	0	28	59.78	0.95	0	d__Bacteria;p__Actinobacteria;c__Thermoleophilia;o__Ga0077560	k__Bacteria;p__Actinobacteria;c__Actinobacteria	NOT CPR	100	#N/A	#N/A	#N/A	#N/A	#N/A	#N/A
bin.CSSed162cmA.302	SKNS00000000	Actinobacteria bacterium CSSed162cmA_302	Actinobacteria bacterium CSSed162cmA_302	1.88079	222	11.089	44.413	27.0758	42.352	1	1	2	34	88.55	0.91	0	d__Bacteria;p__Actinobacteria;c__UBA1414;o__UBA1414;f__UBA1414	k__Bacteria	NOT CPR	100	HM128169 uncultured bacterium	Bacteria/Actinobacteria/WCHB1-81	96.8371	0	1578	94.1698
bin.CSSed162cmB.569	SLEB00000000	Actinobacteria bacterium CSSed162cmB_569	Actinobacteria bacterium CSSed162cmB_569	1.9742	175	17.376	80.464	10.6941	42.646	1	0	1	37	93.64	0.91	0	d__Bacteria;p__Actinobacteria;c__UBA1414;o__UBA1414;f__UBA1414	k__Bacteria	NOT CPR	100	#N/A	#N/A	#N/A	#N/A	#N/A	#N/A
bin.CSSed165cm.456	SLON00000000	Armatimonadetes bacterium CSSed165cm_456	Armatimonadetes bacterium CSSed165cm_456	3.85734	440	11.072	55.79	8.76133	62.194	0	1	0	38	92.34	1.39	50	d__Bacteria;p__Armatimonadetes;c__UBA5377;o__UBA5377;f__UBA5377	k__Bacteria	NOT CPR	100	KX097352 uncultured bacterium	Bacteria/WS1	94.5778	0	1140	98.6842
bin.CSSed162cmA.340	SKOT00000000	Candidatus Atribacteria bacterium CSSed162cmA_340	Caldatribacteriales bacterium CSSed162cmA_340	1.83413	282	7.375	30.835	6.99487	47.763	0	0	0	36	66.33	1.69	0	d__Bacteria;p__Atribacteria;c__Caldatribacteriia;o__Caldatribacteriales	k__Bacteria	NOT CPR	97	#N/A	#N/A	#N/A	#N/A	#N/A	#N/A
bin.CSSed162cmB.266	SKXZ00000000	Candidatus Atribacteria bacterium CSSed162cmB_266	Caldatribacteriales bacterium CSSed162cmB_266	1.97327	237	10.647	37.836	7.80431	47.503	0	0	0	35	80.85	0.15	0	d__Bacteria;p__Atribacteria;c__Caldatribacteriia;o__Caldatribacteriales	k__Bacteria	NOT CPR	100	#N/A	#N/A	#N/A	#N/A	#N/A	#N/A
bin.CSSed162cmA.228R1	SKMA00000000	Bacteroidales bacterium CSSed162cmA_228R1	Bacteroidales bacterium CSSed162cmA_228R1	3.01353	272	15.013	60.439	11.2328	44.432	0	0	0	17	74.19	1.61	0	d__Bacteria;p__Bacteroidetes;c__Bacteroidia;o__Bacteroidales	k__Bacteria;p__Bacteroidetes;c__Bacteroidia;o__Bacteroidales	INCONCLUSIVE	95	#N/A	#N/A	#N/A	#N/A	#N/A	#N/A
bin.CSSed162cmA.274	SKND00000000	Bacteroidales bacterium CSSed162cmA_274	Bacteroidales bacterium CSSed162cmA_274	3.76316	435	11.922	71.053	20.8995	43.196	1	0	0	34	88.57	1.61	25	d__Bacteria;p__Bacteroidetes;c__Bacteroidia;o__Bacteroidales	k__Bacteria;p__Bacteroidetes;c__Bacteroidia;o__Bacteroidales	NOT CPR	100	#N/A	#N/A	#N/A	#N/A	#N/A	#N/A
bin.CSSed162cmA.420	SKQJ00000000	Bacteroidales bacterium CSSed162cmA_420	Bacteroidales bacterium CSSed162cmA_420	2.75676	446	6.813	33.99	48.2848	48.418	0	0	0	26	76.65	1.9	33.33	d__Bacteria;p__Bacteroidetes;c__Bacteroidia;o__Bacteroidales	k__Bacteria;p__Bacteroidetes;c__Bacteroidia;o__Bacteroidales	NOT CPR	97	#N/A	#N/A	#N/A	#N/A	#N/A	#N/A
bin.CSSed162cmB.115	SKUS00000000	Bacteroidales bacterium CSSed162cmB_115	Bacteroidales bacterium CSSed162cmB_115	3.44562	246	21.939	85.008	12.612	48.335	1	1	1	33	96.17	3.57	36.36	d__Bacteria;p__Bacteroidetes;c__Bacteroidia;o__Bacteroidales	k__Bacteria;p__Bacteroidetes;c__Bacteroidia;o__Bacteroidales	NOT CPR	100	GU083693 uncultured bacterium	Bacteria/Bacteroidetes/Bacteroidia/Bacteroidal es/Bacteroidetes BD2-2	100	5e-52	115	90.4348
bin.CSSed162cmB.166	SKVP00000000	Bacteroidales bacterium CSSed162cmB_166	Bacteroidales bacterium CSSed162cmB_166	1.94374	404	5.155	15.865	7.73561	48.113	1	0	1	8	51.01	1.61	0	d__Bacteria;p__Bacteroidetes;c__Bacteroidia;o__Bacteroidales	k__Bacteria;p__Bacteroidetes	NOT CPR	97	#N/A	#N/A	#N/A	#N/A	#N/A	#N/A
bin.CSSed162cmB.286R1	SKYK00000000	Bacteroidales bacterium CSSed162cmB_286R1	Bacteroidales bacterium CSSed162cmB_286R1	2.96836	372	9.933	58.198	26.7157	43.25	1	0	0	29	80.71	0.87	25	d__Bacteria;p__Bacteroidetes;c__Bacteroidia;o__Bacteroidales	k__Bacteria;p__Bacteroidetes;c__Bacteroidia;o__Bacteroidales	NOT CPR	100	#N/A	#N/A	#N/A	#N/A	#N/A	#N/A
bin.CSSed162cmB.380	SLAB00000000	Bacteroidales bacterium CSSed162cmB_380	Bacteroidales bacterium CSSed162cmB_380	2.60246	475	6.073	22.838	55.5218	48.375	0	0	0	20	69.43	1.43	20	d__Bacteria;p__Bacteroidetes;c__Bacteroidia;o__Bacteroidales	k__Bacteria;p__Bacteroidetes;c__Bacteroidia;o__Bacteroidales	NOT CPR	83	#N/A	#N/A	#N/A	#N/A	#N/A	#N/A
bin.CSSed162cmB.405	SLAL00000000	Bacteroidales bacterium CSSed162cmB_405	Bacteroidales bacterium CSSed162cmB_405	1.84837	428	4.303	16.508	11.1721	45.314	1	0	1	11	54.34	0.54	100	d__Bacteria;p__Bacteroidetes;c__Bacteroidia;o__Bacteroidales	k__Bacteria;p__Bacteroidetes;c__Bacteroidia;o__Bacteroidales;f__Porphyromonadaceae	INCONCLUSIVE	94	#N/A	#N/A	#N/A	#N/A	#N/A	#N/A
bin.CSSed162cmB.75	SLGC00000000	Bacteroidales bacterium CSSed162cmB_75	Bacteroidales bacterium CSSed162cmB_75	4.49444	463	13.304	72.157	13.4274	44.247	1	1	0	31	98.04	3.1	11.11	d__Bacteria;p__Bacteroidetes;c__Bacteroidia;o__Bacteroidales	k__Bacteria;p__Bacteroidetes;c__Bacteroidia;o__Bacteroidales	NOT CPR	100	GU083693 uncultured bacterium	Bacteria/Bacteroidetes/Bacteroidia/Bacteroidal es/Bacteroidetes BD2-2	100	3e-53	117	90.5983
bin.CSSed165cm.140	SLHF00000000	Bacteroidales bacterium CSSed165cm_140	Bacteroidales bacterium CSSed165cm_140	2.50047	462	5.901	20.651	34.6743	41.867	1	0	0	18	55.26	1.52	25	d__Bacteria;p__Bacteroidetes;c__Bacteroidia;o__Bacteroidales	k__Bacteria;p__Bacteroidetes;c__Bacteroidia;o__Bacteroidales	NOT CPR	94	#N/A	#N/A	#N/A	#N/A	#N/A	#N/A
bin.CSSed165cm.240	SLJO00000000	Bacteroidales bacterium CSSed165cm_240	Bacteroidales bacterium CSSed165cm_240	4.00544	286	22.845	122.041	19.3391	45.251	2	0	0	26	96.06	3.33	0	d__Bacteria;p__Bacteroidetes;c__Bacteroidia;o__Bacteroidales	k__Bacteria;p__Bacteroidetes;c__Bacteroidia;o__Bacteroidales	NOT CPR	100	#N/A	#N/A	#N/A	#N/A	#N/A	#N/A
bin.CSSed165cm.267R1	SLKJ00000000	Bacteroidales bacterium CSSed165cm_267R1	Bacteroidales bacterium CSSed165cm_267R1	2.91573	203	22.508	74.202	24.4651	42.661	1	1	0	28	88.89	4.05	0	d__Bacteria;p__Bacteroidetes;c__Bacteroidia;o__Bacteroidales	k__Bacteria;p__Bacteroidetes;c__Bacteroidia;o__Bacteroidales	NOT CPR	98	GU083693 uncultured bacterium	Bacteria/Bacteroidetes/Bacteroidia/Bacteroidal es/Bacteroidetes BD2-2	97.6562	5e-59	148	86.4865
bin.CSSed165cm.359	SLMM00000000	Bacteroidales bacterium CSSed165cm_359	Bacteroidales bacterium CSSed165cm_359	2.86342	206	24.008	82.585	22.1736	47.788	1	0	0	26	91.75	2.86	14.29	d__Bacteria;p__Bacteroidetes;c__Bacteroidia;o__Bacteroidales	k__Bacteria;p__Bacteroidetes;c__Bacteroidia;o__Bacteroidales	NOT CPR	100	#N/A	#N/A	#N/A		#N/A	#N/A
bin.CSSed165cm.433	SLOE00000000	Bacteroidales bacterium CSSed165cm_433	Bacteroidales bacterium CSSed165cm_433	2.45728	171	22.533	175.619	55.7006	49.221	1	1	1	25	77.14	0.48	0	d__Bacteria;p__Bacteroidetes;c__Bacteroidia;o__Bacteroidales	k__Bacteria;p__Bacteroidetes;c__Bacteroidia;o__Bacteroidales	NOT CPR	100	#N/A	#N/A	#N/A	#N/A	#N/A	#N/A
bin.CSSed165cm.449	SLOK00000000	Bacteroidales bacterium CSSed165cm_449	Bacteroidales bacterium CSSed165cm_449	1.60792	281	5.786	27.098	73.3085	42.996	0	0	0	18	57.27	1.43	0	d__Bacteria;p__Bacteroidetes;c__Bacteroidia;o__Bacteroidales	k__Bacteria;p__Bacteroidetes;c__Bacteroidia;o__Bacteroidales	NOT CPR	95	#N/A	#N/A	#N/A	#N/A	#N/A	#N/A
bin.CSSed165cm.468	SLOS00000000	Bacteroidales bacterium CSSed165cm_468	Bacteroidales bacterium CSSed165cm_468	2.8696	439	7.154	36.283	43.1432	43.817	0	1	0	21	75.81	3.77	46.67	d__Bacteria;p__Bacteroidetes;c__Bacteroidia;o__Bacteroidales	k__Bacteria;p__Bacteroidetes;c__Bacteroidia;o__Bacteroidales	NOT CPR	98	GU083693 uncultured bacterium	Bacteria/Bacteroidetes/Bacteroidia/Bacteroidal es/Bacteroidetes BD2-2	100	9e-57	122	91.8033
bin.CSSed165cm.477	SLPB00000000	Bacteroidales bacterium CSSed165cm_477	Bacteroidales bacterium CSSed165cm_477	3.32382	181	30.342	113.711	38.1306	41.297	2	1	0	34	91.67	5	0	d__Bacteria;p__Bacteroidetes;c__Bacteroidia;o__Bacteroidales	k__Bacteria;p__Bacteroidetes;c__Bacteroidia;o__Bacteroidales	NOT CPR	100	GU083693 uncultured bacterium	Bacteria/Bacteroidetes/Bacteroidia/Bacteroidal es/Bacteroidetes BD2-2	98.9583	7e-45	107	89.7196
bin.CSSed165cm.497	SLPM00000000	Bacteroidales bacterium CSSed165cm_497	Bacteroidales bacterium CSSed165cm_497	4.39188	400	15.823	47.073	32.7112	43.986	1	0	0	34	97.14	4.05	9.09	d__Bacteria;p__Bacteroidetes;c__Bacteroidia;o__Bacteroidales	k__Bacteria;p__Bacteroidetes;c__Bacteroidia;o__Bacteroidales	NOT CPR	100	#N/A	#N/A	#N/A	#N/A	#N/A	#N/A
bin.CSSed165cm.559	SLRB00000000	Bacteroidales bacterium CSSed165cm_559	Bacteroidales bacterium CSSed165cm_559	3.40569	382	12.033	39.753	13.5823	46.629	2	1	0	30	88.4	3.33	11.11	d__Bacteria;p__Bacteroidetes;c__Bacteroidia;o__Bacteroidales	k__Bacteria;p__Bacteroidetes;c__Bacteroidia;o__Bacteroidales	NOT CPR	100	GU083693 uncultured bacterium	Bacteria/Bacteroidetes/Bacteroidia/Bacteroidal es/Bacteroidetes BD2-2	100	9e-57	123	91.0569
bin.CSSed162cmA.391	SKPS00000000	Lentimicrobiaceae bacterium CSSed162cmA_391	Lentimicrobiaceae bacterium CSSed162cmA_391	2.74235	372	8.961	37.874	9.76507	49.106	0	0	0	32	83.17	1.5	60	d__Bacteria;p__Bacteroidetes;c__Bacteroidia;o__Bacteroidales;f__Lentimicrobiaceae	k__Bacteria;p__Bacteroidetes	NOT CPR	100	#N/A	#N/A	#N/A	#N/A	#N/A	#N/A
bin.CSSed162cmB.595	SLEX00000000	Lentimicrobiaceae bacterium CSSed162cmB_595	Lentimicrobiaceae bacterium CSSed162cmB_595	2.87531	384	9.04	26.673	12.1249	48.913	0	0	0	32	87.65	5.82	75	d__Bacteria;p__Bacteroidetes;c__Bacteroidia;o__Bacteroidales;f__Lentimicrobiaceae	k__Bacteria;p__Bacteroidetes	NOT CPR	100	#N/A	#N/A	#N/A	#N/A	#N/A	#N/A
bin.CSSed165cm.351	SLMH00000000	Lentimicrobiaceae bacterium CSSed165cm_351	Lentimicrobiaceae bacterium CSSed165cm_351	2.8422	357	9.784	58.119	15.6503	48.768	0	0	0	36	87.56	4.48	72.73	d__Bacteria;p__Bacteroidetes;c__Bacteroidia;o__Bacteroidales;f__Lentimicrobiaceae	k__Bacteria;p__Bacteroidetes	NOT CPR	100	#N/A	#N/A	#N/A	#N/A	#N/A	#N/A
bin.CSSed165cm.598R1	SLSH00000000	Bacteroidales bacterium CSSed165cm_598R1	Bacteroidales bacterium CSSed165cm_598R1	2.61393	445	7.144	28.508	15.4709	33.763	0	0	0	26	83.33	3.43	0	d__Bacteria;p__Bacteroidetes;c__Bacteroidia;o__Bacteroidales;f__ML635J-15	k__Bacteria;p__Bacteroidetes	NOT CPR	97	#N/A	#N/A	#N/A	#N/A	#N/A	#N/A
bin.CSBr16.227	SKHV00000000	Prolixibacteraceae bacterium CSBr16_227	Prolixibacteraceae bacterium CSBr16_227	3.93756	511	9.862	56.205	10.7392	39.916	0	0	0	33	93.87	1.25	0	d__Bacteria;p__Bacteroidetes;c__Bacteroidia;o__Bacteroidales;f__Prolixibacteraceae	k__Bacteria;p__Bacteroidetes;c__Bacteroidia;o__Bacteroidales;f__Porphyromonadaceae	NOT CPR	100	#N/A	#N/A	#N/A	#N/A	#N/A	#N/A
bin.CSBr16.165	SKGT00000000	Bacteroidales bacterium CSBr16_165	Bacteroidales bacterium CSBr16_165	1.53848	146	13.175	52.561	19.2007	44.48	0	0	0	18	73.03	0	0	d__Bacteria;p__Bacteroidetes;c__Bacteroidia;o__Bacteroidales;f__UBA7960	k__Bacteria;p__Bacteroidetes	NOT CPR	100	#N/A	#N/A	#N/A	#N/A	#N/A	#N/A
bin.CSBr16.188	SKHF00000000	Bacteroidales bacterium CSBr16_188	Bacteroidales bacterium CSBr16_188	1.63674	177	12.975	44.258	20.1242	43.218	1	0	0	16	55.65	0	0	d__Bacteria;p__Bacteroidetes;c__Bacteroidia;o__Bacteroidales;f__UBA7960	k__Bacteria;p__Bacteroidetes	NOT CPR	97	#N/A	#N/A	#N/A	#N/A	#N/A	#N/A
bin.CSSed162cmA.205	SKLH00000000	Bacteroidales bacterium CSSed162cmA_205	Bacteroidales bacterium CSSed162cmA_205	2.04963	302	8.238	38.08	7.9063	50.479	2	0	0	19	82.22	1.63	25	d__Bacteria;p__Bacteroidetes;c__Bacteroidia;o__Bacteroidales;f__UBA7960	k__Bacteria;p__Bacteroidetes	NOT CPR	100	#N/A	#N/A	#N/A	#N/A	#N/A	#N/A
bin.CSSed162cmA.223	SKLW00000000	Bacteroidales bacterium CSSed162cmA_223	Bacteroidales bacterium CSSed162cmA_223	2.37205	208	15.802	49.261	92.4223	54.224	0	0	0	29	96.24	0.54	0	d__Bacteria;p__Bacteroidetes;c__Bacteroidia;o__Bacteroidales;f__UBA7960	k__Bacteria;p__Bacteroidetes	NOT CPR	97	#N/A	#N/A	#N/A	#N/A	#N/A	#N/A
bin.CSSed162cmA.253	SKMQ00000000	Bacteroidales bacterium CSSed162cmA_253	Bacteroidales bacterium CSSed162cmA_253	2.32199	214	18.601	97.097	14.3656	49.588	0	0	0	33	90.43	1.08	0	d__Bacteria;p__Bacteroidetes;c__Bacteroidia;o__Bacteroidales;f__UBA7960	k__Bacteria;p__Bacteroidetes	NOT CPR	100	#N/A	#N/A	#N/A	#N/A	#N/A	#N/A
bin.CSSed162cmA.278	SKNE00000000	Bacteroidales bacterium CSSed162cmA_278	Bacteroidales bacterium CSSed162cmA_278	2.27193	302	9.362	37.006	11.4357	55.4	0	0	0	22	82.26	0.54	0	d__Bacteria;p__Bacteroidetes;c__Bacteroidia;o__Bacteroidales;f__UBA7960	k__Bacteria;p__Bacteroidetes	NOT CPR	100	#N/A	#N/A	#N/A	#N/A	#N/A	#N/A
bin.CSSed162cmA.290	SKNM00000000	Bacteroidales bacterium CSSed162cmA_290	Bacteroidales bacterium CSSed162cmA_290	3.96291	488	10.269	63.902	19.2442	44.291	1	0	0	37	83.51	1.88	75	d__Bacteria;p__Bacteroidetes;c__Bacteroidia;o__Bacteroidales;f__UBA7960	k__Bacteria;p__Bacteroidetes	NOT CPR	100	#N/A	#N/A	#N/A	#N/A	#N/A	#N/A
bin.CSSed162cmA.327	SKOK00000000	Bacteroidales bacterium CSSed162cmA_327	Bacteroidales bacterium CSSed162cmA_327	2.55963	329	9.36	44.057	21.2552	46.791	0	0	0	27	88.44	1.08	100	d__Bacteria;p__Bacteroidetes;c__Bacteroidia;o__Bacteroidales;f__UBA7960	k__Bacteria;p__Bacteroidetes	NOT CPR	98	#N/A	#N/A	#N/A	#N/A	#N/A	#N/A
bin.CSSed162cmA.343	SKOV00000000	Bacteroidales bacterium CSSed162cmA_343	Bacteroidales bacterium CSSed162cmA_343	3.55856	473	9.003	43.618	12.2365	43.893	0	1	0	23	78.14	3.54	30.77	d__Bacteria;p__Bacteroidetes;c__Bacteroidia;o__Bacteroidales;f__UBA7960	k__Bacteria;p__Bacteroidetes	NOT CPR	98	JX240658 uncultured Bacteroidetes bacterium	Bacteria/Bacteroidetes/Bacteroidia/Bacteroidal es/ML635J-40 aquatic group	100	3e-53	118	89.8305
bin.CSSed162cmA.434	SKQP00000000	Bacteroidales bacterium CSSed162cmA_434	Bacteroidales bacterium CSSed162cmA_434	3.16293	250	19.345	113.251	27.8613	45.734	0	0	0	36	94.71	3.49	50	d__Bacteria;p__Bacteroidetes;c__Bacteroidia;o__Bacteroidales;f__UBA7960	k__Bacteria;p__Bacteroidetes	NOT CPR	100	#N/A	#N/A	#N/A	#N/A	#N/A	#N/A
bin.CSSed162cmA.468	SKRA00000000	Bacteroidales bacterium CSSed162cmA_468	Bacteroidales bacterium CSSed162cmA_468	1.81797	286	7.675	30.014	25.3324	47.776	0	0	0	21	74.82	1.34	66.67	d__Bacteria;p__Bacteroidetes;c__Bacteroidia;o__Bacteroidales;f__UBA7960	k__Bacteria;p__Bacteroidetes	NOT CPR	98	#N/A	#N/A	#N/A		#N/A	#N/A
bin.CSSed162cmA.488	SKRM00000000	Bacteroidales bacterium CSSed162cmA_488	Bacteroidales bacterium CSSed162cmA_488	2.63291	78	86.78	156.149	18.8693	44.734	0	0	0	37	98.39	1.34	33.33	d__Bacteria;p__Bacteroidetes;c__Bacteroidia;o__Bacteroidales;f__UBA7960	k__Bacteria;p__Bacteroidetes	NOT CPR	100	#N/A	#N/A	#N/A	#N/A	#N/A	#N/A
bin.CSSed162cmA.497	SKRV00000000	Bacteroidales bacterium CSSed162cmA_497	Bacteroidales bacterium CSSed162cmA_497	1.48535	249	6.725	31.244	38.5463	44.773	1	0	0	14	61.51	0.81	100	d__Bacteria;p__Bacteroidetes;c__Bacteroidia;o__Bacteroidales;f__UBA7960	k__Bacteria;p__Bacteroidetes	NOT CPR	98	#N/A	#N/A	#N/A	#N/A	#N/A	#N/A
bin.CSSed162cmA.513	SKSE00000000	Bacteroidales bacterium CSSed162cmA_513	Bacteroidales bacterium CSSed162cmA_513	2.99591	334	11.065	70.001	39.7786	40.188	0	0	0	27	85.88	2.87	33.33	d__Bacteria;p__Bacteroidetes;c__Bacteroidia;o__Bacteroidales;f__UBA7960	k__Bacteria;p__Bacteroidetes	NOT CPR	100	#N/A	#N/A	#N/A	#N/A	#N/A	#N/A
bin.CSSed162cmA.518	SKSI00000000	Bacteroidales bacterium CSSed162cmA_518	Bacteroidales bacterium CSSed162cmA_518	1.76922	207	10.718	55.899	16.9962	44.452	0	0	0	18	82.43	0.54	100	d__Bacteria;p__Bacteroidetes;c__Bacteroidia;o__Bacteroidales;f__UBA7960	k__Bacteria;p__Bacteroidetes	NOT CPR	100	#N/A	#N/A	#N/A	#N/A	#N/A	#N/A
bin.CSSed162cmA.539	SKTA00000000	Bacteroidales bacterium CSSed162cmA_539	Bacteroidales bacterium CSSed162cmA_539	1.67427	264	7.086	36.157	17.2457	45.367	2	0	0	20	72.81	1.08	50	d__Bacteria;p__Bacteroidetes;c__Bacteroidia;o__Bacteroidales;f__UBA7960	k__Bacteria;p__Bacteroidetes	NOT CPR	97	#N/A	#N/A	#N/A	#N/A	#N/A	#N/A
bin.CSSed162cmA.70R1	SKTQ00000000	Bacteroidales bacterium CSSed162cmA_70R1	Bacteroidales bacterium CSSed162cmA_70R1	2.60627	345	9.923	40.388	14.9646	45.726	0	0	0	26	90.05	1.34	25	d__Bacteria;p__Bacteroidetes;c__Bacteroidia;o__Bacteroidales;f__UBA7960	k__Bacteria;p__Bacteroidetes	NOT CPR	100	#N/A	#N/A	#N/A	#N/A	#N/A	#N/A
bin.CSSed162cmA.99R1	SKUK00000000	Bacteroidales bacterium CSSed162cmA_99R1	Bacteroidales bacterium CSSed162cmA_99R1	2.17408	382	6.314	25.503	13.4067	53.384	0	0	0	23	70.02	4.35	91.67	d__Bacteria;p__Bacteroidetes;c__Bacteroidia;o__Bacteroidales;f__UBA7960	k__Bacteria;p__Bacteroidetes	NOT CPR	91	#N/A	#N/A	#N/A	#N/A	#N/A	#N/A
bin.CSSed162cmB.104	SKUN00000000	Bacteroidales bacterium CSSed162cmB_104	Bacteroidales bacterium CSSed162cmB_104	2.4123	209	20.186	101.698	13.695	49.539	0	0	0	31	92.47	0	0	d__Bacteria;p__Bacteroidetes;c__Bacteroidia;o__Bacteroidales;f__UBA7960	k__Bacteria;p__Bacteroidetes	NOT CPR	100	#N/A	#N/A	#N/A	#N/A	#N/A	#N/A
bin.CSSed162cmB.128	SKUX00000000	Bacteroidales bacterium CSSed162cmB_128	Bacteroidales bacterium CSSed162cmB_128	4.28324	500	10.882	49.309	15.4834	44.427	2	0	0	36	90.05	1.88	25	d__Bacteria;p__Bacteroidetes;c__Bacteroidia;o__Bacteroidales;f__UBA7960	k__Bacteria;p__Bacteroidetes	NOT CPR	100	#N/A	#N/A	#N/A	#N/A	#N/A	#N/A
bin.CSSed162cmB.168	SKVR00000000	Bacteroidales bacterium CSSed162cmB_168	Bacteroidales bacterium CSSed162cmB_168	3.10978	326	12.269	61.31	59.9071	40.961	0	0	0	23	88.01	1.08	0	d__Bacteria;p__Bacteroidetes;c__Bacteroidia;o__Bacteroidales;f__UBA7960	k__Bacteria;p__Bacteroidetes	NOT CPR	100	#N/A	#N/A	#N/A	#N/A	#N/A	#N/A
bin.CSSed162cmB.179	SKVW00000000	Bacteroidales bacterium CSSed162cmB_179	Bacteroidales bacterium CSSed162cmB_179	3.13915	247	20.099	99.729	31.9387	45.692	1	0	1	37	94.62	2.15	20	d__Bacteria;p__Bacteroidetes;c__Bacteroidia;o__Bacteroidales;f__UBA7960	k__Bacteria;p__Bacteroidetes	NOT CPR	100	#N/A	#N/A	#N/A		#N/A	#N/A
bin.CSSed162cmB.247	SKXP00000000	Bacteroidales bacterium CSSed162cmB_247	Bacteroidales bacterium CSSed162cmB_247	2.54042	315	11.302	60.661	27.6217	40.025	0	0	0	28	84.14	1.99	0	d__Bacteria;p__Bacteroidetes;c__Bacteroidia;o__Bacteroidales;f__UBA7960	k__Bacteria;p__Bacteroidetes	NOT CPR	100	#N/A	#N/A	#N/A		#N/A	#N/A
bin.CSSed162cmB.269	SKYB00000000	Bacteroidales bacterium CSSed162cmB_269	Bacteroidales bacterium CSSed162cmB_269	2.32572	443	5.668	23.23	12.549	53.309	2	0	0	29	73.08	7.97	87.5	d__Bacteria;p__Bacteroidetes;c__Bacteroidia;o__Bacteroidales;f__UBA7960	k__Bacteria;p__Bacteroidetes	NOT CPR	97	#N/A	#N/A	#N/A	#N/A	#N/A	#N/A
bin.CSSed162cmB.281	SKYG00000000	Bacteroidales bacterium CSSed162cmB_281	Bacteroidales bacterium CSSed162cmB_281	3.13831	389	9.729	48.381	10.7054	44.897	1	0	0	29	87.99	0.27	100	d__Bacteria;p__Bacteroidetes;c__Bacteroidia;o__Bacteroidales;f__UBA7960	k__Bacteria;p__Bacteroidetes	NOT CPR	100	#N/A	#N/A	#N/A	#N/A	#N/A	#N/A
bin.CSSed162cmB.314	SKZD00000000	Bacteroidales bacterium CSSed162cmB_314	Bacteroidales bacterium CSSed162cmB_314	1.97007	420	4.926	14.089	7.08959	38.459	0	0	0	15	60.04	1.12	0	d__Bacteria;p__Bacteroidetes;c__Bacteroidia;o__Bacteroidales;f__UBA7960	k__Bacteria;p__Bacteroidetes	NOT CPR	89	#N/A	#N/A	#N/A	#N/A	#N/A	#N/A
bin.CSSed162cmB.391	SLAF00000000	Bacteroidales bacterium CSSed162cmB_391	Bacteroidales bacterium CSSed162cmB_391	1.623	268	6.553	29.737	18.4171	45.382	1	0	0	15	69.31	2.71	33.33	d__Bacteria;p__Bacteroidetes;c__Bacteroidia;o__Bacteroidales;f__UBA7960	k__Bacteria;p__Bacteroidetes	NOT CPR	97	#N/A	#N/A	#N/A	#N/A	#N/A	#N/A
bin.CSSed162cmB.400	SLAI00000000	Bacteroidales bacterium CSSed162cmB_400	Bacteroidales bacterium CSSed162cmB_400	2.34871	314	9.104	40.878	10.6329	55.43	0	0	0	15	84.37	2.53	16.67	d__Bacteria;p__Bacteroidetes;c__Bacteroidia;o__Bacteroidales;f__UBA7960	k__Bacteria;p__Bacteroidetes	NOT CPR	100	#N/A	#N/A	#N/A	#N/A	#N/A	#N/A
bin.CSSed162cmB.417	SLAS00000000	Bacteroidales bacterium CSSed162cmB_417	Bacteroidales bacterium CSSed162cmB_417	2.23603	355	7.182	30.987	23.7358	45.452	0	0	0	26	75.81	0.99	66.67	d__Bacteria;p__Bacteroidetes;c__Bacteroidia;o__Bacteroidales;f__UBA7960	k__Bacteria;p__Bacteroidetes	NOT CPR	98	#N/A	#N/A	#N/A		#N/A	#N/A
bin.CSSed162cmB.480	SLCA00000000	Bacteroidales bacterium CSSed162cmB_480	Bacteroidales bacterium CSSed162cmB_480	2.26133	348	7.394	32.102	26.5225	46.661	0	0	0	24	79.09	0	0	d__Bacteria;p__Bacteroidetes;c__Bacteroidia;o__Bacteroidales;f__UBA7960	k__Bacteria;p__Bacteroidetes	NOT CPR	92	#N/A	#N/A	#N/A	#N/A	#N/A	#N/A
bin.CSSed162cmB.514	SLCU00000000	Bacteroidales bacterium CSSed162cmB_514	Bacteroidales bacterium CSSed162cmB_514	2.37498	213	15.118	71.838	100.967	54.17	0	0	0	30	96.24	0.72	0	d__Bacteria;p__Bacteroidetes;c__Bacteroidia;o__Bacteroidales;f__UBA7960	k__Bacteria;p__Bacteroidetes	NOT CPR	98	#N/A	#N/A	#N/A		#N/A	#N/A
bin.CSSed162cmB.525	SLCY00000000	Bacteroidales bacterium CSSed162cmB_525	Bacteroidales bacterium CSSed162cmB_525	2.57192	120	30.969	118.817	16.0982	50.038	3	0	0	34	97.13	0	0	d__Bacteria;p__Bacteroidetes;c__Bacteroidia;o__Bacteroidales;f__UBA7960	k__Bacteria;p__Bacteroidetes	NOT CPR	100	#N/A	#N/A	#N/A	#N/A	#N/A	#N/A
bin.CSSed162cmB.531	SLDD00000000	Bacteroidales bacterium CSSed162cmB_531	Bacteroidales bacterium CSSed162cmB_531	1.45929	255	6.268	32.682	42.1385	44.623	1	0	0	15	59.43	0.86	66.67	d__Bacteria;p__Bacteroidetes;c__Bacteroidia;o__Bacteroidales;f__UBA7960	k__Bacteria;p__Bacteroidetes	NOT CPR	100	#N/A	#N/A	#N/A		#N/A	#N/A
bin.CSSed162cmB.547	SLDN00000000	Bacteroidales bacterium CSSed162cmB_547	Bacteroidales bacterium CSSed162cmB_547	1.09024	225	5.06	19.44	10.191	47.731	0	0	0	7	54.16	0	0	d__Bacteria;p__Bacteroidetes;c__Bacteroidia;o__Bacteroidales;f__UBA7960	k__Bacteria;p__Bacteroidetes	INCONCLUSIVE	97	#N/A	#N/A	#N/A	#N/A	#N/A	#N/A
bin.CSSed162cmB.548	SLDO00000000	Bacteroidales bacterium CSSed162cmB_548	Bacteroidales bacterium CSSed162cmB_548	2.0721	371	6.149	17.702	8.20625	47.827	0	0	0	14	59.9	2.06	0	d__Bacteria;p__Bacteroidetes;c__Bacteroidia;o__Bacteroidales;f__UBA7960	k__Bacteria;p__Bacteroidetes	INCONCLUSIVE	95	#N/A	#N/A	#N/A	#N/A	#N/A	#N/A
bin.CSSed162cmB.587	SLEQ00000000	Bacteroidales bacterium CSSed162cmB_587	Bacteroidales bacterium CSSed162cmB_587	2.85286	322	12.825	60.335	35.0294	40.081	1	0	0	28	84.96	4.48	54.55	d__Bacteria;p__Bacteroidetes;c__Bacteroidia;o__Bacteroidales;f__UBA7960	k__Bacteria;p__Bacteroidetes	NOT CPR	100	#N/A	#N/A	#N/A	#N/A	#N/A	#N/A
bin.CSSed162cmB.594	SLEW00000000	Bacteroidales bacterium CSSed162cmB_594	Bacteroidales bacterium CSSed162cmB_594	2.07892	324	7.482	26.534	21.5879	47.911	0	0	0	25	78.46	1.19	66.67	d__Bacteria;p__Bacteroidetes;c__Bacteroidia;o__Bacteroidales;f__UBA7960	k__Bacteria;p__Bacteroidetes	NOT CPR	100	#N/A	#N/A	#N/A		#N/A	#N/A
bin.CSSed162cmB.78	SLGD00000000	Bacteroidales bacterium CSSed162cmB_78	Bacteroidales bacterium CSSed162cmB_78	1.6374	229	8.261	51.239	12.7613	44.556	0	1	0	15	74.01	1.18	0	d__Bacteria;p__Bacteroidetes;c__Bacteroidia;o__Bacteroidales;f__UBA7960	k__Bacteria;p__Bacteroidetes	NOT CPR	100	JN256081 uncultured bacterium	Bacteria/Bacteroidetes/Bacteroidia/Bacteroidal es/ML635J-40 aquatic group	98.2143	5e-52	120	93.3333
bin.CSSed165cm.131	SLHD00000000	Bacteroidales bacterium CSSed165cm_131	Bacteroidales bacterium CSSed165cm_131	2.03516	465	4.377	19.769	12.6501	38.231	0	0	0	20	53.16	2.09	12.5	d__Bacteria;p__Bacteroidetes;c__Bacteroidia;o__Bacteroidales;f__UBA7960	k__Bacteria;p__Bacteroidetes	INCONCLUSIVE	66	#N/A	#N/A	#N/A	#N/A	#N/A	#N/A
bin.CSSed165cm.150	SLHJ00000000	Bacteroidales bacterium CSSed165cm_150	Bacteroidales bacterium CSSed165cm_150	2.81107	318	11.412	62.4	77.7016	39.862	0	0	0	32	82.47	3.23	57.14	d__Bacteria;p__Bacteroidetes;c__Bacteroidia;o__Bacteroidales;f__UBA7960	k__Bacteria;p__Bacteroidetes	NOT CPR	100	#N/A	#N/A	#N/A	#N/A	#N/A	#N/A
bin.CSSed165cm.162	SLHR00000000	Bacteroidales bacterium CSSed165cm_162	Bacteroidales bacterium CSSed165cm_162	2.62688	391	8.395	25.367	8.90562	38.044	0	0	0	28	86.76	2.2	0	d__Bacteria;p__Bacteroidetes;c__Bacteroidia;o__Bacteroidales;f__UBA7960	k__Bacteria;p__Bacteroidetes	NOT CPR	100	#N/A	#N/A	#N/A	#N/A	#N/A	#N/A
bin.CSSed165cm.199	SLIL00000000	Bacteroidales bacterium CSSed165cm_199	Bacteroidales bacterium CSSed165cm_199	4.09455	477	11.057	54.649	17.9728	44.568	1	0	0	33	89.78	1.08	33.33	d__Bacteria;p__Bacteroidetes;c__Bacteroidia;o__Bacteroidales;f__UBA7960	k__Bacteria;p__Bacteroidetes	NOT CPR	100	#N/A	#N/A	#N/A	#N/A	#N/A	#N/A
bin.CSSed165cm.275	SLKO00000000	Bacteroidales bacterium CSSed165cm_275	Bacteroidales bacterium CSSed165cm_275	2.37572	206	15.976	53.909	97.6795	54.187	0	0	0	30	95.16	0.54	0	d__Bacteria;p__Bacteroidetes;c__Bacteroidia;o__Bacteroidales;f__UBA7960	k__Bacteria;p__Bacteroidetes	NOT CPR	98	#N/A	#N/A	#N/A	#N/A	#N/A	#N/A
bin.CSSed165cm.276	SLKP00000000	Bacteroidales bacterium CSSed165cm_276	Bacteroidales bacterium CSSed165cm_276	2.04162	292	8.546	42.165	211.035	45.221	0	0	0	27	82.6	1.08	50	d__Bacteria;p__Bacteroidetes;c__Bacteroidia;o__Bacteroidales;f__UBA7960	k__Bacteria;p__Bacteroidetes	NOT CPR	100	#N/A	#N/A	#N/A	#N/A	#N/A	#N/A
bin.CSSed165cm.279	SLKR00000000	Bacteroidales bacterium CSSed165cm_279	Bacteroidales bacterium CSSed165cm_279	2.69443	156	26.863	72.07	10.8582	46.226	3	0	0	33	97.31	0.54	100	d__Bacteria;p__Bacteroidetes;c__Bacteroidia;o__Bacteroidales;f__UBA7960	k__Bacteria;p__Bacteroidetes	NOT CPR	100	#N/A	#N/A	#N/A	#N/A	#N/A	#N/A
bin.CSSed165cm.313	SLLN00000000	Bacteroidales bacterium CSSed165cm_313	Bacteroidales bacterium CSSed165cm_313	2.67633	93	62.695	183.38	16.4003	44.783	0	0	0	36	97.85	1.34	0	d__Bacteria;p__Bacteroidetes;c__Bacteroidia;o__Bacteroidales;f__UBA7960	k__Bacteria;p__Bacteroidetes	NOT CPR	100	#N/A	#N/A	#N/A	#N/A	#N/A	#N/A
bin.CSSed165cm.314	SLLO00000000	Bacteroidales bacterium CSSed165cm_314	Bacteroidales bacterium CSSed165cm_314	1.83761	231	10.021	45.556	14.9029	44.414	0	1	0	15	82.93	1.88	75	d__Bacteria;p__Bacteroidetes;c__Bacteroidia;o__Bacteroidales;f__UBA7960	k__Bacteria;p__Bacteroidetes	NOT CPR	98	JN256081 uncultured bacterium	Bacteria/Bacteroidetes/Bacteroidia/Bacteroidal es/ML635J-40 aquatic group	98.2143	5e-52	120	93.3333
bin.CSSed165cm.407	SLNN00000000	Bacteroidales bacterium CSSed165cm_407	Bacteroidales bacterium CSSed165cm_407	2.46695	349	8.388	37.165	20.4638	45.678	0	0	0	24	81.88	0	0	d__Bacteria;p__Bacteroidetes;c__Bacteroidia;o__Bacteroidales;f__UBA7960	k__Bacteria;p__Bacteroidetes	NOT CPR	100	#N/A	#N/A	#N/A		#N/A	#N/A
bin.CSSed165cm.42	SLNU00000000	Bacteroidales bacterium CSSed165cm_42	Bacteroidales bacterium CSSed165cm_42	2.11628	376	6.377	36.605	17.1334	52.477	2	0	0	15	62.91	2.14	14.29	d__Bacteria;p__Bacteroidetes;c__Bacteroidia;o__Bacteroidales;f__UBA7960	k__Bacteria;p__Bacteroidetes	NOT CPR	98	#N/A	#N/A	#N/A	#N/A	#N/A	#N/A
bin.CSSed165cm.422	SLNX00000000	Bacteroidales bacterium CSSed165cm_422	Bacteroidales bacterium CSSed165cm_422	1.41026	245	6.253	29.828	41.2987	44.541	1	0	1	11	57.77	0	0	d__Bacteria;p__Bacteroidetes;c__Bacteroidia;o__Bacteroidales;f__UBA7960	k__Bacteria;p__Bacteroidetes	NOT CPR	97	#N/A	#N/A	#N/A	#N/A	#N/A	#N/A
bin.CSSed165cm.430	SLOB00000000	Bacteroidales bacterium CSSed165cm_430	Bacteroidales bacterium CSSed165cm_430	2.22527	410	5.73	33.921	123.779	38.598	0	0	0	19	52.03	0.56	50	d__Bacteria;p__Bacteroidetes;c__Bacteroidia;o__Bacteroidales;f__UBA7960	k__Bacteria;p__Bacteroidetes	INCONCLUSIVE	53	#N/A	#N/A	#N/A	#N/A	#N/A	#N/A
bin.CSSed165cm.439	SLOF00000000	Bacteroidales bacterium CSSed165cm_439	Bacteroidales bacterium CSSed165cm_439	1.96863	293	8.083	28.444	8.68682	49.159	0	0	0	23	76.06	0.77	33.33	d__Bacteria;p__Bacteroidetes;c__Bacteroidia;o__Bacteroidales;f__UBA7960	k__Bacteria;p__Bacteroidetes	NOT CPR	100	#N/A	#N/A	#N/A		#N/A	#N/A
bin.CSSed165cm.448	SLOJ00000000	Bacteroidales bacterium CSSed165cm_448	Bacteroidales bacterium CSSed165cm_448	2.37932	257	12.252	52.696	78.3422	39.579	0	1	0	23	81.97	1.08	50	d__Bacteria;p__Bacteroidetes;c__Bacteroidia;o__Bacteroidales;f__UBA7960	k__Bacteria;p__Bacteroidetes	NOT CPR	98	#N/A	#N/A	#N/A	#N/A	#N/A	#N/A
bin.CSSed165cm.466	SLOR00000000	Bacteroidales bacterium CSSed165cm_466	Bacteroidales bacterium CSSed165cm_466	3.09878	414	9.064	28.961	14.3109	45.033	0	1	0	27	84.5	0.72	50	d__Bacteria;p__Bacteroidetes;c__Bacteroidia;o__Bacteroidales;f__UBA7960	k__Bacteria;p__Bacteroidetes	NOT CPR	100	JX240658 uncultured Bacteroidetes bacterium	Bacteria/Bacteroidetes/Bacteroidia/Bacteroidal es/ML635J-40 aquatic group	98.2456	4e-53	125	91.2
bin.CSSed165cm.499	SLPN00000000	Bacteroidales bacterium CSSed165cm_499	Bacteroidales bacterium CSSed165cm_499	1.72033	345	5.299	13.658	8.29393	55.665	0	0	0	3	56.37	0	0	d__Bacteria;p__Bacteroidetes;c__Bacteroidia;o__Bacteroidales;f__UBA7960	k__Bacteria;p__Bacteroidetes	NOT CPR	97	#N/A	#N/A	#N/A	#N/A	#N/A	#N/A
bin.CSSed165cm.502	SLPR00000000	Bacteroidales bacterium CSSed165cm_502	Bacteroidales bacterium CSSed165cm_502	3.95208	575	8.018	31.903	16.1516	43.648	0	1	0	31	82.58	2.15	25	d__Bacteria;p__Bacteroidetes;c__Bacteroidia;o__Bacteroidales;f__UBA7960	k__Bacteria;p__Bacteroidetes	NOT CPR	98	JX240658 uncultured Bacteroidetes bacterium	Bacteria/Bacteroidetes/Bacteroidia/Bacteroidal es/ML635J-40 aquatic group	100	3e-53	118	89.8305
bin.CSSed165cm.536	SLQP00000000	Bacteroidales bacterium CSSed165cm_536	Bacteroidales bacterium CSSed165cm_536	1.45694	276	5.507	18.217	16.8714	45.451	1	1	1	13	68.25	2.22	66.67	d__Bacteria;p__Bacteroidetes;c__Bacteroidia;o__Bacteroidales;f__UBA7960	k__Bacteria;p__Bacteroidetes	NOT CPR	100	JQ738995 uncultured bacterium	Bacteria/Bacteroidetes/Bacteroidia/Bacteroidal es/ML635J-40 aquatic group	100	1e-55	119	92.437
bin.CSSed165cm.555	SLQX00000000	Bacteroidales bacterium CSSed165cm_555	Bacteroidales bacterium CSSed165cm_555	3.88155	292	19.45	103.277	15.3903	43.174	0	0	0	37	97.31	1.61	0	d__Bacteria;p__Bacteroidetes;c__Bacteroidia;o__Bacteroidales;f__UBA7960	k__Bacteria;p__Bacteroidetes	NOT CPR	100	#N/A	#N/A	#N/A	#N/A	#N/A	#N/A
bin.CSSed165cm.558	SLRA00000000	Bacteroidales bacterium CSSed165cm_558	Bacteroidales bacterium CSSed165cm_558	2.37889	162	21.09	110.525	38.7637	49.955	2	0	0	33	93.91	0	0	d__Bacteria;p__Bacteroidetes;c__Bacteroidia;o__Bacteroidales;f__UBA7960	k__Bacteria;p__Bacteroidetes	NOT CPR	100	#N/A	#N/A	#N/A	#N/A	#N/A	#N/A
bin.CSSed165cm.562	SLRE00000000	Bacteroidales bacterium CSSed165cm_562	Bacteroidales bacterium CSSed165cm_562	2.14676	331	7.856	38.609	38.5633	46.184	0	0	0	26	69.31	0.04	0	d__Bacteria;p__Bacteroidetes;c__Bacteroidia;o__Bacteroidales;f__UBA7960	k__Bacteria;p__Bacteroidetes	NOT CPR	95	#N/A	#N/A	#N/A	#N/A	#N/A	#N/A
bin.CSSed165cm.568R1	SLRH00000000	Bacteroidales bacterium CSSed165cm_568R1	Bacteroidales bacterium CSSed165cm_568R1	2.19998	311	8.24	47.349	20.55	46.659	1	1	0	22	73.87	1.61	33.33	d__Bacteria;p__Bacteroidetes;c__Bacteroidia;o__Bacteroidales;f__UBA7960	k__Bacteria;p__Bacteroidetes	NOT CPR	98	JN256081 uncultured bacterium	Bacteria/Bacteroidetes/Bacteroidia/Bacteroidal es/ML635J-40 aquatic group	100	9e-57	120	93.3333
bin.CSSed165cm.573	SLRM00000000	Bacteroidales bacterium CSSed165cm_573	Bacteroidales bacterium CSSed165cm_573	1.53038	237	7.104	30.411	60.8127	49.308	0	0	0	21	68.69	1.93	16.67	d__Bacteria;p__Bacteroidetes;c__Bacteroidia;o__Bacteroidales;f__UBA7960	k__Bacteria;p__Bacteroidetes	NOT CPR	97	#N/A	#N/A	#N/A	#N/A	#N/A	#N/A
bin.CSSed165cm.597	SLSG00000000	Bacteroidales bacterium CSSed165cm_597	Bacteroidales bacterium CSSed165cm_597	1.92131	334	6.463	33.854	19.053	53.284	1	0	0	26	69.03	2.28	45.45	d__Bacteria;p__Bacteroidetes;c__Bacteroidia;o__Bacteroidales;f__UBA7960	k__Bacteria;p__Bacteroidetes	NOT CPR	91	#N/A	#N/A	#N/A	#N/A	#N/A	#N/A
bin.CSSed165cm.83	SLSZ00000000	Bacteroidales bacterium CSSed165cm_83	Bacteroidales bacterium CSSed165cm_83	2.82179	261	16.028	107.09	18.5576	37.071	2	0	0	31	90.86	1.43	25	d__Bacteria;p__Bacteroidetes;c__Bacteroidia;o__Bacteroidales;f__UBA7960	k__Bacteria;p__Bacteroidetes	NOT CPR	100	#N/A	#N/A	#N/A	#N/A	#N/A	#N/A
bin.CSSed162cmA.489	SKRN00000000	Bacteroidales bacterium CSSed162cmA_489	Bacteroidales bacterium CSSed162cmA_489	2.46198	178	28.566	121.751	21.2933	42.854	0	0	0	33	93.81	1.9	0	d__Bacteria;p__Bacteroidetes;c__Bacteroidia;o__Bacteroidales;f__vadinHA17	k__Bacteria;p__Bacteroidetes;c__Bacteroidia;o__Bacteroidales	NOT CPR	100	#N/A	#N/A	#N/A	#N/A	#N/A	#N/A
bin.CSSed162cmA.496	SKRU00000000	Bacteroidales bacterium CSSed162cmA_496	Bacteroidales bacterium CSSed162cmA_496	2.44817	162	18.759	91.845	9.74527	48.611	0	0	0	30	96.43	1.67	25	d__Bacteria;p__Bacteroidetes;c__Bacteroidia;o__Bacteroidales;f__vadinHA17	k__Bacteria;p__Bacteroidetes;c__Bacteroidia;o__Bacteroidales	NOT CPR	100	#N/A	#N/A	#N/A	#N/A	#N/A	#N/A
bin.CSSed162cmB.131	SKUZ00000000	Bacteroidales bacterium CSSed162cmB_131	Bacteroidales bacterium CSSed162cmB_131	2.31605	247	11.381	37.356	8.5825	48.746	0	1	0	27	88.69	0.74	0	d__Bacteria;p__Bacteroidetes;c__Bacteroidia;o__Bacteroidales;f__vadinHA17	k__Bacteria;p__Bacteroidetes;c__Bacteroidia;o__Bacteroidales	NOT CPR	100	EF632931 uncultured bacterium	Bacteria/Bacteroidetes/Bacteroidia/Bacteroidal es/Bacteroidetes vadinHA17	95.544	0	977	98.7718
bin.CSSed162cmB.490	SLCF00000000	Bacteroidales bacterium CSSed162cmB_490	Bacteroidales bacterium CSSed162cmB_490	2.41152	165	25.57	105.903	23.8406	42.621	0	0	0	34	91.59	0.95	0	d__Bacteria;p__Bacteroidetes;c__Bacteroidia;o__Bacteroidales;f__vadinHA17	k__Bacteria;p__Bacteroidetes;c__Bacteroidia;o__Bacteroidales	NOT CPR	100	#N/A	#N/A	#N/A	#N/A	#N/A	#N/A
bin.CSSed165cm.38	SLMZ00000000	Bacteroidales bacterium CSSed165cm_38	Bacteroidales bacterium CSSed165cm_38	1.74139	199	11.207	37.077	162.139	42.956	0	0	0	22	76.45	0.65	0	d__Bacteria;p__Bacteroidetes;c__Bacteroidia;o__Bacteroidales;f__vadinHA17	k__Bacteria;p__Bacteroidetes;c__Bacteroidia;o__Bacteroidales;f__Porphyromonadaceae	NOT CPR	100	#N/A	#N/A	#N/A	#N/A	#N/A	#N/A
bin.CSSed165cm.41	SLNP00000000	Bacteroidales bacterium CSSed165cm_41	Bacteroidales bacterium CSSed165cm_41	2.31931	134	29.951	70.718	31.7641	48.445	0	0	0	31	94.84	0.95	50	d__Bacteria;p__Bacteroidetes;c__Bacteroidia;o__Bacteroidales;f__vadinHA17	k__Bacteria;p__Bacteroidetes;c__Bacteroidia;o__Bacteroidales	NOT CPR	100	#N/A	#N/A	#N/A	#N/A	#N/A	#N/A
bin.CSSed162cmA.225	SKLY00000000	Saprospiraceae bacterium CSSed162cmA_225	Saprospiraceae bacterium CSSed162cmA_225	3.14137	308	14.334	94.48	9.6477	45.891	1	0	0	32	90.22	1.24	33.33	d__Bacteria;p__Bacteroidetes;c__Bacteroidia;o__Chitinophagales;f__Saprospiraceae	k__Bacteria;p__Bacteroidetes;c__Sphingobacteriia;o__Sphingobacteriales;f__Saprospiraceae	NOT CPR	100	#N/A	#N/A	#N/A	#N/A	#N/A	#N/A
bin.CSSed162cmB.165	SKVO00000000	Saprospiraceae bacterium CSSed162cmB_165	Saprospiraceae bacterium CSSed162cmB_165	3.18048	302	15.215	80.381	18.5392	45.714	1	0	0	32	88.74	1.73	75	d__Bacteria;p__Bacteroidetes;c__Bacteroidia;o__Chitinophagales;f__Saprospiraceae	k__Bacteria;p__Bacteroidetes;c__Sphingobacteriia;o__Sphingobacteriales;f__Saprospiraceae	NOT CPR	100	#N/A	#N/A	#N/A	#N/A	#N/A	#N/A
bin.CSSed162cmB.271	SKYC00000000	Saprospiraceae bacterium CSSed162cmB_271	Saprospiraceae bacterium CSSed162cmB_271	2.15808	417	5.696	25.485	8.75372	44.649	0	1	0	14	71.1	0	0	d__Bacteria;p__Bacteroidetes;c__Bacteroidia;o__Chitinophagales;f__Saprospiraceae	k__Bacteria;p__Bacteroidetes;c__Sphingobacteriia;o__Sphingobacteriales;f__Saprospiraceae	NOT CPR	97	AF452599 uncultured Bacteroidetes bacterium	Bacteria/Bacteroidetes/Bacteroidia/Chitinophag ales/Saprospiraceae/uncultured	89.8649	1e-92	326	90.7975
bin.CSSed162cmB.533	SLDF00000000	Saprospiraceae bacterium CSSed162cmB_533	Saprospiraceae bacterium CSSed162cmB_533	3.90578	429	11.615	42.44	12.5713	40.991	1	0	0	30	94.55	1.11	33.33	d__Bacteria;p__Bacteroidetes;c__Bacteroidia;o__Chitinophagales;f__Saprospiraceae	k__Bacteria;p__Bacteroidetes;c__Sphingobacteriia;o__Sphingobacteriales;f__Saprospiraceae	NOT CPR	100	#N/A	#N/A	#N/A	#N/A	#N/A	#N/A
bin.CSSed165cm.146	SLHI00000000	Saprospiraceae bacterium CSSed165cm_146	Saprospiraceae bacterium CSSed165cm_146	3.00713	371	10.221	63.199	9.48274	45.984	2	0	0	33	85.6	1.49	60	d__Bacteria;p__Bacteroidetes;c__Bacteroidia;o__Chitinophagales;f__Saprospiraceae	k__Bacteria;p__Bacteroidetes;c__Sphingobacteriia;o__Sphingobacteriales;f__Saprospiraceae	NOT CPR	100	#N/A	#N/A	#N/A	#N/A	#N/A	#N/A
bin.CSSed165cm.270	SLKL00000000	Saprospiraceae bacterium CSSed165cm_270	Saprospiraceae bacterium CSSed165cm_270	2.55475	479	5.96	21.97	10.9198	39.141	0	2	1	23	70.95	2.44	60	d__Bacteria;p__Bacteroidetes;c__Bacteroidia;o__Chitinophagales;f__Saprospiraceae	k__Bacteria;p__Bacteroidetes;c__Sphingobacteriia;o__Sphingobacteriales;f__Saprospiraceae	NOT CPR	100	#N/A	#N/A	#N/A	#N/A	#N/A	#N/A
bin.CSSed162cmA.457	SKQV00000000	Cecembia sp. CSSed162cmA_457	Cecembia sp. CSSed162cmA_457	3.79199	381	13.13	61.181	8.38205	40.335	1	1	1	32	94.19	1.13	0	d__Bacteria;p__Bacteroidetes;c__Bacteroidia;o__Cytophagales;f__Cyclobacteriaceae;g__Cecembia	k__Bacteria;p__Bacteroidetes;c__Cytophagia;o__Cytophagales;f__Cyclobacteriaceae;g__Rhodonellum	NOT CPR	100	#N/A	#N/A	#N/A	#N/A	#N/A	#N/A
bin.CSSed162cmB.410R1	SLAP00000000	Cecembia sp. CSSed162cmB_410R1	Cecembia sp. CSSed162cmB_410R1	3.81765	254	21.578	83.513	10.634	40.201	0	0	0	30	94.92	1.39	60	d__Bacteria;p__Bacteroidetes;c__Bacteroidia;o__Cytophagales;f__Cyclobacteriaceae;g__Cecembia	k__Bacteria;p__Bacteroidetes;c__Cytophagia;o__Cytophagales;f__Cyclobacteriaceae;g__Rhodonellum	NOT CPR	100	#N/A	#N/A	#N/A	#N/A	#N/A	#N/A
bin.CSSed165cm.55	SLQS00000000	Cecembia sp. CSSed165cm_55	Cecembia sp. CSSed165cm_55	2.46009	559	4.517	27.226	7.42045	40.883	0	1	0	13	54.8	0.38	0	d__Bacteria;p__Bacteroidetes;c__Bacteroidia;o__Cytophagales;f__Cyclobacteriaceae;g__Cecembia	k__Bacteria;p__Bacteroidetes;c__Cytophagia;o__Cytophagales;f__Cyclobacteriaceae;g__Rhodonellum	INCONCLUSIVE	97	GBEZ01005472 Tetraselmis sp. GSL018	Bacteria/Bacteroidetes/Bacteroidia/Chitinophaga les/Saprospiraceae/uncultured	99.3848	0	1534	95.3716
bin.CSSed162cmA.7	SKTP00000000	Flavobacteriales bacterium CSSed162cmA_7	Flavobacteriales bacterium CSSed162cmA_7	2.39625	437	5.804	21.345	6.91044	49.753	0	0	0	15	79.92	1.79	25	d__Bacteria;p__Bacteroidetes;c__Bacteroidia;o__Flavobacteriales	k__Bacteria;p__Bacteroidetes;c__Flavobacteriia;o__Flavobacteriales	NOT CPR	95	#N/A	#N/A	#N/A	#N/A	#N/A	#N/A
bin.CSBr16.161	SKGS00000000	Lishizhenia sp. CSBr16_161	Lishizhenia sp. CSBr16_161	3.08662	280	16.143	129.471	30.0618	35.005	1	0	0	28	95.95	5.86	23.08	d__Bacteria;p__Bacteroidetes;c__Bacteroidia;o__Flavobacteriales;f__Crocinitomicaceae;g__Lishizhenia	k__Bacteria;p__Bacteroidetes;c__Flavobacteriia;o__Flavobacteriales;f__Cryomorphaceae	NOT CPR	100	#N/A	#N/A	#N/A	#N/A	#N/A	#N/A
bin.CSBr16.194	SKHH00000000	Lishizhenia sp. CSBr16_194	Lishizhenia sp. CSBr16_194	1.9689	307	7.392	47.447	29.828	35.907	0	0	0	42	72.83	0.27	100	d__Bacteria;p__Bacteroidetes;c__Bacteroidia;o__Flavobacteriales;f__Crocinitomicaceae;g__Lishizhenia	k__Bacteria;p__Bacteroidetes;c__Flavobacteriia;o__Flavobacteriales;f__Cryomorphaceae	NOT CPR	95	#N/A	#N/A	#N/A	#N/A	#N/A	#N/A
bin.CSSed162cmB.618	SLFP00000000	Lishizhenia sp. CSSed162cmB_618	Lishizhenia sp. CSSed162cmB_618	1.96854	439	4.468	19.697	6.27568	39.067	0	1	0	14	59.15	0.54	0	d__Bacteria;p__Bacteroidetes;c__Bacteroidia;o__Flavobacteriales;f__Crocinitomicaceae;g__Lishizhenia	k__Bacteria;p__Bacteroidetes;c__Flavobacteriia;o__Flavobacteriales;f__Cryomorphaceae	NOT CPR	97	EU592398 uncultured bacterium	Bacteria/Bacteroidetes/Bacteroidia/Flavobacter iales/Crocinitomicaceae/uncultured	92.1136	1e-114	326	97.2393
bin.CSBr16.58	SKIJ00000000	Cryomorphaceae bacterium CSBr16_58	Cryomorphaceae bacterium CSBr16_58	2.33458	167	24.979	107.036	85.8558	43.924	0	1	0	34	89.78	0.27	100	d__Bacteria;p__Bacteroidetes;c__Bacteroidia;o__Flavobacteriales;f__Cryomorphaceae	k__Bacteria;p__Bacteroidetes;c__Flavobacteriia;o__Flavobacteriales	NOT CPR	98	FOLL01000040 Parapedobacter composti	Bacteria/Bacteroidetes/Bacteroidia/Sphingobact eriales/Sphingobacteriaceae/Parapedobacter	95		122	98.3607
bin.CSSed162cmB.183	SKVZ00000000	Cryomorphaceae bacterium CSSed162cmB_183	Cryomorphaceae bacterium CSSed162cmB_183	1.96667	343	6.648	16.871	7.91337	45.305	0	1	0	24	83.45	1.08	100	d__Bacteria;p__Bacteroidetes;c__Bacteroidia;o__Flavobacteriales;f__Cryomorphaceae	k__Bacteria;p__Bacteroidetes;c__Flavobacteriia;o__Flavobacteriales	NOT CPR	100	KC358326 uncultured bacterium	Bacteria/Bacteroidetes/Bacteroidia/Flavobacteri ales/Cryomorphaceae	93.5703	0	1536	86.0677
bin.CSBr16.54	SKIG00000000	Psychroflexus sp. CSBr16_54	Psychroflexus sp. CSBr16_54	1.25329	260	5.171	18.887	325.391	35.103	2	0	0	12	56.33	0.19	0	d__Bacteria;p__Bacteroidetes;c__Bacteroidia;o__Flavobacteriales;f__Flavobacteriaceae;g__Psychroflexus	k__Bacteria;p__Bacteroidetes;c__Flavobacteriia;o__Flavobacteriales;f__Flavobacteriaceae	NOT CPR	98	#N/A	#N/A	#N/A	#N/A	#N/A	#N/A
bin.CSSed162cmB.100	SKUL00000000	Flavobacteriales bacterium CSSed162cmB_100	Flavobacteriales bacterium CSSed162cmB_100	2.51825	381	7.609	54.193	15.4625	49.317	1	1	2	20	71.79	0.54	100	d__Bacteria;p__Bacteroidetes;c__Bacteroidia;o__Flavobacteriales;f__PHOS-HE28	k__Bacteria;p__Bacteroidetes;c__Flavobacteriia;o__Flavobacteriales	NOT CPR	100	KJ817675 uncultured bacterium	Bacteria/Bacteroidetes/Bacteroidia/Flavobacteri ales/Cryomorphaceae/uncultured	96.0189	0	1536	96.4844
bin.CSSed162cmB.293	SKYO00000000	Flavobacteriales bacterium CSSed162cmB_293	Flavobacteriales bacterium CSSed162cmB_293	3.4126	208	24.221	79.317	13.9353	53.391	1	1	1	31	95.43	0.54	100	d__Bacteria;p__Bacteroidetes;c__Bacteroidia;o__Flavobacteriales;f__PHOS-HE28	k__Bacteria;p__Bacteroidetes;c__Flavobacteriia;o__Flavobacteriales	NOT CPR	100	FJ152979 uncultured bacterium	Bacteria/Bacteroidetes/Bacteroidia/Flavobacter iales/Cryomorphaceae/Cryomorpha	98.017	0	401	88.0299
bin.CSSed162cmB.560	SLDS00000000	Flavobacteriales bacterium CSSed162cmB_560	Flavobacteriales bacterium CSSed162cmB_560	3.34765	257	17.34	73.139	15.226	51.43	1	1	1	29	95.16	0.56	100	d__Bacteria;p__Bacteroidetes;c__Bacteroidia;o__Flavobacteriales;f__PHOS-HE28	k__Bacteria;p__Bacteroidetes;c__Flavobacteriia;o__Flavobacteriales	NOT CPR	100	FJ152979 uncultured bacterium	Bacteria/Bacteroidetes/Bacteroidia/Flavobacter iales/Cryomorphaceae/Cryomorpha	97.4504	1e-178	402	87.8109
bin.CSSed165cm.34	SLMD00000000	Flavobacteriales bacterium CSSed165cm_34	Flavobacteriales bacterium CSSed165cm_34	2.41105	462	5.565	21.891	6.73832	49.836	0	0	0	17	76.95	1.08	100	d__Bacteria;p__Bacteroidetes;c__Bacteroidia;o__Flavobacteriales;f__PHOS-HE28	k__Bacteria;p__Bacteroidetes;c__Flavobacteriia;o__Flavobacteriales	NOT CPR	81	#N/A	#N/A	#N/A		#N/A	#N/A
bin.CSSed162cmA.97	SKUI00000000	Rhodothermia bacterium CSSed162cmA_97	Rhodothermia bacterium CSSed162cmA_97	1.44856	262	5.774	21.773	46.1604	53.612	0	0	0	15	56.9	0.55	100	d__Bacteria;p__Bacteroidetes;c__Rhodothermia	k__Bacteria;p__Bacteroidetes	NOT CPR	88	#N/A	#N/A	#N/A	#N/A	#N/A	#N/A
bin.CSBr16.175	SKGX00000000	Balneolales bacterium CSBr16_175	Balneolales bacterium CSBr16_175	2.437	404	6.632	33.339	6.67584	52.289	0	0	0	14	55.8	0	0	d__Bacteria;p__Bacteroidetes;c__Rhodothermia;o__Balneolales	k__Bacteria;p__Bacteroidetes	INCONCLUSIVE	98	#N/A	#N/A	#N/A	#N/A	#N/A	#N/A
bin.CSBr16.48	SKIC00000000	Balneolales bacterium CSBr16_48	Balneolales bacterium CSBr16_48	2.88196	328	10.892	41.167	7.75745	40.94	0	0	0	21	88.2	0.82	0	d__Bacteria;p__Bacteroidetes;c__Rhodothermia;o__Balneolales	k__Bacteria;p__Bacteroidetes	NOT CPR	98	#N/A	#N/A	#N/A	#N/A	#N/A	#N/A
bin.CSSed162cmA.110	SKJQ00000000	Balneolales bacterium CSSed162cmA_110	Balneolales bacterium CSSed162cmA_110	3.0731	417	9.311	43.408	21.431	55.111	1	2	2	26	88.4	5.74	16.67	d__Bacteria;p__Bacteroidetes;c__Rhodothermia;o__Balneolales	k__Bacteria;p__Bacteroidetes	NOT CPR	100	AF507893 uncultured low G+C Gram-positive bacterium	Bacteria/Caldiserica/Caldisericia/Caldisericale s/WCHB1-02	97.6224	0	768	93.099
bin.CSSed162cmA.118	SKJV00000000	Balneolales bacterium CSSed162cmA_118	Balneolales bacterium CSSed162cmA_118	1.38892	176	9.588	34.495	37.9486	52.929	1	0	0	15	58.56	0.55	0	d__Bacteria;p__Bacteroidetes;c__Rhodothermia;o__Balneolales	k__Bacteria;p__Bacteroidetes	INCONCLUSIVE	95	#N/A	#N/A	#N/A	#N/A	#N/A	#N/A
bin.CSSed162cmA.17	SKKQ00000000	Balneolales bacterium CSSed162cmA_17	Balneolales bacterium CSSed162cmA_17	2.22527	356	6.958	23.889	10.8773	56.023	1	0	0	15	62.92	1.64	0	d__Bacteria;p__Bacteroidetes;c__Rhodothermia;o__Balneolales	k__Bacteria;p__Bacteroidetes	NOT CPR	98	#N/A	#N/A	#N/A	#N/A	#N/A	#N/A
bin.CSSed162cmA.289	SKNL00000000	Balneolales bacterium CSSed162cmA_289	Balneolales bacterium CSSed162cmA_289	1.49442	276	6.054	25.136	62.864	53.68	0	0	0	14	62.84	0	0	d__Bacteria;p__Bacteroidetes;c__Rhodothermia;o__Balneolales	k__Bacteria;p__Bacteroidetes	NOT CPR	98	#N/A	#N/A	#N/A	#N/A	#N/A	#N/A
bin.CSSed162cmA.303	SKNT00000000	Balneolales bacterium CSSed162cmA_303	Balneolales bacterium CSSed162cmA_303	2.96307	239	17.814	67.586	34.3422	54.946	1	0	0	32	90.89	3.01	16.67	d__Bacteria;p__Bacteroidetes;c__Rhodothermia;o__Balneolales	k__Bacteria;p__Bacteroidetes	NOT CPR	100	#N/A	#N/A	#N/A	#N/A	#N/A	#N/A
bin.CSSed162cmA.439	SKQR00000000	Balneolales bacterium CSSed162cmA_439	Balneolales bacterium CSSed162cmA_439	2.29372	344	7.855	37.343	27.4256	52.977	0	0	0	20	74.59	4.1	50	d__Bacteria;p__Bacteroidetes;c__Rhodothermia;o__Balneolales	k__Bacteria;p__Bacteroidetes	NOT CPR	100	#N/A	#N/A	#N/A		#N/A	#N/A
bin.CSSed162cmB.163	SKVM00000000	Balneolales bacterium CSSed162cmB_163	Balneolales bacterium CSSed162cmB_163	3.26133	342	12.359	50.19	15.3887	50.999	1	0	0	32	83.21	7.01	42.86	d__Bacteria;p__Bacteroidetes;c__Rhodothermia;o__Balneolales	k__Bacteria;p__Bacteroidetes	NOT CPR	100	#N/A	#N/A	#N/A	#N/A	#N/A	#N/A
bin.CSSed162cmB.212	SKWQ00000000	Balneolales bacterium CSSed162cmB_212	Balneolales bacterium CSSed162cmB_212	2.65087	287	14.678	71.421	32.0601	56.252	0	0	0	29	83.88	3.83	25	d__Bacteria;p__Bacteroidetes;c__Rhodothermia;o__Balneolales	k__Bacteria;p__Bacteroidetes	NOT CPR	100	#N/A	#N/A	#N/A	#N/A	#N/A	#N/A
bin.CSSed162cmB.236	SKXJ00000000	Balneolales bacterium CSSed162cmB_236	Balneolales bacterium CSSed162cmB_236	2.89279	452	7.406	35.218	7.81211	48.525	0	0	0	28	76.28	1	33.33	d__Bacteria;p__Bacteroidetes;c__Rhodothermia;o__Balneolales	k__Bacteria;p__Bacteroidetes	NOT CPR	100	#N/A	#N/A	#N/A	#N/A	#N/A	#N/A
bin.CSSed162cmB.239	SKXL00000000	Balneolales bacterium CSSed162cmB_239	Balneolales bacterium CSSed162cmB_239	2.93402	263	16.707	127.289	31.1839	49.757	2	0	1	27	88.05	2.64	16.67	d__Bacteria;p__Bacteroidetes;c__Rhodothermia;o__Balneolales	k__Bacteria;p__Bacteroidetes	NOT CPR	100	#N/A	#N/A	#N/A	#N/A	#N/A	#N/A
bin.CSSed162cmB.307	SKYW00000000	Balneolales bacterium CSSed162cmB_307	Balneolales bacterium CSSed162cmB_307	2.03035	313	7.517	22.949	84.6932	54.142	0	0	0	21	77.67	1.37	33.33	d__Bacteria;p__Bacteroidetes;c__Rhodothermia;o__Balneolales	k__Bacteria;p__Bacteroidetes	NOT CPR	100	#N/A	#N/A	#N/A	#N/A	#N/A	#N/A
bin.CSSed162cmB.309	SKYY00000000	Balneolales bacterium CSSed162cmB_309	Balneolales bacterium CSSed162cmB_309	1.41001	247	6.251	22.73	40.4194	51.95	0	0	0	17	52.73	0.27	0	d__Bacteria;p__Bacteroidetes;c__Rhodothermia;o__Balneolales	k__Bacteria;p__Bacteroidetes	NOT CPR	95	#N/A	#N/A	#N/A	#N/A	#N/A	#N/A
bin.CSSed162cmB.454	SLBN00000000	Balneolales bacterium CSSed162cmB_454	Balneolales bacterium CSSed162cmB_454	3.14796	199	25.746	64.336	38.1981	55.133	0	0	0	38	89.34	2.19	0	d__Bacteria;p__Bacteroidetes;c__Rhodothermia;o__Balneolales	k__Bacteria;p__Bacteroidetes	NOT CPR	100	#N/A	#N/A	#N/A	#N/A	#N/A	#N/A
bin.CSSed162cmB.534	SLDG00000000	Balneolales bacterium CSSed162cmB_534	Balneolales bacterium CSSed162cmB_534	2.84167	362	10.07	42.518	18.2457	41.629	0	0	0	28	80.87	2.46	60	d__Bacteria;p__Bacteroidetes;c__Rhodothermia;o__Balneolales	k__Bacteria;p__Bacteroidetes	NOT CPR	92	#N/A	#N/A	#N/A	#N/A	#N/A	#N/A
bin.CSSed162cmB.601	SLFD00000000	Balneolales bacterium CSSed162cmB_601	Balneolales bacterium CSSed162cmB_601	2.58344	302	10.926	46.304	61.0732	54.813	0	0	0	21	87.43	2.19	0	d__Bacteria;p__Bacteroidetes;c__Rhodothermia;o__Balneolales	k__Bacteria;p__Bacteroidetes	NOT CPR	100	#N/A	#N/A	#N/A	#N/A	#N/A	#N/A
bin.CSSed165cm.179	SLHZ00000000	Balneolales bacterium CSSed165cm_179	Balneolales bacterium CSSed165cm_179	2.29696	358	7.59	31.011	8.47959	52.133	0	1	0	11	68.12	1.09	0	d__Bacteria;p__Bacteroidetes;c__Rhodothermia;o__Balneolales	k__Bacteria;p__Bacteroidetes	NOT CPR	89	JX240587 uncultured Bacteroidetes bacterium	Bacteria/Bacteroidetes/Rhodothermia/Balneolale s/Balneolaceae/F1-37X2	100		119	90.7563
bin.CSSed165cm.229	SLJG00000000	Balneolales bacterium CSSed165cm_229	Balneolales bacterium CSSed165cm_229	1.73049	245	8.559	33.784	80.6985	49.015	0	0	0	14	70.89	1.14	0	d__Bacteria;p__Bacteroidetes;c__Rhodothermia;o__Balneolales	k__Bacteria;p__Bacteroidetes	NOT CPR	100	#N/A	#N/A	#N/A	#N/A	#N/A	#N/A
bin.CSSed165cm.239	SLJN00000000	Balneolales bacterium CSSed165cm_239	Balneolales bacterium CSSed165cm_239	3.77647	409	11.738	64.98	8.95695	46.517	0	0	0	25	90.6	6.83	27.78	d__Bacteria;p__Bacteroidetes;c__Rhodothermia;o__Balneolales	k__Bacteria;p__Bacteroidetes	NOT CPR	100	#N/A	#N/A	#N/A	#N/A	#N/A	#N/A
bin.CSSed165cm.257R1	SLKA00000000	Balneolales bacterium CSSed165cm_257R1	Balneolales bacterium CSSed165cm_257R1	2.60567	141	32.187	122.914	30.0393	50.762	0	0	0	26	81.6	3.22	66.67	d__Bacteria;p__Bacteroidetes;c__Rhodothermia;o__Balneolales	k__Bacteria;p__Bacteroidetes	NOT CPR	100	#N/A	#N/A	#N/A	#N/A	#N/A	#N/A
bin.CSSed165cm.317	SLLP00000000	Balneolales bacterium CSSed165cm_317	Balneolales bacterium CSSed165cm_317	2.15821	276	9.912	47.68	35.846	49.904	0	0	0	25	82.28	1.38	75	d__Bacteria;p__Bacteroidetes;c__Rhodothermia;o__Balneolales	k__Bacteria;p__Bacteroidetes	NOT CPR	98	#N/A	#N/A	#N/A	#N/A	#N/A	#N/A
bin.CSSed165cm.324	SLLV00000000	Balneolales bacterium CSSed165cm_324	Balneolales bacterium CSSed165cm_324	2.39458	460	5.764	26.065	7.03837	42.294	0	0	0	16	70.16	1.18	0	d__Bacteria;p__Bacteroidetes;c__Rhodothermia;o__Balneolales	k__Bacteria;p__Bacteroidetes	NOT CPR	95	#N/A	#N/A	#N/A	#N/A	#N/A	#N/A
bin.CSSed165cm.326	SLLW00000000	Balneolales bacterium CSSed165cm_326	Balneolales bacterium CSSed165cm_326	2.39966	442	5.846	26.035	11.8709	49.551	1	0	0	27	77.53	3.46	37.5	d__Bacteria;p__Bacteroidetes;c__Rhodothermia;o__Balneolales	k__Bacteria;p__Bacteroidetes	NOT CPR	100	#N/A	#N/A	#N/A	#N/A	#N/A	#N/A
bin.CSSed165cm.349	SLMG00000000	Balneolales bacterium CSSed165cm_349	Balneolales bacterium CSSed165cm_349	1.42202	258	6.007	19.677	264.459	53.95	0	0	0	11	53.37	0	0	d__Bacteria;p__Bacteroidetes;c__Rhodothermia;o__Balneolales	k__Bacteria;p__Bacteroidetes	INCONCLUSIVE	97	#N/A	#N/A	#N/A	#N/A	#N/A	#N/A
bin.CSSed165cm.360R1	SLMN00000000	Balneolales bacterium CSSed165cm_360R1	Balneolales bacterium CSSed165cm_360R1	1.07417	158	7.653	37.155	32.3681	50.41	0	0	0	8	53.28	1.55	25	d__Bacteria;p__Bacteroidetes;c__Rhodothermia;o__Balneolales	k__Bacteria;p__Bacteroidetes	INCONCLUSIVE	81	#N/A	#N/A	#N/A	#N/A	#N/A	#N/A
bin.CSSed165cm.409	SLNO00000000	Balneolales bacterium CSSed165cm_409	Balneolales bacterium CSSed165cm_409	3.239	153	35.307	129.733	53.8584	55.043	0	0	0	34	90.44	2.46	0	d__Bacteria;p__Bacteroidetes;c__Rhodothermia;o__Balneolales	k__Bacteria;p__Bacteroidetes	NOT CPR	100	#N/A	#N/A	#N/A	#N/A	#N/A	#N/A
bin.CSSed165cm.429	SLNZ00000000	Balneolales bacterium CSSed165cm_429	Balneolales bacterium CSSed165cm_429	2.29191	314	8.594	35.004	124.048	54.713	0	0	0	15	82.97	1.09	0	d__Bacteria;p__Bacteroidetes;c__Rhodothermia;o__Balneolales	k__Bacteria;p__Bacteroidetes	NOT CPR	100	#N/A	#N/A	#N/A	#N/A	#N/A	#N/A
bin.CSSed165cm.451	SLOL00000000	Balneolales bacterium CSSed165cm_451	Balneolales bacterium CSSed165cm_451	3.36815	223	23.957	102.768	17.4881	50.576	0	0	0	37	94.89	2.46	20	d__Bacteria;p__Bacteroidetes;c__Rhodothermia;o__Balneolales	k__Bacteria;p__Bacteroidetes	NOT CPR	98	#N/A	#N/A	#N/A	#N/A	#N/A	#N/A
bin.CSSed165cm.481	SLPD00000000	Balneolales bacterium CSSed165cm_481	Balneolales bacterium CSSed165cm_481	1.87433	388	5.162	16.945	12.5864	51.109	0	0	0	16	61.97	2.42	0	d__Bacteria;p__Bacteroidetes;c__Rhodothermia;o__Balneolales	k__Bacteria;p__Bacteroidetes	NOT CPR	97	#N/A	#N/A	#N/A	#N/A	#N/A	#N/A
bin.CSSed165cm.519	SLQC00000000	Balneolales bacterium CSSed165cm_519	Balneolales bacterium CSSed165cm_519	3.65344	424	11.049	49.857	11.4351	47.421	0	0	0	31	80.91	2.46	20	d__Bacteria;p__Bacteroidetes;c__Rhodothermia;o__Balneolales	k__Bacteria;p__Bacteroidetes	NOT CPR	95	#N/A	#N/A	#N/A	#N/A	#N/A	#N/A
bin.CSSed165cm.526	SLQI00000000	Balneolales bacterium CSSed165cm_526	Balneolales bacterium CSSed165cm_526	3.60897	517	8.068	37.947	10.4379	47.136	1	0	0	32	81.13	2.24	60	d__Bacteria;p__Bacteroidetes;c__Rhodothermia;o__Balneolales	k__Bacteria;p__Bacteroidetes	NOT CPR	100	#N/A	#N/A	#N/A	#N/A	#N/A	#N/A
bin.CSSed165cm.551	SLQT00000000	Balneolales bacterium CSSed165cm_551	Balneolales bacterium CSSed165cm_551	3.13867	209	25.197	110.835	12.0658	50.4	0	0	0	33	96.99	1.91	0	d__Bacteria;p__Bacteroidetes;c__Rhodothermia;o__Balneolales	k__Bacteria;p__Bacteroidetes	NOT CPR	100	#N/A	#N/A	#N/A	#N/A	#N/A	#N/A
bin.CSBr16.177	SKGY00000000	Balneolaceae bacterium CSBr16_177	Balneolaceae bacterium CSBr16_177	1.59008	266	6.703	29.588	7.05543	41.472	0	1	0	9	64.39	0.66	33.33	d__Bacteria;p__Bacteroidetes;c__Rhodothermia;o__Balneolales;f__Balneolaceae	k__Bacteria;p__Bacteroidetes	NOT CPR	88	#N/A	#N/A	#N/A	#N/A	#N/A	#N/A
bin.CSSed162cmA.471R1	SKRC00000000	Balneolaceae bacterium CSSed162cmA_471R1	Balneolaceae bacterium CSSed162cmA_471R1	4.12401	313	20.207	119.214	10.2744	47.384	2	0	0	21	95.08	1.38	0	d__Bacteria;p__Bacteroidetes;c__Rhodothermia;o__Balneolales;f__Balneolaceae	k__Bacteria;p__Bacteroidetes	NOT CPR	100	#N/A	#N/A	#N/A	#N/A	#N/A	#N/A
bin.CSSed162cmA.484	SKRK00000000	Balneolaceae bacterium CSSed162cmA_484	Balneolaceae bacterium CSSed162cmA_484	2.06962	369	6.046	22.713	49.9644	44.39	1	0	0	15	77.65	1.37	0	d__Bacteria;p__Bacteroidetes;c__Rhodothermia;o__Balneolales;f__Balneolaceae	k__Bacteria;p__Bacteroidetes	NOT CPR	100	#N/A	#N/A	#N/A	#N/A	#N/A	#N/A
bin.CSSed162cmA.516	SKSG00000000	Balneolaceae bacterium CSSed162cmA_516	Balneolaceae bacterium CSSed162cmA_516	3.36215	356	14.046	58.77	17.1107	43.323	0	0	0	30	92.62	4.64	0	d__Bacteria;p__Bacteroidetes;c__Rhodothermia;o__Balneolales;f__Balneolaceae	k__Bacteria;p__Bacteroidetes	NOT CPR	100	#N/A	#N/A	#N/A	#N/A	#N/A	#N/A
bin.CSSed162cmB.190	SKWF00000000	Balneolaceae bacterium CSSed162cmB_190	Balneolaceae bacterium CSSed162cmB_190	2.29187	344	8.397	35.51	14.3922	43.895	1	1	0	27	84.06	1.14	66.67	d__Bacteria;p__Bacteroidetes;c__Rhodothermia;o__Balneolales;f__Balneolaceae	k__Bacteria;p__Bacteroidetes	NOT CPR	100	AQXG01000012 Gracilimonas tropica DSM 19535	Bacteria/Bacteroidetes/Rhodothermia/Balneolale s/Balneolaceae/Gracilimonas	99.1453		126	92.8571
bin.CSSed162cmB.41R1	SLAU00000000	Balneolaceae bacterium CSSed162cmB_41R1	Balneolaceae bacterium CSSed162cmB_41R1	2.75012	383	8.752	39.013	27.5803	42.519	2	0	0	21	76.96	2.24	40	d__Bacteria;p__Bacteroidetes;c__Rhodothermia;o__Balneolales;f__Balneolaceae	k__Bacteria;p__Bacteroidetes	NOT CPR	98	#N/A	#N/A	#N/A	#N/A	#N/A	#N/A
bin.CSSed162cmB.582	SLEM00000000	Balneolaceae bacterium CSSed162cmB_582	Balneolaceae bacterium CSSed162cmB_582	2.38906	354	8.167	32.716	43.947	42.53	0	0	0	17	78.42	2.28	70	d__Bacteria;p__Bacteroidetes;c__Rhodothermia;o__Balneolales;f__Balneolaceae	k__Bacteria;p__Bacteroidetes	NOT CPR	98	#N/A	#N/A	#N/A	#N/A	#N/A	#N/A
bin.CSSed162cmB.585	SLEP00000000	Balneolaceae bacterium CSSed162cmB_585	Balneolaceae bacterium CSSed162cmB_585	2.19916	306	9.373	38.937	78.8626	47.059	2	0	0	12	63.17	0.55	0	d__Bacteria;p__Bacteroidetes;c__Rhodothermia;o__Balneolales;f__Balneolaceae	k__Bacteria;p__Bacteroidetes	NOT CPR	98	#N/A	#N/A	#N/A	#N/A	#N/A	#N/A
bin.CSSed162cmB.588	SLER00000000	Balneolaceae bacterium CSSed162cmB_588	Balneolaceae bacterium CSSed162cmB_588	3.87871	379	14.126	60.214	28.8828	47.156	2	0	0	20	91.17	1.91	0	d__Bacteria;p__Bacteroidetes;c__Rhodothermia;o__Balneolales;f__Balneolaceae	k__Bacteria;p__Bacteroidetes	NOT CPR	100	#N/A	#N/A	#N/A	#N/A	#N/A	#N/A
bin.CSSed165cm.178	SLHY00000000	Balneolaceae bacterium CSSed165cm_178	Balneolaceae bacterium CSSed165cm_178	1.31428	270	4.938	22.951	28.9002	43.28	0	0	0	22	54.23	0.05	0	d__Bacteria;p__Bacteroidetes;c__Rhodothermia;o__Balneolales;f__Balneolaceae	k__Bacteria;p__Bacteroidetes	NOT CPR	100	#N/A	#N/A	#N/A	#N/A	#N/A	#N/A
bin.CSSed165cm.223	SLJC00000000	Balneolaceae bacterium CSSed165cm_223	Balneolaceae bacterium CSSed165cm_223	3.04194	407	9.01	43.156	26.5944	42.939	2	0	0	17	82.31	3.55	28.57	d__Bacteria;p__Bacteroidetes;c__Rhodothermia;o__Balneolales;f__Balneolaceae	k__Bacteria;p__Bacteroidetes	NOT CPR	100	#N/A	#N/A	#N/A	#N/A	#N/A	#N/A
bin.CSSed165cm.265	SLKH00000000	Balneolaceae bacterium CSSed165cm_265	Balneolaceae bacterium CSSed165cm_265	2.26229	384	6.96	29.428	67.7797	42.505	0	0	0	16	78.91	0.82	0	d__Bacteria;p__Bacteroidetes;c__Rhodothermia;o__Balneolales;f__Balneolaceae	k__Bacteria;p__Bacteroidetes	NOT CPR	100	#N/A	#N/A	#N/A	#N/A	#N/A	#N/A
bin.CSSed165cm.266	SLKI00000000	Balneolaceae bacterium CSSed165cm_266	Balneolaceae bacterium CSSed165cm_266	2.71436	129	39.793	322.516	12.7238	50.148	0	0	0	32	90.71	0.82	0	d__Bacteria;p__Bacteroidetes;c__Rhodothermia;o__Balneolales;f__Balneolaceae	k__Bacteria;p__Bacteroidetes	NOT CPR	100	#N/A	#N/A	#N/A	#N/A	#N/A	#N/A
bin.CSSed165cm.46R1	SLOU00000000	Balneolaceae bacterium CSSed165cm_46R1	Balneolaceae bacterium CSSed165cm_46R1	2.82325	287	13.521	55.145	9.31541	44.37	0	0	0	19	76.23	4.37	0	d__Bacteria;p__Bacteroidetes;c__Rhodothermia;o__Balneolales;f__Balneolaceae	k__Bacteria;p__Bacteroidetes	NOT CPR	100	#N/A	#N/A	#N/A	#N/A	#N/A	#N/A
bin.CSSed165cm.516	SLQB00000000	Balneolaceae bacterium CSSed165cm_516	Balneolaceae bacterium CSSed165cm_516	2.50059	294	10.145	75.671	51.1049	46.984	0	2	0	16	69.46	1.09	0	d__Bacteria;p__Bacteroidetes;c__Rhodothermia;o__Balneolales;f__Balneolaceae	k__Bacteria;p__Bacteroidetes	NOT CPR	100	JX240442 uncultured Bacteroidetes bacterium	Bacteria/Bacteroidetes/Rhodothermia/Balneolale s/Balneolaceae/uncultured	98.2143	6e-52	124	90.3226
bin.CSSed165cm.589	SLRY00000000	Balneolaceae bacterium CSSed165cm_589	Balneolaceae bacterium CSSed165cm_589	4.07336	336	17.434	56.677	12.9035	47.396	1	0	0	25	92.35	2.46	16.67	d__Bacteria;p__Bacteroidetes;c__Rhodothermia;o__Balneolales;f__Balneolaceae	k__Bacteria;p__Bacteroidetes	NOT CPR	100	#N/A	#N/A	#N/A	#N/A	#N/A	#N/A
bin.CSBr16.74	SKIT00000000	Balneolaceae bacterium CSBr16_74	Balneolaceae bacterium CSBr16_74	2.02134	279	8.61	34.95	46.2808	43.541	0	0	0	18	65.96	0.38	50	d__Bacteria;p__Bacteroidetes;c__Rhodothermia;o__Balneolales;f__Balneolaceae;g__UBA2664	k__Bacteria;p__Bacteroidetes	NOT CPR	86	#N/A	#N/A	#N/A	#N/A	#N/A	#N/A
bin.CSSed162cmA.161	SKKO00000000	Balneolaceae bacterium CSSed162cmA_161	Balneolaceae bacterium CSSed162cmA_161	3.91366	390	13.394	69.405	12.2134	43.342	0	0	0	31	92.35	1.64	33.33	d__Bacteria;p__Bacteroidetes;c__Rhodothermia;o__Balneolales;f__Balneolaceae;g__UBA2664	k__Bacteria;p__Bacteroidetes	NOT CPR	100	#N/A	#N/A	#N/A	#N/A	#N/A	#N/A
bin.CSSed162cmA.362	SKPG00000000	Balneolaceae bacterium CSSed162cmA_362	Balneolaceae bacterium CSSed162cmA_362	1.93197	385	5.268	21.119	25.6112	43.998	1	0	1	21	60.55	3.14	10	d__Bacteria;p__Bacteroidetes;c__Rhodothermia;o__Balneolales;f__Balneolaceae;g__UBA2664	k__Bacteria;p__Bacteroidetes	NOT CPR	100	#N/A	#N/A	#N/A	#N/A	#N/A	#N/A
bin.CSSed162cmA.547	SKTE00000000	Balneolaceae bacterium CSSed162cmA_547	Balneolaceae bacterium CSSed162cmA_547	2.4799	402	7.256	22.781	7.9217	44.177	1	1	0	17	75.28	1.37	0	d__Bacteria;p__Bacteroidetes;c__Rhodothermia;o__Balneolales;f__Balneolaceae;g__UBA2664	k__Bacteria;p__Bacteroidetes	NOT CPR	100	DQ015831 uncultured bacterium	Bacteria/Bacteroidetes/Rhodothermia/Balneolale s/Balneolaceae/uncultured	93.1408	1e-107	287	96.5157
bin.CSSed162cmB.202	SKWL00000000	Balneolaceae bacterium CSSed162cmB_202	Balneolaceae bacterium CSSed162cmB_202	2.63865	381	8.252	29.465	36.1439	42.716	1	0	0	13	85.25	1.64	0	d__Bacteria;p__Bacteroidetes;c__Rhodothermia;o__Balneolales;f__Balneolaceae;g__UBA2664	k__Bacteria;p__Bacteroidetes	NOT CPR	100	#N/A	#N/A	#N/A	#N/A	#N/A	#N/A
bin.CSSed162cmB.216	SKWU00000000	Balneolaceae bacterium CSSed162cmB_216	Balneolaceae bacterium CSSed162cmB_216	2.93196	540	5.912	19.542	14.7011	42.773	0	0	0	16	68.16	1.14	33.33	d__Bacteria;p__Bacteroidetes;c__Rhodothermia;o__Balneolales;f__Balneolaceae;g__UBA2664	k__Bacteria;p__Bacteroidetes	NOT CPR	91	#N/A	#N/A	#N/A	#N/A	#N/A	#N/A
bin.CSSed162cmB.306	SKYV00000000	Balneolaceae bacterium CSSed162cmB_306	Balneolaceae bacterium CSSed162cmB_306	3.07344	287	15.001	64.398	45.8867	44.304	2	1	0	35	89.16	1.37	0	d__Bacteria;p__Bacteroidetes;c__Rhodothermia;o__Balneolales;f__Balneolaceae;g__UBA2664	k__Bacteria;p__Bacteroidetes	NOT CPR	95	AQXG01000012 Gracilimonas tropica DSM 19535	Bacteria/Bacteroidetes/Rhodothermia/Balneolale s/Balneolaceae/Gracilimonas	99.1453	2e-57	125	93.6
bin.CSSed162cmB.326	SKZL00000000	Balneolaceae bacterium CSSed162cmB_326	Balneolaceae bacterium CSSed162cmB_326	2.04101	400	5.404	20.656	9.93108	43.199	0	0	0	12	60.88	1.22	9.09	d__Bacteria;p__Bacteroidetes;c__Rhodothermia;o__Balneolales;f__Balneolaceae;g__UBA2664	k__Bacteria;p__Bacteroidetes	NOT CPR	88	#N/A	#N/A	#N/A	#N/A	#N/A	#N/A
bin.CSSed162cmB.67	SLFW00000000	Balneolaceae bacterium CSSed162cmB_67	Balneolaceae bacterium CSSed162cmB_67	2.26432	302	9.467	34.745	70.9841	43.473	0	0	0	22	71.64	0.27	0	d__Bacteria;p__Bacteroidetes;c__Rhodothermia;o__Balneolales;f__Balneolaceae;g__UBA2664	k__Bacteria;p__Bacteroidetes	NOT CPR	98	#N/A	#N/A	#N/A	#N/A	#N/A	#N/A
bin.CSSed162cmB.72	SLGA00000000	Balneolaceae bacterium CSSed162cmB_72	Balneolaceae bacterium CSSed162cmB_72	2.99415	346	11.191	54.967	15.484	42.826	1	0	0	28	91.3	2.84	12.5	d__Bacteria;p__Bacteroidetes;c__Rhodothermia;o__Balneolales;f__Balneolaceae;g__UBA2664	k__Bacteria;p__Bacteroidetes	NOT CPR	98	#N/A	#N/A	#N/A	#N/A	#N/A	#N/A
bin.CSSed162cmB.94	SLGL00000000	Balneolaceae bacterium CSSed162cmB_94	Balneolaceae bacterium CSSed162cmB_94	3.74314	515	8.748	33.312	12.4761	44.363	1	0	1	23	83.86	2.37	28.57	d__Bacteria;p__Bacteroidetes;c__Rhodothermia;o__Balneolales;f__Balneolaceae;g__UBA2664	k__Bacteria;p__Bacteroidetes	NOT CPR	100	#N/A	#N/A	#N/A	#N/A	#N/A	#N/A
bin.CSSed165cm.221	SLJB00000000	Balneolaceae bacterium CSSed165cm_221	Balneolaceae bacterium CSSed165cm_221	3.40568	327	13.647	53.408	18.9908	43.292	1	0	1	30	95.08	3.21	25	d__Bacteria;p__Bacteroidetes;c__Rhodothermia;o__Balneolales;f__Balneolaceae;g__UBA2664	k__Bacteria;p__Bacteroidetes	NOT CPR	100	#N/A	#N/A	#N/A	#N/A	#N/A	#N/A
bin.CSSed165cm.311	SLLL00000000	Balneolaceae bacterium CSSed165cm_311	Balneolaceae bacterium CSSed165cm_311	3.09587	261	19.739	98.666	22.1707	43.611	0	0	0	29	89.34	1.91	50	d__Bacteria;p__Bacteroidetes;c__Rhodothermia;o__Balneolales;f__Balneolaceae;g__UBA2664	k__Bacteria;p__Bacteroidetes	NOT CPR	100	#N/A	#N/A	#N/A		#N/A	#N/A
bin.CSSed165cm.318	SLLQ00000000	Balneolaceae bacterium CSSed165cm_318	Balneolaceae bacterium CSSed165cm_318	2.15807	306	8.631	42.877	101.795	44.125	1	1	0	25	70.11	0.82	0	d__Bacteria;p__Bacteroidetes;c__Rhodothermia;o__Balneolales;f__Balneolaceae;g__UBA2664	k__Bacteria;p__Bacteroidetes	NOT CPR	84	#N/A	#N/A	#N/A	#N/A	#N/A	#N/A
bin.CSSed165cm.487	SLPF00000000	Balneolaceae bacterium CSSed165cm_487	Balneolaceae bacterium CSSed165cm_487	2.51188	484	5.527	21.641	41.5395	42.73	0	0	0	19	68.84	1.28	0	d__Bacteria;p__Bacteroidetes;c__Rhodothermia;o__Balneolales;f__Balneolaceae;g__UBA2664	k__Bacteria;p__Bacteroidetes	NOT CPR	100	#N/A	#N/A	#N/A	#N/A	#N/A	#N/A
bin.CSSed165cm.514	SLPZ00000000	Balneolaceae bacterium CSSed165cm_514	Balneolaceae bacterium CSSed165cm_514	3.83677	331	17.892	69.502	61.3047	44.182	2	0	0	32	91.89	3.24	62.5	d__Bacteria;p__Bacteroidetes;c__Rhodothermia;o__Balneolales;f__Balneolaceae;g__UBA2664	k__Bacteria;p__Bacteroidetes	NOT CPR	100	#N/A	#N/A	#N/A	#N/A	#N/A	#N/A
bin.CSSed165cm.522	SLQF00000000	Balneolaceae bacterium CSSed165cm_522	Balneolaceae bacterium CSSed165cm_522	3.58491	567	7.13	32.472	15.0209	44.458	1	0	1	23	82.78	3.01	33.33	d__Bacteria;p__Bacteroidetes;c__Rhodothermia;o__Balneolales;f__Balneolaceae;g__UBA2664	k__Bacteria;p__Bacteroidetes	NOT CPR	97	#N/A	#N/A	#N/A	#N/A	#N/A	#N/A
bin.CSSed162cmA.86	SKUC00000000	Salinibacteraceae bacterium CSSed162cmA_86	Salinibacteraceae bacterium CSSed162cmA_86	3.01395	453	7.773	27.66	7.06262	58.146	0	0	0	40	82.69	1.45	20	d__Bacteria;p__Bacteroidetes;c__Rhodothermia;o__Rhodothermales;f__Salinibacteraceae;g__Tc-Br11-B2g6-7	k__Bacteria;p__Bacteroidetes;c__Bacteroidetes_Order_II._Incertae_sedis;o__Bacteroidetes_Order_II._Incertae_sedis;f__Rhodothermaceae;g__Rhodothermus	NOT CPR	98	#N/A	#N/A	#N/A	#N/A	#N/A	#N/A
bin.CSSed162cmB.571	SLED00000000	Salinibacteraceae bacterium CSSed162cmB_571	Salinibacteraceae bacterium CSSed162cmB_571	3.32757	415	10.243	40.888	9.41813	58.082	0	0	0	40	92.79	2.54	0	d__Bacteria;p__Bacteroidetes;c__Rhodothermia;o__Rhodothermales;f__Salinibacteraceae;g__Tc-Br11-B2g6-7	k__Bacteria;p__Bacteroidetes;c__Bacteroidetes_Order_II._Incertae_sedis;o__Bacteroidetes_Order_II._Incertae_sedis;f__Rhodothermaceae;g__Rhodothermus	NOT CPR	100	#N/A	#N/A	#N/A	#N/A	#N/A	#N/A
bin.CSSed165cm.86	SLTC00000000	Salinibacteraceae bacterium CSSed165cm_86	Salinibacteraceae bacterium CSSed165cm_86	3.13209	303	15.534	78.647	16.8709	57.955	0	0	0	38	79.1	1.41	0	d__Bacteria;p__Bacteroidetes;c__Rhodothermia;o__Rhodothermales;f__Salinibacteraceae;g__Tc-Br11-B2g6-7	k__Bacteria;p__Bacteroidetes;c__Bacteroidetes_Order_II._Incertae_sedis;o__Bacteroidetes_Order_II._Incertae_sedis;f__Rhodothermaceae;g__Rhodothermus	NOT CPR	86	#N/A	#N/A	#N/A	#N/A	#N/A	#N/A
bin.CSSed162cmA.308	SKNV00000000	Bacteroidetes bacterium CSSed162cmA_308	Bacteroidetes bacterium CSSed162cmA_308	2.1821	306	8.867	37.27	278.233	43.726	0	0	0	16	69.42	1.69	25	d__Bacteria;p__Bacteroidetes;c__UBA10030	k__Bacteria	NOT CPR	98	#N/A	#N/A	#N/A	#N/A	#N/A	#N/A
bin.CSSed162cmA.379	SKPM00000000	Bacteroidetes bacterium CSSed162cmA_379	Bacteroidetes bacterium CSSed162cmA_379	2.08075	398	5.505	29.334	22.8812	45.407	1	1	1	18	67.67	1.6	40	d__Bacteria;p__Bacteroidetes;c__UBA10030	k__Bacteria	NOT CPR	98	JQ428680 uncultured bacterium	Bacteria/Bacteroidetes/Ignavibacteria/Ignaviba cteriales/BSN166	96.2963	2e-58	189	71.4286
bin.CSSed162cmA.495	SKRT00000000	Bacteroidetes bacterium CSSed162cmA_495	Bacteroidetes bacterium CSSed162cmA_495	3.73116	536	8.735	52.927	12.7172	45.345	0	1	0	36	89.87	3.83	22.22	d__Bacteria;p__Bacteroidetes;c__UBA10030	k__Bacteria	NOT CPR	100	JQ739006 uncultured bacterium	Bacteria/Bacteroidetes/Ignavibacteria/Ignaviba cteriales/BSN166	97.861	0	433	86.3741
bin.CSSed162cmB.234	SKXH00000000	Bacteroidetes bacterium CSSed162cmB_234	Bacteroidetes bacterium CSSed162cmB_234	2.45307	295	10.347	48.455	76.4826	45.016	0	0	0	21	76.78	2	50	d__Bacteria;p__Bacteroidetes;c__UBA10030	k__Bacteria	NOT CPR	100	#N/A	#N/A	#N/A	#N/A	#N/A	#N/A
bin.CSSed162cmB.579R1	SLEK00000000	Bacteroidetes bacterium CSSed162cmB_579R1	Bacteroidetes bacterium CSSed162cmB_579R1	2.85138	436	7.763	34.869	23.5388	45.449	1	1	1	31	80.84	2.73	50	d__Bacteria;p__Bacteroidetes;c__UBA10030	k__Bacteria	NOT CPR	98	JQ739006 uncultured bacterium	Bacteria/Bacteroidetes/Ignavibacteria/Ignaviba cteriales/BSN166	98.2777	0	987	94.1236
bin.CSSed165cm.209	SLIT00000000	Bacteroidetes bacterium CSSed165cm_209	Bacteroidetes bacterium CSSed165cm_209	1.96314	334	6.831	31.715	505.088	43.796	0	0	0	16	60.91	1.91	0	d__Bacteria;p__Bacteroidetes;c__UBA10030	k__Bacteria	NOT CPR	94	#N/A	#N/A	#N/A	#N/A	#N/A	#N/A
bin.CSSed165cm.521R1	SLQE00000000	Bacteroidetes bacterium CSSed165cm_521R1	Bacteroidetes bacterium CSSed165cm_521R1	3.29463	476	7.971	42.556	17.0887	45.557	0	1	0	35	89.28	3.55	50	d__Bacteria;p__Bacteroidetes;c__UBA10030	k__Bacteria	NOT CPR	100	JQ739006 uncultured bacterium	Bacteria/Bacteroidetes/Ignavibacteria/Ignaviba cteriales/BSN166	97.6064	0	435	86.4368
bin.CSBr16.179	SKGZ00000000	Bacteriovoracales bacterium CSBr16_179	Bacteriovoracales bacterium CSBr16_179	1.86338	301	6.809	23.849	6.59316	39.658	1	0	1	29	74.03	0.89	0	d__Bacteria;p__Bdellovibrionota;c__Bacteriovoracia;o__Bacteriovoracales	k__Bacteria;p__Proteobacteria	NOT CPR	100	#N/A	#N/A	#N/A		#N/A	#N/A
bin.CSBr16.61	SKIL00000000	Bacteriovoracaceae bacterium CSBr16_61	Bacteriovoracaceae bacterium CSBr16_61	2.54934	387	7.691	31.561	7.05544	39.323	0	2	0	30	70.77	0.94	0	d__Bacteria;p__Bdellovibrionota;c__Bacteriovoracia;o__Bacteriovoracales;f__Bacteriovoracaceae	k__Bacteria;p__Proteobacteria	NOT CPR	94	#N/A	#N/A	#N/A	#N/A	#N/A	#N/A
bin.CSSed162cmA.200	SKLF00000000	Bdellovibrionales bacterium CSSed162cmA_200	Bdellovibrionales bacterium CSSed162cmA_200	2.55444	201	17.405	80.128	10.8073	51.285	1	1	0	31	93.75	1.04	66.67	d__Bacteria;p__Bdellovibrionota;c__Bdellovibrionia;o__Bdellovibrionales;f__UBA1609	k__Bacteria;p__Proteobacteria	NOT CPR	100	HQ857623 uncultured proteobacterium	Bacteria/Proteobacteria/Deltaproteobacteria/Bd ellovibrionales/Bdellovibrionaceae/Bdellovibrio	98.1481	1e-49	122	88.5246
bin.CSSed162cmA.222	SKLV00000000	Bdellovibrionales bacterium CSSed162cmA_222	Bdellovibrionales bacterium CSSed162cmA_222	2.40092	178	25.57	86.358	10.9808	51.695	1	1	0	31	93.75	0	0	d__Bacteria;p__Bdellovibrionota;c__Bdellovibrionia;o__Bdellovibrionales;f__UBA1609	k__Bacteria;p__Proteobacteria	NOT CPR	100	HQ857623 uncultured proteobacterium	Bacteria/Proteobacteria/Deltaproteobacteria/Bd ellovibrionales/Bdellovibrionaceae/Bdellovibrio	98.1481		124	87.0968
bin.CSSed162cmB.259	SKXV00000000	Bdellovibrionales bacterium CSSed162cmB_259	Bdellovibrionales bacterium CSSed162cmB_259	2.32627	163	30.572	116.407	12.8704	51.705	1	1	0	29	90.18	0	0	d__Bacteria;p__Bdellovibrionota;c__Bdellovibrionia;o__Bdellovibrionales;f__UBA1609	k__Bacteria;p__Proteobacteria	NOT CPR	100	HQ857623 uncultured proteobacterium	Bacteria/Proteobacteria/Deltaproteobacteria/Bd ellovibrionales/Bdellovibrionaceae/Bdellovibrio	97.9381	5e-43	113	85.8407
bin.CSSed162cmB.279	SKYF00000000	Bdellovibrionales bacterium CSSed162cmB_279	Bdellovibrionales bacterium CSSed162cmB_279	2.57158	212	16.719	66.96	15.9299	51.205	1	0	0	31	96.43	0.89	0	d__Bacteria;p__Bdellovibrionota;c__Bdellovibrionia;o__Bdellovibrionales;f__UBA1609	k__Bacteria;p__Proteobacteria	NOT CPR	100	#N/A	#N/A	#N/A	#N/A	#N/A	#N/A
bin.CSSed165cm.243	SLJQ00000000	Bdellovibrionales bacterium CSSed165cm_243	Bdellovibrionales bacterium CSSed165cm_243	2.30507	218	14.56	70.536	8.74189	51.787	1	1	0	32	93.75	3.12	50	d__Bacteria;p__Bdellovibrionota;c__Bdellovibrionia;o__Bdellovibrionales;f__UBA1609	k__Bacteria;p__Proteobacteria	NOT CPR	100	HQ857623 uncultured proteobacterium	Bacteria/Proteobacteria/Deltaproteobacteria/Bd ellovibrionales/Bdellovibrionaceae/Bdellovibrio	98.1481	1e-49	124	87.0968
bin.CSSed165cm.373	SLMX00000000	Bdellovibrionales bacterium CSSed165cm_373	Bdellovibrionales bacterium CSSed165cm_373	2.57954	270	12.333	51.801	8.79141	51.388	1	1	0	34	88.39	0.89	0	d__Bacteria;p__Bdellovibrionota;c__Bdellovibrionia;o__Bdellovibrionales;f__UBA1609	k__Bacteria;p__Proteobacteria	NOT CPR	100	HQ857623 uncultured proteobacterium	Bacteria/Proteobacteria/Deltaproteobacteria/Bd ellovibrionales/Bdellovibrionaceae/Bdellovibrio	98.1481	1e-49	122	88.5246
bin.CSSed162cmB.452	SLBL00000000	Caldiserica bacterium CSSed162cmB_452	Caldisericia bacterium CSSed162cmB_452	1.04404	210	5.018	27.749	6.05365	40.308	1	0	0	20	69.2	0	0	d__Bacteria;p__Caldiserica;c__Caldisericia;o__UBA6126;f__UBA6126	k__Bacteria	INCONCLUSIVE	69	#N/A	#N/A	#N/A	#N/A	#N/A	#N/A
bin.CSSed165cm.561	SLRD00000000	Caldiserica bacterium CSSed165cm_561	Caldisericia bacterium CSSed165cm_561	1.65662	192	11.609	74.812	9.29461	40.248	1	0	0	40	92.61	2.98	33.33	d__Bacteria;p__Caldiserica;c__Caldisericia;o__UBA6126;f__UBA6126	k__Bacteria	NOT CPR	92	#N/A	#N/A	#N/A	#N/A	#N/A	#N/A
bin.CSSed162cmA.390	SKPR00000000	Brevefilum sp. CSSed162cmA_390	Brevefilum sp. CSSed162cmA_390	1.88726	261	8.912	35.158	10.9517	49.459	1	0	1	27	68.18	3.33	60	d__Bacteria;p__Chloroflexi;c__Anaerolineae;o__Anaerolineales;f__Anaerolineaceae;g__Brevefilum	k__Bacteria;p__Chloroflexi	NOT CPR	84	#N/A	#N/A	#N/A	#N/A	#N/A	#N/A
bin.CSSed162cmB.43	SLBB00000000	Brevefilum sp. CSSed162cmB_43	Brevefilum sp. CSSed162cmB_43	2.36483	378	7.155	26.555	8.53584	48.409	0	1	0	30	79.05	6.36	14.29	d__Bacteria;p__Chloroflexi;c__Anaerolineae;o__Anaerolineales;f__Anaerolineaceae;g__Brevefilum	k__Bacteria;p__Chloroflexi	NOT CPR	97	JQ738975 uncultured bacterium	Bacteria/Chloroflexi/Anaerolineae/Anaerolineal es/Anaerolineaceae/ADurb.Bin120	96.4602		237	95.3586
bin.CSSed165cm.185	SLIC00000000	Brevefilum sp. CSSed165cm_185	Brevefilum sp. CSSed165cm_185	1.72672	290	6.694	25.589	62.848	49.238	0	0	0	20	50.95	0.91	100	d__Bacteria;p__Chloroflexi;c__Anaerolineae;o__Anaerolineales;f__Anaerolineaceae;g__Brevefilum	k__Bacteria;p__Chloroflexi	NOT CPR	100	#N/A	#N/A	#N/A	#N/A	#N/A	#N/A
bin.CSSed162cmA.494	SKRS00000000	Anaerolineae bacterium CSSed162cmA_494	Anaerolineae bacterium CSSed162cmA_494	3.90021	690	6.344	31.243	7.50748	57.01	0	0	0	27	64.09	3.64	0	d__Bacteria;p__Chloroflexi;c__Anaerolineae;o__SG8-19	k__Bacteria;p__Chloroflexi	NOT CPR	92	#N/A	#N/A	#N/A		#N/A	#N/A
bin.CSSed162cmB.92	SLGK00000000	Anaerolineae bacterium CSSed162cmB_92	Anaerolineae bacterium CSSed162cmB_92	5.58878	344	26.425	134.46	15.9687	56.532	2	0	0	41	93.18	6.09	33.33	d__Bacteria;p__Chloroflexi;c__Anaerolineae;o__SG8-19	k__Bacteria;p__Chloroflexi	NOT CPR	100	#N/A	#N/A	#N/A	#N/A	#N/A	#N/A
bin.CSSed162cmA.211	SKLM00000000	Thermoflexales bacterium CSSed162cmA_211	Thermoflexales bacterium CSSed162cmA_211	3.22695	454	8.713	38.621	21.7363	63.458	0	0	0	35	86.36	2	0	d__Bacteria;p__Chloroflexi;c__Anaerolineae;o__Thermoflexales	k__Bacteria;p__Chloroflexi	NOT CPR	98	#N/A	#N/A	#N/A		#N/A	#N/A
bin.CSSed162cmA.358	SKPE00000000	Thermoflexales bacterium CSSed162cmA_358	Thermoflexales bacterium CSSed162cmA_358	3.34631	590	6.358	25.349	9.41535	61.709	0	0	0	39	77.45	2.27	66.67	d__Bacteria;p__Chloroflexi;c__Anaerolineae;o__Thermoflexales	k__Bacteria;p__Chloroflexi	NOT CPR	95	#N/A	#N/A	#N/A	#N/A	#N/A	#N/A
bin.CSSed162cmA.385	SKPP00000000	Thermoflexales bacterium CSSed162cmA_385	Thermoflexales bacterium CSSed162cmA_385	4.68268	624	9.252	49.412	16.4128	60.027	2	1	0	36	85.91	0.66	0	d__Bacteria;p__Chloroflexi;c__Anaerolineae;o__Thermoflexales	k__Bacteria;p__Chloroflexi	NOT CPR	100	HM041953 uncultured Chloroflexi bacterium	Bacteria/Chloroflexi/Anaerolineae/SBR1031	93.8494	0	952	99.0546
bin.CSSed162cmA.459R1	SKQX00000000	Thermoflexales bacterium CSSed162cmA_459R1	Thermoflexales bacterium CSSed162cmA_459R1	2.15531	279	9.4	38.403	17.3076	62.882	0	0	0	28	77.63	3.18	50	d__Bacteria;p__Chloroflexi;c__Anaerolineae;o__Thermoflexales	k__Bacteria;p__Chloroflexi	NOT CPR	100	#N/A	#N/A	#N/A	#N/A	#N/A	#N/A
bin.CSSed162cmB.528	SLDA00000000	Thermoflexales bacterium CSSed162cmB_528	Thermoflexales bacterium CSSed162cmB_528	5.24254	642	10.59	63.788	10.0709	60.206	2	0	0	40	93.54	0.76	50	d__Bacteria;p__Chloroflexi;c__Anaerolineae;o__Thermoflexales	k__Bacteria;p__Chloroflexi	NOT CPR	100	#N/A	#N/A	#N/A	#N/A	#N/A	#N/A
bin.CSSed162cmB.540	SLDK00000000	Thermoflexales bacterium CSSed162cmB_540	Thermoflexales bacterium CSSed162cmB_540	3.1786	440	9.435	47.75	11.9711	62.91	0	0	0	35	82.17	4.09	60	d__Bacteria;p__Chloroflexi;c__Anaerolineae;o__Thermoflexales	k__Bacteria;p__Chloroflexi	NOT CPR	100	#N/A	#N/A	#N/A	#N/A	#N/A	#N/A
bin.CSSed162cmB.567	SLDZ00000000	Thermoflexales bacterium CSSed162cmB_567	Thermoflexales bacterium CSSed162cmB_567	3.66396	488	9.263	69.351	14.4678	63.358	1	0	1	39	86.36	5.52	50	d__Bacteria;p__Chloroflexi;c__Anaerolineae;o__Thermoflexales	k__Bacteria;p__Chloroflexi	NOT CPR	100	#N/A	#N/A	#N/A	#N/A	#N/A	#N/A
bin.CSSed162cmB.611	SLFK00000000	Thermoflexales bacterium CSSed162cmB_611	Thermoflexales bacterium CSSed162cmB_611	2.64848	532	5.257	26.63	35.5748	60.6	0	0	0	29	57.58	3.64	0	d__Bacteria;p__Chloroflexi;c__Anaerolineae;o__Thermoflexales	k__Bacteria;p__Chloroflexi	NOT CPR	92	#N/A	#N/A	#N/A	#N/A	#N/A	#N/A
bin.CSSed165cm.130	SLHC00000000	Thermoflexales bacterium CSSed165cm_130	Thermoflexales bacterium CSSed165cm_130	2.22866	553	4.028	12.989	5.38064	60.085	0	1	0	14	51.63	0	0	d__Bacteria;p__Chloroflexi;c__Anaerolineae;o__Thermoflexales	k__Bacteria;p__Chloroflexi	INCONCLUSIVE	100	GQ850583 uncultured Chloroflexi bacterium	Bacteria/Chloroflexi/Anaerolineae/SBR1031	93.2692	1e-168	427	97.4239
bin.CSSed165cm.382	SLNA00000000	Thermoflexales bacterium CSSed165cm_382	Thermoflexales bacterium CSSed165cm_382	3.95291	728	5.894	23.122	7.0887	60.35	1	0	1	22	80.63	1.46	0	d__Bacteria;p__Chloroflexi;c__Anaerolineae;o__Thermoflexales	k__Bacteria;p__Chloroflexi	NOT CPR	98	#N/A	#N/A	#N/A	#N/A	#N/A	#N/A
bin.CSSed165cm.441	SLOI00000000	Thermoflexales bacterium CSSed165cm_441	Thermoflexales bacterium CSSed165cm_441	3.77164	550	8.092	64.034	10.6249	63.382	1	0	1	38	89.55	3.82	40	d__Bacteria;p__Chloroflexi;c__Anaerolineae;o__Thermoflexales	k__Bacteria;p__Chloroflexi	NOT CPR	100	#N/A	#N/A	#N/A	#N/A	#N/A	#N/A
bin.CSSed165cm.571	SLRK00000000	Thermoflexales bacterium CSSed165cm_571	Thermoflexales bacterium CSSed165cm_571	2.15133	451	4.839	22.204	6.78641	62.565	0	0	0	19	69.39	5.23	37.5	d__Bacteria;p__Chloroflexi;c__Anaerolineae;o__Thermoflexales	k__Bacteria;p__Chloroflexi	NOT CPR	100	#N/A	#N/A	#N/A	#N/A	#N/A	#N/A
bin.CSSed165cm.611	SLSP00000000	Thermoflexales bacterium CSSed165cm_611	Thermoflexales bacterium CSSed165cm_611	3.43393	568	6.938	34.339	14.2387	61.706	1	1	1	42	73.03	1.36	100	d__Bacteria;p__Chloroflexi;c__Anaerolineae;o__Thermoflexales	k__Bacteria;p__Chloroflexi	NOT CPR	77	EU246183 uncultured organism	Bacteria/Chloroflexi/Anaerolineae/SBR1031	94.37	1e-162	382	97.644
bin.CSSed162cmB.242R1	SKXN00000000	Anaerolineae bacterium CSSed162cmB_242R1	Anaerolineae bacterium CSSed162cmB_242R1	3.05347	514	6.977	29.645	16.408	62.725	1	0	0	33	72.66	2.92	20	d__Bacteria;p__Chloroflexi;c__Anaerolineae;o__UBA1429	k__Bacteria;p__Chloroflexi	NOT CPR	100	#N/A	#N/A	#N/A	#N/A	#N/A	#N/A
bin.CSSed162cmA.203	SKLG00000000	Anaerolineae bacterium CSSed162cmA_203	Anaerolineae bacterium CSSed162cmA_203	3.40467	597	6.467	22.607	19.6859	62.231	2	1	0	29	80.64	4.3	28.57	d__Bacteria;p__Chloroflexi;c__Anaerolineae;o__UBA1429;f__UBA1429	k__Bacteria;p__Chloroflexi	NOT CPR	98	FJ638593 uncultured bacterium	Bacteria/Chloroflexi/Anaerolineae/RBG-13-54-9	95.0896	0	1438	89.2211
bin.CSSed165cm.227	SLJF00000000	Anaerolineae bacterium CSSed165cm_227	Anaerolineae bacterium CSSed165cm_227	3.8067	603	7.271	36.992	9.85057	62.516	1	0	0	27	89.91	7.22	53.85	d__Bacteria;p__Chloroflexi;c__Anaerolineae;o__UBA1429;f__UBA1429	k__Bacteria;p__Chloroflexi	NOT CPR	100	#N/A	#N/A	#N/A	#N/A	#N/A	#N/A
bin.CSSed162cmA.383	SKPO00000000	Anaerolineae bacterium CSSed162cmA_383	Anaerolineae bacterium CSSed162cmA_383	1.84321	407	4.699	15.703	51.3678	61.531	1	0	0	14	74.27	1	0	d__Bacteria;p__Chloroflexi;c__Anaerolineae;o__UBA1429;f__UBA1429;g__UBA1429	k__Bacteria;p__Chloroflexi	NOT CPR	100	#N/A	#N/A	#N/A	#N/A	#N/A	#N/A
bin.CSSed162cmA.480	SKRJ00000000	Anaerolineae bacterium CSSed162cmA_480	Anaerolineae bacterium CSSed162cmA_480	2.60651	477	6.063	20.312	20.0912	64.425	0	0	0	26	72.95	2.84	50	d__Bacteria;p__Chloroflexi;c__Anaerolineae;o__UBA1429;f__UBA1429;g__UBA1429	k__Bacteria;p__Chloroflexi	NOT CPR	100	#N/A	#N/A	#N/A		#N/A	#N/A
bin.CSSed165cm.48	SLPC00000000	Anaerolineae bacterium CSSed165cm_48	Anaerolineae bacterium CSSed165cm_48	3.38759	246	19.813	60.447	21.8967	61.924	1	0	1	49	98.17	1.92	0	d__Bacteria;p__Chloroflexi;c__Anaerolineae;o__UBA1429;f__UBA1429;g__UBA1429	k__Bacteria;p__Chloroflexi	NOT CPR	100	#N/A	#N/A	#N/A	#N/A	#N/A	#N/A
bin.CSSed162cmA.173	SKKR00000000	Thermomicrobiaceae bacterium CSSed162cmA_173	Thermomicrobiaceae bacterium CSSed162cmA_173	2.92594	594	5.255	21.261	8.66574	61.037	0	0	0	21	77.36	2.8	33.33	d__Bacteria;p__Chloroflexi;c__Chloroflexia;o__Thermomicrobiales;f__Thermomicrobiaceae	k__Bacteria;p__Chloroflexi;c__Thermomicrobia	NOT CPR	94	#N/A	#N/A	#N/A	#N/A	#N/A	#N/A
bin.CSSed162cmA.221	SKLU00000000	Thermomicrobiaceae bacterium CSSed162cmA_221	Thermomicrobiaceae bacterium CSSed162cmA_221	2.31498	429	6.127	26.127	24.2492	58.567	0	1	0	23	63.03	0.93	0	d__Bacteria;p__Chloroflexi;c__Chloroflexia;o__Thermomicrobiales;f__Thermomicrobiaceae	k__Bacteria;p__Chloroflexi;c__Thermomicrobia	NOT CPR	95	JX240552 uncultured Chloroflexi bacterium	Bacteria/Chloroflexi/Chloroflexia/Thermomicrob iales/Thermomicrobiaceae/Nitrolancea	98.1818	8e-51	119	92.437
bin.CSSed162cmA.357	SKPD00000000	Thermomicrobiaceae bacterium CSSed162cmA_357	Thermomicrobiaceae bacterium CSSed162cmA_357	1.95713	459	4.344	13.495	34.6162	58.729	0	1	0	22	68.42	0	0	d__Bacteria;p__Chloroflexi;c__Chloroflexia;o__Thermomicrobiales;f__Thermomicrobiaceae	k__Bacteria;p__Chloroflexi;c__Thermomicrobia	NOT CPR	98	JX240552 uncultured Chloroflexi bacterium	Bacteria/Chloroflexi/Chloroflexia/Thermomicrob iales/Thermomicrobiaceae/Nitrolancea	94.6429	2e-42	122	91.8033
bin.CSSed162cmA.58	SKTL00000000	Thermomicrobiaceae bacterium CSSed162cmA_58	Thermomicrobiaceae bacterium CSSed162cmA_58	2.60676	538	5.095	20.929	15.1463	59.566	0	0	0	32	79.71	1.51	33.33	d__Bacteria;p__Chloroflexi;c__Chloroflexia;o__Thermomicrobiales;f__Thermomicrobiaceae	k__Bacteria;p__Chloroflexi;c__Thermomicrobia	NOT CPR	97	#N/A	#N/A	#N/A		#N/A	#N/A
bin.CSSed162cmB.603	SLFF00000000	Thermomicrobiaceae bacterium CSSed162cmB_603	Thermomicrobiaceae bacterium CSSed162cmB_603	2.99131	504	6.79	35.341	8.17002	58.802	1	2	1	28	89.77	2.8	66.67	d__Bacteria;p__Chloroflexi;c__Chloroflexia;o__Thermomicrobiales;f__Thermomicrobiaceae	k__Bacteria;p__Chloroflexi;c__Thermomicrobia	NOT CPR	97	JX240552 uncultured Chloroflexi bacterium	Bacteria/Chloroflexi/Chloroflexia/Thermomicrob iales/Thermomicrobiaceae/Nitrolancea	98.1818		120	91.6667
bin.CSSed162cmB.69	SLFY00000000	Thermomicrobiaceae bacterium CSSed162cmB_69	Thermomicrobiaceae bacterium CSSed162cmB_69	3.57108	488	9.228	31.566	8.89695	58.96	0	1	0	38	93.46	1.61	75	d__Bacteria;p__Chloroflexi;c__Chloroflexia;o__Thermomicrobiales;f__Thermomicrobiaceae	k__Bacteria;p__Chloroflexi;c__Thermomicrobia	NOT CPR	100	JX240517 uncultured Chloroflexi bacterium	Bacteria/Chloroflexi/Chloroflexia/Thermomicrob iales/Thermomicrobiaceae/Nitrolancea	94.429	1e-152	369	97.29
bin.CSSed165cm.354	SLMJ00000000	Thermomicrobiaceae bacterium CSSed165cm_354	Thermomicrobiaceae bacterium CSSed165cm_354	3.77819	412	12.031	50.093	13.0975	58.958	1	2	0	41	93.46	0	0	d__Bacteria;p__Chloroflexi;c__Chloroflexia;o__Thermomicrobiales;f__Thermomicrobiaceae	k__Bacteria;p__Chloroflexi;c__Thermomicrobia	NOT CPR	100	JX240517 uncultured Chloroflexi bacterium	Bacteria/Chloroflexi/Chloroflexia/Thermomicrob iales/Thermomicrobiaceae/Nitrolancea	94.429	1e-152	371	96.7655
bin.CSSed165cm.357	SLMK00000000	Thermomicrobiaceae bacterium CSSed165cm_357	Thermomicrobiaceae bacterium CSSed165cm_357	2.45282	458	5.963	50.604	20.4909	58.613	0	1	0	28	68.69	0.93	0	d__Bacteria;p__Chloroflexi;c__Chloroflexia;o__Thermomicrobiales;f__Thermomicrobiaceae	k__Bacteria;p__Chloroflexi;c__Thermomicrobia	NOT CPR	100	JX240552 uncultured Chloroflexi bacterium	Bacteria/Chloroflexi/Chloroflexia/Thermomicrob iales/Thermomicrobiaceae/Nitrolancea	98.1818	8e-51	119	92.437
bin.CSSed162cmA.280	SKNH00000000	Dehalococcoidia bacterium CSSed162cmA_280	Dehalococcoidia bacterium CSSed162cmA_280	2.08268	72	58.396	171.032	25.6605	56.369	0	1	1	37	90.26	1.98	0	d__Bacteria;p__Chloroflexi;c__Dehalococcoidia;o__GIF9	k__Bacteria;p__Chloroflexi;c__Dehalococcoidetes	NOT CPR	97	GU302443 uncultured bacterium	Bacteria/Chloroflexi/Dehalococcoidia/GIF9/AB- 539-J10	94.8276	0	1521	95.332
bin.CSSed162cmB.159	SKVJ00000000	Dehalococcoidia bacterium CSSed162cmB_159	Dehalococcoidia bacterium CSSed162cmB_159	2.10696	75	57.356	149.044	15.0881	56.147	1	1	1	39	92.24	1.98	0	d__Bacteria;p__Chloroflexi;c__Dehalococcoidia;o__GIF9	k__Bacteria;p__Chloroflexi;c__Dehalococcoidetes	NOT CPR	92	GU302443 uncultured bacterium	Bacteria/Chloroflexi/Dehalococcoidia/GIF9/AB- 539-J10	94.8276	0	1521	95.332
bin.CSSed165cm.303R1	SLLH00000000	Dehalococcoidia bacterium CSSed165cm_303R1	Dehalococcoidia bacterium CSSed165cm_303R1	1.94858	186	15.255	51.169	8.43094	56.249	1	1	2	44	90.26	1.98	0	d__Bacteria;p__Chloroflexi;c__Dehalococcoidia;o__GIF9	k__Bacteria;p__Chloroflexi;c__Dehalococcoidetes	NOT CPR	88	EU542435 uncultured bacterium	Bacteria/Chloroflexi/Dehalococcoidia/GIF9/AB- 539-J10	92.069	1e-103	336	86.3095
bin.CSSed162cmA.209	SKLJ00000000	Dehalococcoidia bacterium CSSed162cmA_209	Dehalococcoidia bacterium CSSed162cmA_209	1.32805	162	11.179	49.327	33.2631	58.066	0	1	1	34	78.88	0	0	d__Bacteria;p__Chloroflexi;c__Dehalococcoidia;o__GIF9;f__AB-539-J10;g__RBG-13-51-36	k__Bacteria;p__Chloroflexi;c__Dehalococcoidetes	NOT CPR	94	JQ738973 uncultured bacterium	Bacteria/Chloroflexi/Dehalococcoidia/GIF9/AB- 539-J10/SCGC-AB-539-J10	95.0709	0	1530	96.7974
bin.CSSed162cmB.576	SLEH00000000	Dehalococcoidia bacterium CSSed162cmB_576	Dehalococcoidia bacterium CSSed162cmB_576	1.18356	169	7.715	39.159	42.2306	57.969	0	1	1	27	71.62	0	0	d__Bacteria;p__Chloroflexi;c__Dehalococcoidia;o__GIF9;f__AB-539-J10;g__RBG-13-51-36	k__Bacteria;p__Chloroflexi;c__Dehalococcoidetes	NOT CPR	83	AB806072 uncultured bacterium	Bacteria/Chloroflexi/Dehalococcoidia/GIF9/AB- 539-J10/SCGC-AB-539-J10	97.597	0	1141	94.8291
bin.CSSed162cmA.132	SKKB00000000	Dehalococcoidia bacterium CSSed162cmA_132	Dehalococcoidia bacterium CSSed162cmA_132	1.52796	386	3.971	11.329	8.38499	69.521	1	0	1	25	51.46	0	0	d__Bacteria;p__Chloroflexi;c__Dehalococcoidia;o__UBA2979;f__UBA2979	k__Bacteria;p__Chloroflexi;c__Dehalococcoidetes	NOT CPR	88	#N/A	#N/A	#N/A	#N/A	#N/A	#N/A
bin.CSSed162cmA.356	SKPC00000000	Dehalococcoidia bacterium CSSed162cmA_356	Dehalococcoidia bacterium CSSed162cmA_356	2.45784	470	5.639	19.043	17.102	65.565	1	1	1	26	79.37	3.96	40	d__Bacteria;p__Chloroflexi;c__Dehalococcoidia;o__UBA2991;f__UBA2991	k__Bacteria;p__Chloroflexi;c__Dehalococcoidetes	NOT CPR	100	LSSX01000150 bacterium SCGC AG-212-C10	Bacteria/Chloroflexi/OLB14	93.9948	1e-158	392	97.7041
bin.CSSed162cmA.515	SKSF00000000	Dehalococcoidia bacterium CSSed162cmA_515	Dehalococcoidia bacterium CSSed162cmA_515	3.22615	227	21.443	67.981	19.0669	65.192	1	1	1	44	95.71	1.98	0	d__Bacteria;p__Chloroflexi;c__Dehalococcoidia;o__UBA2991;f__UBA2991	k__Bacteria;p__Chloroflexi;c__Dehalococcoidetes	NOT CPR	100	AM934717 uncultured Chloroflexi bacterium	Bacteria/Chloroflexi/OLB14	94.1341	1e-153	394	90.8629
bin.CSSed162cmB.403	SLAK00000000	Dehalococcoidia bacterium CSSed162cmB_403	Dehalococcoidia bacterium CSSed162cmB_403	2.85449	463	6.934	25.229	12.7022	65.621	1	1	0	36	87.62	3.96	50	d__Bacteria;p__Chloroflexi;c__Dehalococcoidia;o__UBA2991;f__UBA2991	k__Bacteria;p__Chloroflexi;c__Dehalococcoidetes	NOT CPR	100	AM935790 uncultured Chloroflexi bacterium	Bacteria/Chloroflexi/OLB14	95.9391	0	820	96.0976
bin.CSSed162cmB.426	SLAY00000000	Phormidium sp. CSSed162cmB_426	Phormidium sp. CSSed162cmB_426	3.18065	437	8.767	37.322	25.6028	51.985	2	1	1	31	80.05	0.54	100	d__Bacteria;p__Cyanobacteria;c__Oxyphotobacteria;o__Nostocales;f__Geitlerinemaceae;g__Phormidium_A	k__Bacteria;p__Cyanobacteria	NOT CPR	100	EF654088 Phormidiaceae cyanobacterium SAG 31.92	Bacteria/Cyanobacteria/Oxyphotobacteria/Nostoca les/Geitlerinemaceae/Geitlerinema PCC-7105	99.2578	0	1502	98.6684
bin.CSSed165cm.523	SLQG00000000	Phormidium sp. CSSed165cm_523	Phormidium sp. CSSed165cm_523	3.73171	437	11.272	36.311	9.85464	52.031	2	1	0	33	88.34	1.09	50	d__Bacteria;p__Cyanobacteria;c__Oxyphotobacteria;o__Nostocales;f__Geitlerinemaceae;g__Phormidium_A	k__Bacteria;p__Cyanobacteria	NOT CPR	100	JQ738961 uncultured bacterium	Bacteria/Cyanobacteria/Oxyphotobacteria/Nostoca les/Geitlerinemaceae/Geitlerinema PCC-7105	99.455	0	1116	98.6559
bin.CSSed162cmB.296	SKYQ00000000	Nodularia sp. CSSed162cmB_296	Nodularia sp. CSSed162cmB_296	2.85983	569	5.443	16.032	14.11	41.374	0	0	0	24	56.43	1.41	87.5	d__Bacteria;p__Cyanobacteria;c__Oxyphotobacteria;o__Nostocales;f__Nostocaceae;g__Nodularia	k__Bacteria;p__Cyanobacteria;c__Nostocales;o__Nostocales	INCONCLUSIVE	98	#N/A	#N/A	#N/A		#N/A	#N/A
bin.CSSed162cmA.214	SKLP00000000	Leptolyngbyaceae cyanobacterium CSSed162cmA_214	Phormidesmiaceae sp. CSSed162cmA_214	2.5515	475	5.809	23.565	497.536	55.681	0	0	0	14	62.23	1.03	62.5	d__Bacteria;p__Cyanobacteria;c__Oxyphotobacteria;o__Phormidesmiales;f__Phormidesmiaceae	k__Bacteria;p__Cyanobacteria	NOT CPR	97	#N/A	#N/A	#N/A	#N/A	#N/A	#N/A
bin.CSSed162cmB.428R1	SLAZ00000000	Leptolyngbyaceae cyanobacterium CSSed162cmB_428R1	Phormidesmiaceae sp. CSSed162cmB_428R1	2.56686	437	6.607	32.002	567.416	55.728	0	0	0	12	62.59	1.3	55.56	d__Bacteria;p__Cyanobacteria;c__Oxyphotobacteria;o__Phormidesmiales;f__Phormidesmiaceae	k__Bacteria;p__Cyanobacteria	NOT CPR	98	#N/A	#N/A	#N/A	#N/A	#N/A	#N/A
bin.CSSed165cm.216	SLIY00000000	Leptolyngbyaceae cyanobacterium CSSed165cm_216	Phormidesmiaceae sp. CSSed165cm_216	3.58368	493	9.355	32.927	138.505	55.614	0	0	0	21	78.63	2.08	41.67	d__Bacteria;p__Cyanobacteria;c__Oxyphotobacteria;o__Phormidesmiales;f__Phormidesmiaceae	k__Bacteria;p__Cyanobacteria	NOT CPR	100	#N/A	#N/A	#N/A	#N/A	#N/A	#N/A
bin.CSSed162cmB.84	SLGH00000000	Nodosilinea sp. CSSed162cmB_84	Nodosilinea sp. CSSed162cmB_84	2.76049	638	4.459	16.557	27.7417	58.639	0	0	0	15	54.38	2.85	66.67	d__Bacteria;p__Cyanobacteria;c__Oxyphotobacteria;o__Phormidesmiales;f__Phormidesmiaceae;g__Nodosilinea	k__Bacteria;p__Cyanobacteria	INCONCLUSIVE	91	#N/A	#N/A	#N/A	#N/A	#N/A	#N/A
bin.CSSed162cmA.499R1	SKRX00000000	Cyanobium sp. CSSed162cmA_499R1	Cyanobium sp. CSSed162cmA_499R1	2.43616	306	11.248	39.741	62.0968	69.418	3	0	0	36	89.58	2.75	58.33	d__Bacteria;p__Cyanobacteria;c__Oxyphotobacteria;o__Synechococcales_A;f__Cyanobiaceae;g__Cyanobium	k__Bacteria;p__Cyanobacteria;c__Chroococcales;o__Chroococcales;f__Cyanobium;g__Cyanobium	NOT CPR	98	#N/A	#N/A	#N/A	#N/A	#N/A	#N/A
bin.CSSed165cm.191R1	SLIG00000000	Cyanobium sp. CSSed165cm_191R1	Cyanobium sp. CSSed165cm_191R1	2.74731	196	20.9	83.442	10.9012	69.233	2	0	0	39	95.56	0.82	66.67	d__Bacteria;p__Cyanobacteria;c__Oxyphotobacteria;o__Synechococcales_A;f__Cyanobiaceae;g__Cyanobium	k__Bacteria;p__Cyanobacteria;c__Chroococcales;o__Chroococcales;f__Cyanobium;g__Cyanobium	NOT CPR	100	#N/A	#N/A	#N/A	#N/A	#N/A	#N/A
bin.CSSed162cmA.199	SKLE00000000	Trueperaceae bacterium CSSed162cmA_199	Trueperaceae bacterium CSSed162cmA_199	2.6301	396	8.046	46.672	67.6611	71.215	0	0	0	26	61.94	1.91	40	d__Bacteria;p__Deinococcota;c__Deinococci;o__Deinococcales;f__Trueperaceae	k__Bacteria;p__Deinococcus-Thermus;c__Deinococci;o__Deinococcales;f__Deinococcaceae	INCONCLUSIVE	98	#N/A	#N/A	#N/A	#N/A	#N/A	#N/A
bin.CSSed162cmA.240	SKMG00000000	Trueperaceae bacterium CSSed162cmA_240	Trueperaceae bacterium CSSed162cmA_240	2.55029	464	6.147	22.054	46.3918	70.681	0	0	1	20	66.67	1.77	40	d__Bacteria;p__Deinococcota;c__Deinococci;o__Deinococcales;f__Trueperaceae	k__Bacteria;p__Deinococcus-Thermus;c__Deinococci;o__Deinococcales;f__Deinococcaceae	NOT CPR	98	#N/A	#N/A	#N/A	#N/A	#N/A	#N/A
bin.CSSed162cmA.502	SKRZ00000000	Trueperaceae bacterium CSSed162cmA_502	Trueperaceae bacterium CSSed162cmA_502	3.10346	381	10.13	57.636	63.546	70.911	1	0	1	30	76.69	1.62	20	d__Bacteria;p__Deinococcota;c__Deinococci;o__Deinococcales;f__Trueperaceae	k__Bacteria;p__Deinococcus-Thermus;c__Deinococci;o__Deinococcales;f__Deinococcaceae	NOT CPR	98	#N/A	#N/A	#N/A	#N/A	#N/A	#N/A
bin.CSSed162cmA.531R1	SKSV00000000	Trueperaceae bacterium CSSed162cmA_531R1	Trueperaceae bacterium CSSed162cmA_531R1	2.43015	439	6.045	22.978	18.431	69.125	0	0	0	18	69.07	1.06	66.67	d__Bacteria;p__Deinococcota;c__Deinococci;o__Deinococcales;f__Trueperaceae	k__Bacteria;p__Deinococcus-Thermus;c__Deinococci;o__Deinococcales;f__Deinococcaceae	NOT CPR	100	#N/A	#N/A	#N/A	#N/A	#N/A	#N/A
bin.CSSed162cmB.203	SKWM00000000	Trueperaceae bacterium CSSed162cmB_203	Trueperaceae bacterium CSSed162cmB_203	2.07752	462	4.678	18.929	33.6663	69.171	0	0	0	16	62.64	3.18	70	d__Bacteria;p__Deinococcota;c__Deinococci;o__Deinococcales;f__Trueperaceae	k__Bacteria;p__Deinococcus-Thermus;c__Deinococci;o__Deinococcales;f__Deinococcaceae	NOT CPR	97	#N/A	#N/A	#N/A	#N/A	#N/A	#N/A
bin.CSSed162cmB.219	SKWV00000000	Trueperaceae bacterium CSSed162cmB_219	Trueperaceae bacterium CSSed162cmB_219	2.75629	506	5.861	34.626	37.0021	71.49	1	0	0	30	74.92	0.64	0	d__Bacteria;p__Deinococcota;c__Deinococci;o__Deinococcales;f__Trueperaceae	k__Bacteria;p__Deinococcus-Thermus;c__Deinococci;o__Deinococcales;f__Deinococcaceae	NOT CPR	92	#N/A	#N/A	#N/A	#N/A	#N/A	#N/A
bin.CSSed162cmB.22	SKWW00000000	Trueperaceae bacterium CSSed162cmB_22	Trueperaceae bacterium CSSed162cmB_22	2.16987	453	4.978	19.097	58.3101	70.727	0	0	1	16	60.66	1.27	33.33	d__Bacteria;p__Deinococcota;c__Deinococci;o__Deinococcales;f__Trueperaceae	k__Bacteria;p__Deinococcus-Thermus;c__Deinococci;o__Deinococcales;f__Deinococcaceae	NOT CPR	95	#N/A	#N/A	#N/A	#N/A	#N/A	#N/A
bin.CSSed162cmB.225R1	SKXB00000000	Trueperaceae bacterium CSSed162cmB_225R1	Trueperaceae bacterium CSSed162cmB_225R1	1.5054	348	4.58	11.474	16.3022	72.341	0	0	0	21	61.17	2.12	70	d__Bacteria;p__Deinococcota;c__Deinococci;o__Deinococcales;f__Trueperaceae	k__Bacteria;p__Deinococcus-Thermus;c__Deinococci;o__Deinococcales;f__Deinococcaceae	NOT CPR	97	#N/A	#N/A	#N/A	#N/A	#N/A	#N/A
bin.CSSed162cmB.455	SLBO00000000	Trueperaceae bacterium CSSed162cmB_455	Trueperaceae bacterium CSSed162cmB_455	2.8428	442	7.499	31.113	115.992	71.395	0	0	0	27	57.45	0	0	d__Bacteria;p__Deinococcota;c__Deinococci;o__Deinococcales;f__Trueperaceae	k__Bacteria;p__Deinococcus-Thermus;c__Deinococci;o__Deinococcales;f__Deinococcaceae	NOT CPR	98	#N/A	#N/A	#N/A	#N/A	#N/A	#N/A
bin.CSSed162cmB.462	SLBT00000000	Trueperaceae bacterium CSSed162cmB_462	Trueperaceae bacterium CSSed162cmB_462	3.25627	404	10.202	38.385	83.3639	70.954	0	1	0	26	80.51	6.07	47.06	d__Bacteria;p__Deinococcota;c__Deinococci;o__Deinococcales;f__Trueperaceae	k__Bacteria;p__Deinococcus-Thermus;c__Deinococci;o__Deinococcales;f__Deinococcaceae	NOT CPR	100	EU017377 uncultured bacterium	Bacteria/Deinococcus- Thermus/Deinococci/Deinococcales/Trueperaceae/Truepera	96.7442		221	97.2851
bin.CSSed162cmB.613	SLFL00000000	Trueperaceae bacterium CSSed162cmB_613	Trueperaceae bacterium CSSed162cmB_613	2.29196	453	5.198	20.648	201.995	70.917	0	0	0	18	51.02	1.72	50	d__Bacteria;p__Deinococcota;c__Deinococci;o__Deinococcales;f__Trueperaceae	k__Bacteria;p__Deinococcus-Thermus;c__Deinococci;o__Deinococcales;f__Deinococcaceae	INCONCLUSIVE	97	#N/A	#N/A	#N/A	#N/A	#N/A	#N/A
bin.CSSed165cm.141	SLHG00000000	Trueperaceae bacterium CSSed165cm_141	Trueperaceae bacterium CSSed165cm_141	2.37398	516	4.749	28.15	31.2674	70.441	1	0	0	15	55.83	0.85	0	d__Bacteria;p__Deinococcota;c__Deinococci;o__Deinococcales;f__Trueperaceae	k__Bacteria;p__Deinococcus-Thermus;c__Deinococci;o__Deinococcales;f__Deinococcaceae	NOT CPR	97	#N/A	#N/A	#N/A	#N/A	#N/A	#N/A
bin.CSSed165cm.493	SLPL00000000	Trueperaceae bacterium CSSed165cm_493	Trueperaceae bacterium CSSed165cm_493	2.81207	539	5.644	17.978	49.1594	69.184	0	0	0	26	81.14	2.54	42.86	d__Bacteria;p__Deinococcota;c__Deinococci;o__Deinococcales;f__Trueperaceae	k__Bacteria;p__Deinococcus-Thermus;c__Deinococci;o__Deinococcales;f__Deinococcaceae	NOT CPR	100	#N/A	#N/A	#N/A	#N/A	#N/A	#N/A
bin.CSSed165cm.583	SLRS00000000	Trueperaceae bacterium CSSed165cm_583	Trueperaceae bacterium CSSed165cm_583	3.5505	287	16.698	65.099	89.0809	70.887	1	0	0	33	81.57	3.11	22.22	d__Bacteria;p__Deinococcota;c__Deinococci;o__Deinococcales;f__Trueperaceae	k__Bacteria;p__Deinococcus-Thermus;c__Deinococci;o__Deinococcales;f__Deinococcaceae	NOT CPR	100	#N/A	#N/A	#N/A	#N/A	#N/A	#N/A
bin.CSSed165cm.606	SLSM00000000	Trueperaceae bacterium CSSed165cm_606	Trueperaceae bacterium CSSed165cm_606	3.20091	427	9.013	35.389	87.221	71.444	0	0	0	30	63.79	0	0	d__Bacteria;p__Deinococcota;c__Deinococci;o__Deinococcales;f__Trueperaceae	k__Bacteria;p__Deinococcus-Thermus;c__Deinococci;o__Deinococcales;f__Deinococcaceae	NOT CPR	100	#N/A	#N/A	#N/A	#N/A	#N/A	#N/A
bin.CSSed165cm.63	SLSQ00000000	Trueperaceae bacterium CSSed165cm_63	Trueperaceae bacterium CSSed165cm_63	2.50857	343	9.159	39.712	20.8635	72.743	0	0	0	36	84.03	0.85	50	d__Bacteria;p__Deinococcota;c__Deinococci;o__Deinococcales;f__Trueperaceae	k__Bacteria;p__Deinococcus-Thermus;c__Deinococci;o__Deinococcales;f__Deinococcaceae	NOT CPR	95	#N/A	#N/A	#N/A	#N/A	#N/A	#N/A
bin.CSSed162cmA.411	SKQE00000000	Candidatus Delongbacteria bacterium CSSed162cmA_411	Delongbacteria bacterium CSSed162cmA_411	0.884438	197	4.636	13.637	5.51418	42.749	0	1	0	17	37.57	0.1	0	d__Bacteria;p__Delongbacteria;c__UBA4055;o__UBA4055;f__UBA4055	k__Bacteria	CPR	80	#N/A	#N/A	#N/A	#N/A	#N/A	#N/A
bin.CSSed162cmB.68	SLFX00000000	Candidatus Delongbacteria bacterium CSSed162cmB_68	Delongbacteria bacterium CSSed162cmB_68	1.9945	184	16.753	55.888	15.3792	41.565	1	1	0	37	92.31	0.83	66.67	d__Bacteria;p__Delongbacteria;c__UBA4055;o__UBA4055;f__UBA4055	k__Bacteria	NOT CPR	100	#N/A	#N/A	#N/A		#N/A	#N/A
bin.CSSed165cm.43	SLOA00000000	Candidatus Delongbacteria bacterium CSSed165cm_43	Delongbacteria bacterium CSSed165cm_43	1.95718	185	15.589	44.446	16.2516	41.526	1	1	0	34	91.66	1.28	50	d__Bacteria;p__Delongbacteria;c__UBA4055;o__UBA4055;f__UBA4055	k__Bacteria	NOT CPR	100	#N/A	#N/A	#N/A	#N/A	#N/A	#N/A
bin.CSBr16.89	SKJC00000000	Candidatus Babeliaceae bacterium CSBr16_89	Babeliaceae bacterium CSBr16_89	0.754937	18	95.95	289.008	15.575	40.65	1	1	1	40	82.58	0	0	d__Bacteria;p__Dependentiae;c__Babeliae;o__Babeliales;f__Babeliaceae	k__Bacteria;p__Spirochaetes;c__Spirochaetia	CPR	95	KX123491 candidate division TM6 bacterium GW2011_GWF2_43_87	Bacteria/Dependentiae/Babeliae/Babeliales/Babel iaceae	90.9857	0	1557	99.0366
bin.CSSed162cmA.10	SKJL00000000	Desulfobacterales bacterium CSSed162cmA_10	Desulfobacterales bacterium CSSed162cmA_10	2.92829	539	5.637	27.324	13.6888	48.439	1	1	0	23	75.26	5.48	66.67	d__Bacteria;p__Desulfobacterota;c__Desulfobacteria;o__Desulfobacterales	k__Bacteria;p__Proteobacteria;c__Deltaproteobacteria;o__Desulfobacterales;f__Desulfobacteraceae	NOT CPR	98	KP174598 bacterium YC-ZSS-LKJ160	Bacteria/Proteobacteria/Deltaproteobacteria/De sulfobacterales/Desulfobacteraceae/Desulfonatronobacter	98.8439	4e-88	188	92.0213
bin.CSSed162cmA.49	SKRO00000000	Desulfobacterales bacterium CSSed162cmA_49	Desulfobacterales bacterium CSSed162cmA_49	2.70905	398	8.403	33.859	12.1975	54.927	1	2	1	32	83.07	3.87	50	d__Bacteria;p__Desulfobacterota;c__Desulfobacteria;o__Desulfobacterales	k__Bacteria;p__Proteobacteria;c__Deltaproteobacteria;o__Desulfobacterales;f__Desulfobacteraceae	NOT CPR	100	#N/A	#N/A	#N/A	#N/A	#N/A	#N/A
bin.CSSed162cmB.363	SKZX00000000	Desulfobacterales bacterium CSSed162cmB_363	Desulfobacterales bacterium CSSed162cmB_363	2.50485	434	6.512	27.629	11.1419	54.982	0	2	0	26	82.11	0.04	100	d__Bacteria;p__Desulfobacterota;c__Desulfobacteria;o__Desulfobacterales	k__Bacteria;p__Proteobacteria;c__Deltaproteobacteria;o__Desulfobacterales;f__Desulfobacteraceae	NOT CPR	98	#N/A	#N/A	#N/A	#N/A	#N/A	#N/A
bin.CSSed165cm.188	SLIE00000000	Desulfobacterales bacterium CSSed165cm_188	Desulfobacterales bacterium CSSed165cm_188	2.91134	543	6.02	22.249	11.3061	48.628	0	0	0	20	78.64	3.87	28.57	d__Bacteria;p__Desulfobacterota;c__Desulfobacteria;o__Desulfobacterales	k__Bacteria;p__Proteobacteria;c__Deltaproteobacteria;o__Desulfobacterales;f__Desulfobacteraceae	NOT CPR	98	#N/A	#N/A	#N/A	#N/A	#N/A	#N/A
bin.CSSed165cm.255	SLJY00000000	Desulfobacterales bacterium CSSed165cm_255	Desulfobacterales bacterium CSSed165cm_255	2.87562	231	16.093	81.725	31.0579	55.667	1	0	0	34	91.1	3.38	57.14	d__Bacteria;p__Desulfobacterota;c__Desulfobacteria;o__Desulfobacterales	k__Bacteria;p__Proteobacteria;c__Deltaproteobacteria;o__Desulfobacterales;f__Desulfobacteraceae	NOT CPR	100	#N/A	#N/A	#N/A	#N/A	#N/A	#N/A
bin.CSSed165cm.505	SLPT00000000	Desulfobacteraceae bacterium CSSed165cm_505	Desulfobacteraceae bacterium CSSed165cm_505	2.04711	410	5.32	16.003	14.3816	55.217	1	0	0	24	68.08	1.45	33.33	d__Bacteria;p__Desulfobacterota;c__Desulfobacteria;o__Desulfobacterales;f__Desulfobacteraceae	k__Bacteria;p__Proteobacteria;c__Deltaproteobacteria;o__Desulfobacterales;f__Desulfobacteraceae	NOT CPR	97	#N/A	#N/A	#N/A	#N/A	#N/A	#N/A
bin.CSSed162cmA.23	SKMC00000000	Desulfobacteraceae bacterium CSSed162cmA_23	Desulfococcaceae bacterium CSSed162cmA_23	2.908	349	11.484	50.491	96.3482	44.359	1	0	0	33	85.97	0.86	0	d__Bacteria;p__Desulfobacterota;c__Desulfobacteria;o__Desulfobacterales;f__Desulfococcaceae	k__Bacteria;p__Proteobacteria;c__Deltaproteobacteria;o__Desulfobacterales;f__Desulfobacteraceae	NOT CPR	100	#N/A	#N/A	#N/A	#N/A	#N/A	#N/A
bin.CSSed162cmB.348	SKZT00000000	Desulfobacteraceae bacterium CSSed162cmB_348	Desulfococcaceae bacterium CSSed162cmB_348	3.26525	333	13.57	55.854	50.1669	44.438	1	0	0	36	94.84	1.18	0	d__Bacteria;p__Desulfobacterota;c__Desulfobacteria;o__Desulfobacterales;f__Desulfococcaceae	k__Bacteria;p__Proteobacteria;c__Deltaproteobacteria;o__Desulfobacterales;f__Desulfobacteraceae	NOT CPR	100	#N/A	#N/A	#N/A	#N/A	#N/A	#N/A
bin.CSSed165cm.116	SLGV00000000	Desulfobacteraceae bacterium CSSed165cm_116	Desulfococcaceae bacterium CSSed165cm_116	3.01761	362	10.901	51.976	81.807	44.429	1	0	0	33	90	1.51	33.33	d__Bacteria;p__Desulfobacterota;c__Desulfobacteria;o__Desulfobacterales;f__Desulfococcaceae	k__Bacteria;p__Proteobacteria;c__Deltaproteobacteria;o__Desulfobacterales;f__Desulfobacteraceae	NOT CPR	100	#N/A	#N/A	#N/A	#N/A	#N/A	#N/A
bin.CSSed165cm.114	SLGU00000000	Desulfobacteraceae bacterium CSSed165cm_114	Desulfosarcinaceae bacterium CSSed165cm_114	1.8411	374	5.144	19.294	16.0735	53.874	0	1	0	24	64.14	0	0	d__Bacteria;p__Desulfobacterota;c__Desulfobacteria;o__Desulfobacterales;f__Desulfosarcinaceae	k__Bacteria;p__Proteobacteria;c__Deltaproteobacteria;o__Desulfobacterales;f__Desulfobacteraceae	INCONCLUSIVE	92	KJ817654 uncultured bacterium	Bacteria/Proteobacteria/Deltaproteobacteria/De sulfobacterales/Desulfobacteraceae/Desulfosalsimonas	97.479	1e-53	130	91.5385
bin.CSSed165cm.273	SLKN00000000	Desulfobacterales bacterium CSSed165cm_273	Desulfobacterales bacterium CSSed165cm_273	2.00145	373	5.82	20.087	25.5408	54.791	0	0	0	23	64.51	3.06	50	d__Bacteria;p__Desulfobacterota;c__Desulfobacteria;o__Desulfobacterales;f__UBA2245	k__Bacteria;p__Proteobacteria;c__Deltaproteobacteria;o__Desulfobacterales;f__Desulfobacteraceae	NOT CPR	100	#N/A	#N/A	#N/A	#N/A	#N/A	#N/A
bin.CSSed162cmA.1	SKJK00000000	Desulfobulbaceae bacterium CSSed162cmA_1	Desulfobulbaceae bacterium CSSed162cmA_1	1.7751	369	5.16	13.809	6.14675	54.163	0	0	0	18	50.88	0	0	d__Bacteria;p__Desulfobacterota;c__Desulfobulbia;o__Desulfobulbales;f__Desulfobulbaceae	k__Bacteria;p__Proteobacteria;c__Deltaproteobacteria;o__Desulfobacterales;f__Desulfobulbaceae;g__Desulfobulbus	INCONCLUSIVE	95	#N/A	#N/A	#N/A		#N/A	#N/A
bin.CSSed165cm.33	SLLZ00000000	Desulfurivibrio sp. CSSed165cm_33	Desulfurivibrio sp. CSSed165cm_33	1.4406	302	5.077	15.259	7.02897	60.203	0	0	0	25	58.77	0.79	0	d__Bacteria;p__Desulfobacterota;c__Desulfobulbia;o__Desulfobulbales;f__Desulfurivibrionaceae;g__Desulfurivibrio	k__Bacteria;p__Proteobacteria;c__Deltaproteobacteria;o__Desulfobacterales;f__Desulfobulbaceae	NOT CPR	84	#N/A	#N/A	#N/A	#N/A	#N/A	#N/A
bin.CSSed162cmA.182	SKKX00000000	Desulfonatronum sp. CSSed162cmA_182	Desulfonatronum sp. CSSed162cmA_182	2.74868	482	6.404	26.702	22.2367	59.15	2	0	0	33	64.94	4.31	100	d__Bacteria;p__Desulfobacterota;c__Desulfovibrionia;o__Desulfovibrionales;f__Desulfonatronaceae;g__Desulfonatronum	k__Bacteria;p__Proteobacteria;c__Deltaproteobacteria;o__Desulfovibrionales;f__Desulfovibrionaceae	NOT CPR	100	#N/A	#N/A	#N/A	#N/A	#N/A	#N/A
bin.CSSed162cmB.308	SKYX00000000	Desulfonatronum sp. CSSed162cmB_308	Desulfonatronum sp. CSSed162cmB_308	2.75971	439	7.581	25.079	18.2019	59.4	1	0	0	31	68.97	0	0	d__Bacteria;p__Desulfobacterota;c__Desulfovibrionia;o__Desulfovibrionales;f__Desulfonatronaceae;g__Desulfonatronum	k__Bacteria;p__Proteobacteria;c__Deltaproteobacteria;o__Desulfovibrionales;f__Desulfovibrionaceae	NOT CPR	100	#N/A	#N/A	#N/A	#N/A	#N/A	#N/A
bin.CSSed162cmB.458	SLBQ00000000	Desulfonatronum sp. CSSed162cmB_458	Desulfonatronum sp. CSSed162cmB_458	1.80156	415	4.535	13.477	12.7692	60.419	0	0	0	15	56.14	1.79	100	d__Bacteria;p__Desulfobacterota;c__Desulfovibrionia;o__Desulfovibrionales;f__Desulfonatronaceae;g__Desulfonatronum	k__Bacteria;p__Proteobacteria;c__Deltaproteobacteria;o__Desulfovibrionales;f__Desulfovibrionaceae	INCONCLUSIVE	92	#N/A	#N/A	#N/A	#N/A	#N/A	#N/A
bin.CSSed162cmA.472	SKRD00000000	Desulfonatronospira sp. CSSed162cmA_472	Desulfonatronospira sp. CSSed162cmA_472	2.13909	160	21.57	123.955	78.197	49.175	2	0	0	38	96.73	1.49	0	d__Bacteria;p__Desulfobacterota;c__Desulfovibrionia;o__Desulfovibrionales;f__Desulfonatronospiraceae;g__Desulfonatronospira	k__Bacteria;p__Proteobacteria;c__Deltaproteobacteria;o__Desulfovibrionales	NOT CPR	100	#N/A	#N/A	#N/A	#N/A	#N/A	#N/A
bin.CSSed162cmA.71	SKTR00000000	Desulfonatronospira sp. CSSed162cmA_71	Desulfonatronospira sp. CSSed162cmA_71	1.18076	194	7.114	37.073	85.3765	49.085	1	0	0	17	61.72	2.38	20	d__Bacteria;p__Desulfobacterota;c__Desulfovibrionia;o__Desulfovibrionales;f__Desulfonatronospiraceae;g__Desulfonatronospira	k__Bacteria;p__Proteobacteria;c__Deltaproteobacteria;o__Desulfovibrionales	NOT CPR	95	#N/A	#N/A	#N/A	#N/A	#N/A	#N/A
bin.CSSed162cmB.39	SLAE00000000	Desulfonatronospira sp. CSSed162cmB_39	Desulfonatronospira sp. CSSed162cmB_39	1.31037	200	7.71	39.61	63.34	49.041	1	0	0	22	70.75	2.98	33.33	d__Bacteria;p__Desulfobacterota;c__Desulfovibrionia;o__Desulfovibrionales;f__Desulfonatronospiraceae;g__Desulfonatronospira	k__Bacteria;p__Proteobacteria;c__Deltaproteobacteria;o__Desulfovibrionales	NOT CPR	94	#N/A	#N/A	#N/A	#N/A	#N/A	#N/A
bin.CSSed162cmB.565	SLDX00000000	Desulfonatronospira sp. CSSed162cmB_565	Desulfonatronospira sp. CSSed162cmB_565	2.16528	149	26.175	118.234	59.6104	49.187	2	0	0	40	96.13	1.19	0	d__Bacteria;p__Desulfobacterota;c__Desulfovibrionia;o__Desulfovibrionales;f__Desulfonatronospiraceae;g__Desulfonatronospira	k__Bacteria;p__Proteobacteria;c__Deltaproteobacteria;o__Desulfovibrionales	NOT CPR	100	#N/A	#N/A	#N/A	#N/A	#N/A	#N/A
bin.CSSed162cmA.137	SKKD00000000	Desulfonatronovibrio sp. CSSed162cmA_137	Desulfonatronovibrio sp. CSSed162cmA_137	2.1218	223	11.565	65.628	32.7963	47.631	1	0	0	35	93.64	0.6	0	d__Bacteria;p__Desulfobacterota;c__Desulfovibrionia;o__Desulfovibrionales;f__Desulfonatronospiraceae;g__Desulfonatronovibrio	k__Bacteria;p__Proteobacteria;c__Deltaproteobacteria;o__Desulfovibrionales	NOT CPR	100	#N/A	#N/A	#N/A	#N/A	#N/A	#N/A
bin.CSSed162cmA.9	SKUE00000000	Desulfonatronovibrio sp. CSSed162cmA_9	Desulfonatronovibrio sp. CSSed162cmA_9	1.92984	374	5.794	20.901	18.7413	47.196	1	0	0	19	63.07	4.66	54.55	d__Bacteria;p__Desulfobacterota;c__Desulfovibrionia;o__Desulfovibrionales;f__Desulfonatronospiraceae;g__Desulfonatronovibrio	k__Bacteria;p__Proteobacteria;c__Deltaproteobacteria;o__Desulfovibrionales	NOT CPR	100	#N/A	#N/A	#N/A	#N/A	#N/A	#N/A
bin.CSSed162cmB.407	SLAM00000000	Desulfonatronovibrio sp. CSSed162cmB_407	Desulfonatronovibrio sp. CSSed162cmB_407	1.95982	277	8.29	27.693	33.6634	47.77	0	1	0	27	88.96	0.6	0	d__Bacteria;p__Desulfobacterota;c__Desulfovibrionia;o__Desulfovibrionales;f__Desulfonatronospiraceae;g__Desulfonatronovibrio	k__Bacteria;p__Proteobacteria;c__Deltaproteobacteria;o__Desulfovibrionales	NOT CPR	100	JX240650 uncultured delta proteobacterium	Bacteria/Proteobacteria/Deltaproteobacteria/De sulfovibrionales/Desulfohalobiaceae/Desulfovermiculus	97.9381	5e-43	117	82.906
bin.CSSed165cm.370	SLMU00000000	Desulfonatronovibrio sp. CSSed165cm_370	Desulfonatronovibrio sp. CSSed165cm_370	1.75609	353	5.255	18.347	23.4231	50.839	0	0	0	22	75.88	2.88	0	d__Bacteria;p__Desulfobacterota;c__Desulfovibrionia;o__Desulfovibrionales;f__Desulfonatronospiraceae;g__Desulfonatronovibrio	k__Bacteria;p__Proteobacteria;c__Deltaproteobacteria;o__Desulfovibrionales	NOT CPR	100	#N/A	#N/A	#N/A	#N/A	#N/A	#N/A
bin.CSSed165cm.99	SLTH00000000	Desulfonatronovibrio sp. CSSed165cm_99	Desulfonatronovibrio sp. CSSed165cm_99	1.68739	348	4.944	15.574	14.1769	47.449	0	1	0	12	68.32	1.79	80	d__Bacteria;p__Desulfobacterota;c__Desulfovibrionia;o__Desulfovibrionales;f__Desulfonatronospiraceae;g__Desulfonatronovibrio	k__Bacteria;p__Proteobacteria;c__Deltaproteobacteria;o__Desulfovibrionales	INCONCLUSIVE	86	FNIN01000014 Desulfonauticus submarinus	Bacteria/Proteobacteria/Deltaproteobacteria/De sulfovibrionales/Desulfohalobiaceae/Desulfonauticus	97.3451	2e-45	123	91.8699
bin.CSSed162cmA.339	SKOS00000000	Syntrophobacteraceae bacterium CSSed162cmA_339	Syntrophobacteraceae bacterium CSSed162cmA_339	2.40354	335	8.587	76.647	27.6726	54.688	0	0	0	27	77.8	0.97	50	d__Bacteria;p__Desulfobacterota;c__Syntrophobacteria;o__Syntrophobacterales;f__Syntrophobacteraceae	k__Bacteria;p__Proteobacteria;c__Deltaproteobacteria;o__Desulfobacterales;f__Desulfobacteraceae	NOT CPR	100	#N/A	#N/A	#N/A	#N/A	#N/A	#N/A
bin.CSSed162cmB.493R1	SLCH00000000	Syntrophobacteraceae bacterium CSSed162cmB_493R1	Syntrophobacteraceae bacterium CSSed162cmB_493R1	2.34709	269	11.313	72.975	22.104	54.871	0	0	0	32	85	0.81	0	d__Bacteria;p__Desulfobacterota;c__Syntrophobacteria;o__Syntrophobacterales;f__Syntrophobacteraceae	k__Bacteria;p__Proteobacteria;c__Deltaproteobacteria;o__Desulfobacterales;f__Desulfobacteraceae	NOT CPR	100	#N/A	#N/A	#N/A	#N/A	#N/A	#N/A
bin.CSSed162cmA.454	SKQT00000000	Geobacteraceae bacterium CSSed162cmA_454	Geopsychrobacteraceae bacterium CSSed162cmA_454	2.68804	181	22.968	84.783	10.215	52.273	1	1	1	38	93.53	1.94	33.33	d__Bacteria;p__Desulfuromonadota;c__Desulfuromonadia;o__Desulfuromonadales;f__Geopsychrobacteraceae	k__Bacteria;p__Proteobacteria;c__Deltaproteobacteria;o__Desulfuromonadales;f__Geobacteraceae	NOT CPR	100	EU531783 uncultured bacterium	Bacteria/Proteobacteria/Deltaproteobacteria/De sulfuromonadales/Desulfuromonadaceae/Desulfuromusa	98.4925	0	408	97.549
bin.CSSed162cmB.563	SLDV00000000	Geobacteraceae bacterium CSSed162cmB_563	Geopsychrobacteraceae bacterium CSSed162cmB_563	2.6435	172	26.474	98.231	17.8151	52.262	1	0	0	41	92.88	1.29	0	d__Bacteria;p__Desulfuromonadota;c__Desulfuromonadia;o__Desulfuromonadales;f__Geopsychrobacteraceae	k__Bacteria;p__Proteobacteria;c__Deltaproteobacteria;o__Desulfuromonadales;f__Geobacteraceae	NOT CPR	100	#N/A	#N/A	#N/A		#N/A	#N/A
bin.CSSed165cm.366	SLMQ00000000	Geobacteraceae bacterium CSSed165cm_366	Geopsychrobacteraceae bacterium CSSed165cm_366	2.58665	199	22.4	79.206	22.8264	52.216	1	0	0	38	92.1	1.29	0	d__Bacteria;p__Desulfuromonadota;c__Desulfuromonadia;o__Desulfuromonadales;f__Geopsychrobacteraceae	k__Bacteria;p__Proteobacteria;c__Deltaproteobacteria;o__Desulfuromonadales;f__Geobacteraceae	NOT CPR	100	#N/A	#N/A	#N/A	#N/A	#N/A	#N/A
bin.CSSed162cmA.401	SKQB00000000	Desulfuromonadaceae bacterium CSSed162cmA_401	Pelobacteraceae bacterium CSSed162cmA_401	2.2233	190	17.724	57.595	9.33628	58.582	0	0	0	32	95.17	1.51	33.33	d__Bacteria;p__Desulfuromonadota;c__Desulfuromonadia;o__Desulfuromonadales;f__Pelobacteraceae_A	k__Bacteria;p__Proteobacteria;c__Deltaproteobacteria;o__Desulfuromonadales;f__Geobacteraceae	NOT CPR	100	#N/A	#N/A	#N/A	#N/A	#N/A	#N/A
bin.CSSed162cmB.564	SLDW00000000	Desulfuromonadaceae bacterium CSSed162cmB_564	Pelobacteraceae bacterium CSSed162cmB_564	2.12059	169	20.865	65.019	24.1272	58.449	0	0	0	33	90.93	1.29	0	d__Bacteria;p__Desulfuromonadota;c__Desulfuromonadia;o__Desulfuromonadales;f__Pelobacteraceae_A	k__Bacteria;p__Proteobacteria;c__Deltaproteobacteria;o__Desulfuromonadales;f__Geobacteraceae	NOT CPR	100	#N/A	#N/A	#N/A	#N/A	#N/A	#N/A
bin.CSSed165cm.319	SLLR00000000	Desulfuromonadaceae bacterium CSSed165cm_319	Pelobacteraceae bacterium CSSed165cm_319	2.24978	149	27.312	87.182	12.6863	58.504	0	0	0	42	96.09	0.65	0	d__Bacteria;p__Desulfuromonadota;c__Desulfuromonadia;o__Desulfuromonadales;f__Pelobacteraceae_A	k__Bacteria;p__Proteobacteria;c__Deltaproteobacteria;o__Desulfuromonadales;f__Geobacteraceae	NOT CPR	100	#N/A	#N/A	#N/A	#N/A	#N/A	#N/A
bin.CSSed162cmA.72	SKTS00000000	Candidatus Sumerlaeota bacterium CSSed162cmA_72	Soda lake sediment bacterium CSSed162cmA_72	1.08491	220	5.04	14.766	6.52213	44.119	1	1	0	22	53.08	1.48	0	d__Bacteria;p__DTU030;c__DTU030	k__Bacteria;p__Firmicutes;c__Negativicutes	NOT CPR	95	#N/A	#N/A	#N/A	#N/A	#N/A	#N/A
bin.CSSed165cm.413	SLNR00000000	Candidatus Sumerlaeota bacterium CSSed165cm_413	Soda lake sediment bacterium CSSed165cm_413	2.07279	173	16.591	82.396	11.218	44.523	3	2	0	43	93.64	3.39	25	d__Bacteria;p__DTU030;c__DTU030	k__Bacteria;p__Firmicutes;c__Negativicutes	NOT CPR	100	#N/A	#N/A	#N/A	#N/A	#N/A	#N/A
bin.CSBr16.98	SKJJ00000000	Chitinispirillum sp. CSBr16_98	Chitinispirillum sp. CSBr16_98	3.88991	236	27.866	116.248	18.7902	45.309	1	0	0	39	96.64	1.1	0	d__Bacteria;p__Fibrobacteres;c__Chitinivibrionia;o__Chitinivibrionales;f__Chitinispirillaceae;g__Chitinispirillum	k__Bacteria	NOT CPR	100	#N/A	#N/A	#N/A	#N/A	#N/A	#N/A
bin.CSSed162cmA.328	SKOL00000000	Anaerobacillus sp. CSSed162cmA_328	Anaerobacillus sp. CSSed162cmA_328	4.96069	781	7.552	60.51	24.5369	35.91	3	1	0	20	76.96	2.76	33.33	d__Bacteria;p__Firmicutes;c__Bacilli;o__Bacillales;f__Anaerobacillaceae;g__Anaerobacillus	k__Bacteria;p__Firmicutes;c__Bacilli	NOT CPR	100	#N/A	#N/A	#N/A	#N/A	#N/A	#N/A
bin.CSSed162cmA.503	SKSA00000000	Anaerobacillus sp. CSSed162cmA_503	Anaerobacillus sp. CSSed162cmA_503	2.70236	393	8.226	28.583	51.8053	36.236	2	0	0	29	73.64	2.87	0	d__Bacteria;p__Firmicutes;c__Bacilli;o__Bacillales;f__Anaerobacillaceae;g__Anaerobacillus	k__Bacteria;p__Firmicutes;c__Bacilli	NOT CPR	100	#N/A	#N/A	#N/A	#N/A	#N/A	#N/A
bin.CSSed165cm.492	SLPK00000000	Bacillus sp. CSSed165cm_492	Bacillus sp. CSSed165cm_492	1.84203	391	5.011	19.781	6.11607	46.357	2	0	0	9	65.77	0	0	d__Bacteria;p__Firmicutes;c__Bacilli;o__Bacillales;f__Salisediminibacteriaceae;g__Bacillus_AQ	k__Bacteria;p__Firmicutes;c__Bacilli	NOT CPR	98	#N/A	#N/A	#N/A	#N/A	#N/A	#N/A
bin.CSBr16.104	SKFS00000000	Candidatus Izimaplasma sp. CSBr16_104	Izimaplasmataceae bacterium CSBr16_104	1.74854	167	15.036	59.972	18.7907	39.965	1	1	0	23	95.44	2.67	0	d__Bacteria;p__Firmicutes;c__Bacilli;o__Izimaplasmatales;f__Izimaplasmataceae	k__Bacteria;p__Tenericutes;c__Mollicutes	NOT CPR	100	AB054986 Candidatus Phytoplasma castaneae	Bacteria/Tenericutes/Mollicutes/Mollicutes Incertae Sedis/Unknown Family/Candidatus Phytoplasma	95.8333	6e-33	112	85.7143
bin.CSBr16.107	SKFU00000000	Candidatus Izimaplasma sp. CSBr16_107	Izimaplasmataceae bacterium CSBr16_107	1.36304	95	22.927	79.577	40.5662	37.563	0	1	0	16	98.55	1.33	0	d__Bacteria;p__Firmicutes;c__Bacilli;o__Izimaplasmatales;f__Izimaplasmataceae	k__Bacteria;p__Tenericutes;c__Mollicutes	NOT CPR	100	AF507895 uncultured low G+C Gram-positive bacterium	Bacteria/Tenericutes/Mollicutes/Izimaplasmatal es/Izimaplasmataceae	91.7219	1e-101	334	90.4192
bin.CSBr16.127	SKGE00000000	Candidatus Izimaplasma sp. CSBr16_127	Izimaplasmataceae bacterium CSBr16_127	1.42387	111	20.266	61.16	16.2912	37.881	0	0	0	23	96.29	1.33	100	d__Bacteria;p__Firmicutes;c__Bacilli;o__Izimaplasmatales;f__Izimaplasmataceae	k__Bacteria;p__Tenericutes;c__Mollicutes	NOT CPR	100	#N/A	#N/A	#N/A	#N/A	#N/A	#N/A
bin.CSBr16.131	SKGG00000000	Candidatus Izimaplasma sp. CSBr16_131	Izimaplasmataceae bacterium CSBr16_131	0.531078	102	5.87	18.994	155.132	43.775	0	0	0	5	62.57	0	0	d__Bacteria;p__Firmicutes;c__Bacilli;o__Izimaplasmatales;f__Izimaplasmataceae	k__Bacteria;p__Tenericutes;c__Mollicutes	INCONCLUSIVE	98	#N/A	#N/A	#N/A	#N/A	#N/A	#N/A
bin.CSBr16.137	SKGI00000000	Candidatus Izimaplasma sp. CSBr16_137	Izimaplasmataceae bacterium CSBr16_137	0.917143	143	7.654	22.483	9.33649	43.238	0	0	0	12	60.13	0	0	d__Bacteria;p__Firmicutes;c__Bacilli;o__Izimaplasmatales;f__Izimaplasmataceae	k__Bacteria;p__Tenericutes;c__Mollicutes	NOT CPR	95	#N/A	#N/A	#N/A	#N/A	#N/A	#N/A
bin.CSBr16.65	SKIO00000000	Candidatus Izimaplasma sp. CSBr16_65	Izimaplasmataceae bacterium CSBr16_65	0.927283	103	14.169	50.475	30.6289	51.94	0	1	0	15	81.33	0	0	d__Bacteria;p__Firmicutes;c__Bacilli;o__Izimaplasmatales;f__Izimaplasmataceae	k__Bacteria;p__Tenericutes;c__Mollicutes	NOT CPR	100	AF507895 uncultured low G+C Gram-positive bacterium	Bacteria/Tenericutes/Mollicutes/Izimaplasmatal es/Izimaplasmataceae	90.2813	1e-126	425	92
bin.CSBr16.77	SKIW00000000	Candidatus Izimaplasma sp. CSBr16_77	Izimaplasmataceae bacterium CSBr16_77	1.28754	125	12.74	60.284	22.271	36.339	0	1	0	17	91.88	1.45	50	d__Bacteria;p__Firmicutes;c__Bacilli;o__Izimaplasmatales;f__Izimaplasmataceae	k__Bacteria;p__Tenericutes;c__Mollicutes	NOT CPR	98	AB054986 Candidatus Phytoplasma castaneae	Bacteria/Tenericutes/Mollicutes/Mollicutes Incertae Sedis/Unknown Family/Candidatus Phytoplasma	95.8333	6e-33	112	85.7143
bin.CSBr16.79	SKIY00000000	Candidatus Izimaplasma sp. CSBr16_79	Izimaplasmataceae bacterium CSBr16_79	1.20094	142	10.102	26.586	8.83238	36.931	0	1	0	15	89.63	1.33	0	d__Bacteria;p__Firmicutes;c__Bacilli;o__Izimaplasmatales;f__Izimaplasmataceae	k__Bacteria;p__Tenericutes;c__Mollicutes	NOT CPR	100	#N/A	#N/A	#N/A	#N/A	#N/A	#N/A
bin.CSBr16.87	SKJA00000000	Candidatus Izimaplasma sp. CSBr16_87	Izimaplasmataceae bacterium CSBr16_87	1.08015	183	6.866	27.477	47.6137	45.676	0	0	0	11	75.33	0.12	100	d__Bacteria;p__Firmicutes;c__Bacilli;o__Izimaplasmatales;f__Izimaplasmataceae	k__Bacteria;p__Tenericutes;c__Mollicutes	NOT CPR	100	#N/A	#N/A	#N/A	#N/A	#N/A	#N/A
bin.CSSed162cmA.181	SKKW00000000	Candidatus Izimaplasma sp. CSSed162cmA_181	Izimaplasmataceae bacterium CSSed162cmA_181	0.896746	168	5.894	20.225	9.9999	43.984	0	1	0	8	61.83	1.33	100	d__Bacteria;p__Firmicutes;c__Bacilli;o__Izimaplasmatales;f__Izimaplasmataceae	k__Bacteria;p__Tenericutes;c__Mollicutes	NOT CPR	95	JN471882 uncultured organism	Bacteria/Tenericutes/Mollicutes/Izimaplasmatal es/Izimaplasmataceae	97.7941	9e-64	169	80.4734
bin.CSSed162cmB.527	SLCZ00000000	Candidatus Izimaplasma sp. CSSed162cmB_527	Izimaplasmataceae bacterium CSSed162cmB_527	1.39515	109	18.917	55.493	28.0654	46.971	1	1	1	35	94.67	2.67	50	d__Bacteria;p__Firmicutes;c__Bacilli;o__Izimaplasmatales;f__Izimaplasmataceae	k__Bacteria;p__Tenericutes;c__Mollicutes	NOT CPR	100	MWCB01000006 Tenericutes bacterium ADurb.Bin239	Bacteria/Firmicutes/Erysipelotrichia/Erysipelo trichales/Erysipelotrichaceae/Erysipelotrichaceae UCG-004	92.5926	3e-35	130	83.0769
bin.CSSed162cmB.609	SLFI00000000	Candidatus Izimaplasma sp. CSSed162cmB_609	Izimaplasmataceae bacterium CSSed162cmB_609	1.11904	176	6.93	22.976	7.9294	51.448	0	0	0	20	77.11	2.91	0	d__Bacteria;p__Firmicutes;c__Bacilli;o__Izimaplasmatales;f__Izimaplasmataceae	k__Bacteria;p__Tenericutes;c__Mollicutes	NOT CPR	98	#N/A	#N/A	#N/A	#N/A	#N/A	#N/A
bin.CSSed162cmB.63	SLFS00000000	Candidatus Izimaplasma sp. CSSed162cmB_63	Izimaplasmataceae bacterium CSSed162cmB_63	1.22727	217	6.265	25.678	7.22709	36.636	0	1	0	26	87.54	1.33	0	d__Bacteria;p__Firmicutes;c__Bacilli;o__Izimaplasmatales;f__Izimaplasmataceae	k__Bacteria;p__Tenericutes;c__Mollicutes	NOT CPR	97	JQ245525 uncultured bacterium	Bacteria/Tenericutes/Mollicutes/Izimaplasmatal es/Izimaplasmataceae	93.9189	1e-123	390	75.8974
bin.CSSed162cmB.71	SLFZ00000000	Candidatus Izimaplasma sp. CSSed162cmB_71	Izimaplasmataceae bacterium CSSed162cmB_71	1.20624	133	12.166	45.448	19.2537	51.744	1	1	1	22	86	0.12	100	d__Bacteria;p__Firmicutes;c__Bacilli;o__Izimaplasmatales;f__Izimaplasmataceae	k__Bacteria;p__Tenericutes;c__Mollicutes	NOT CPR	98	AF507895 uncultured low G+C Gram-positive bacterium	Bacteria/Tenericutes/Mollicutes/Izimaplasmatal es/Izimaplasmataceae	90.991	0	601	92.3461
bin.CSSed165cm.113	SLGT00000000	Candidatus Izimaplasma sp. CSSed165cm_113	Izimaplasmataceae bacterium CSSed165cm_113	1.34286	202	7.71	28.235	7.14708	36.644	0	1	0	16	93.21	3.33	66.67	d__Bacteria;p__Firmicutes;c__Bacilli;o__Izimaplasmatales;f__Izimaplasmataceae	k__Bacteria;p__Tenericutes;c__Mollicutes	NOT CPR	100	JQ245525 uncultured bacterium	Bacteria/Tenericutes/Mollicutes/Izimaplasmatal es/Izimaplasmataceae	93.9189	1e-123	390	75.8974
bin.CSSed165cm.237	SLJL00000000	Candidatus Izimaplasma sp. CSSed165cm_237	Izimaplasmataceae bacterium CSSed165cm_237	1.21695	127	12.696	94.197	42.0275	47.045	0	1	0	29	92.89	1.33	0	d__Bacteria;p__Firmicutes;c__Bacilli;o__Izimaplasmatales;f__Izimaplasmataceae	k__Bacteria;p__Tenericutes;c__Mollicutes	NOT CPR	100	MWCB01000006 Tenericutes bacterium ADurb.Bin239	Bacteria/Firmicutes/Erysipelotrichia/Erysipelo trichales/Erysipelotrichaceae/Erysipelotrichaceae UCG-004	92.5926	3e-35	124	87.0968
bin.CSSed165cm.372	SLMW00000000	Candidatus Izimaplasma sp. CSSed165cm_372	Izimaplasmataceae bacterium CSSed165cm_372	0.650018	154	4.235	13.086	5.63019	40.552	0	0	0	10	50.27	0	0	d__Bacteria;p__Firmicutes;c__Bacilli;o__Izimaplasmatales;f__Izimaplasmataceae	k__Bacteria;p__Tenericutes;c__Mollicutes	NOT CPR	80	#N/A	#N/A	#N/A	#N/A	#N/A	#N/A
bin.CSSed165cm.460	SLOP00000000	Candidatus Izimaplasma sp. CSSed165cm_460	Izimaplasmataceae bacterium CSSed165cm_460	1.43436	45	53.308	92.837	22.0359	51.119	1	1	0	31	97.21	0	0	d__Bacteria;p__Firmicutes;c__Bacilli;o__Izimaplasmatales;f__Izimaplasmataceae	k__Bacteria;p__Tenericutes;c__Mollicutes	NOT CPR	100	JF514272 uncultured bacterium	Bacteria/Tenericutes/Mollicutes/Izimaplasmatal es/Izimaplasmataceae	92.0732	5e-54	257	63.8132
bin.CSSed165cm.483	SLPE00000000	Candidatus Izimaplasma sp. CSSed165cm_483	Izimaplasmataceae bacterium CSSed165cm_483	1.06314	212	5.298	18.58	7.71769	51.885	0	1	0	7	70.33	2	0	d__Bacteria;p__Firmicutes;c__Bacilli;o__Izimaplasmatales;f__Izimaplasmataceae	k__Bacteria;p__Tenericutes;c__Mollicutes	NOT CPR	88	#N/A	#N/A	#N/A	#N/A	#N/A	#N/A
bin.CSSed165cm.504	SLPS00000000	Candidatus Izimaplasma sp. CSSed165cm_504	Izimaplasmataceae bacterium CSSed165cm_504	1.1324	128	11.724	59.786	23.1008	51.65	1	0	0	25	83.2	0	0	d__Bacteria;p__Firmicutes;c__Bacilli;o__Izimaplasmatales;f__Izimaplasmataceae	k__Bacteria;p__Tenericutes;c__Mollicutes	NOT CPR	100	#N/A	#N/A	#N/A	#N/A	#N/A	#N/A
bin.CSSed165cm.549	SLQR00000000	Candidatus Izimaplasma sp. CSSed165cm_549	Izimaplasmataceae bacterium CSSed165cm_549	1.46319	118	18.265	59.472	9.10738	39.757	0	0	0	17	94.67	2.27	33.33	d__Bacteria;p__Firmicutes;c__Bacilli;o__Izimaplasmatales;f__Izimaplasmataceae	k__Bacteria;p__Tenericutes;c__Mollicutes	NOT CPR	100	#N/A	#N/A	#N/A	#N/A	#N/A	#N/A
bin.CSBr16.96	SKJH00000000	Bacilli bacterium CSBr16_96	Bacilli bacterium CSBr16_96	1.04912	121	11.609	48.715	55.8544	25.914	0	0	0	43	76.12	2.25	50	d__Bacteria;p__Firmicutes;c__Bacilli;o__RF39;f__CAG-1193;g__CAG-1193	k__Bacteria	INCONCLUSIVE	56	#N/A	#N/A	#N/A	#N/A	#N/A	#N/A
bin.CSSed165cm.155	SLHL00000000	Bacilli bacterium CSSed165cm_155	Bacilli bacterium CSSed165cm_155	0.495635	104	4.983	17.414	8.92996	31.437	1	0	1	9	62.35	1.4	0	d__Bacteria;p__Firmicutes;c__Bacilli;o__RF39;f__CAG-822	k__Bacteria	INCONCLUSIVE	55	#N/A	#N/A	#N/A	#N/A	#N/A	#N/A
bin.CSBr16.174	SKGW00000000	Bacilli bacterium CSBr16_174	Bacilli bacterium CSBr16_174	0.769001	84	12.925	38.675	12.7718	30.726	1	1	1	27	83.15	6.18	50	d__Bacteria;p__Firmicutes;c__Bacilli;o__RF39;f__CAG-822;g__CAG-822	k__Bacteria	NOT CPR	77	EU283544 uncultured Firmicutes bacterium	Bacteria/Tenericutes/Mollicutes/Mollicutes RF39	98.5748	0	451	93.3481
bin.CSBr16.55	SKIH00000000	Bacilli bacterium CSBr16_55	Bacilli bacterium CSBr16_55	0.447403	71	8.276	24.988	49.1561	29.309	0	0	0	4	60.12	0	0	d__Bacteria;p__Firmicutes;c__Bacilli;o__RF39;f__CAG-822;g__CAG-822	k__Bacteria	INCONCLUSIVE	77	#N/A	#N/A	#N/A	#N/A	#N/A	#N/A
bin.CSSed165cm.157	SLHM00000000	Bacilli bacterium CSSed165cm_157	Bacilli bacterium CSSed165cm_157	0.476493	111	4.49	10.11	7.5893	31.69	0	1	0	7	64.75	8.43	0	d__Bacteria;p__Firmicutes;c__Bacilli;o__RF39;f__CAG-822;g__CAG-822	k__Bacteria	INCONCLUSIVE	56	EU283544 uncultured Firmicutes bacterium	Bacteria/Tenericutes/Mollicutes/Mollicutes RF39	90.3141	1e-129	413	92.4939
bin.CSBr16.113R1	SKFZ00000000	Bacilli bacterium CSBr16_113R1	Bacilli bacterium CSBr16_113R1	0.547906	31	33.403	65.744	32.8607	29.542	1	1	1	13	71.91	2.25	0	d__Bacteria;p__Firmicutes;c__Bacilli;o__RF39;f__CAG-822;g__CAG-884	k__Bacteria	NOT CPR	77	KR068404 uncultured rumen bacterium	Bacteria/Tenericutes/Mollicutes/Mollicutes RF39	90.6433	1e-114	358	95.5307
bin.CSBr16.146	SKGN00000000	Bacilli bacterium CSBr16_146	Bacilli bacterium CSBr16_146	0.83375	71	14.578	63.2	14.1096	27.701	1	0	1	23	83.99	0	0	d__Bacteria;p__Firmicutes;c__Bacilli;o__RF39;f__UBA5348	k__Bacteria	NOT CPR	83	#N/A	#N/A	#N/A	#N/A	#N/A	#N/A
bin.CSBr16.142R1	SKGK00000000	Clostridia bacterium CSBr16_142R1	Clostridia bacterium CSBr16_142R1	1.76834	215	12.056	90.297	18.0905	36.514	0	0	0	12	56.97	0	0	d__Bacteria;p__Firmicutes_A;c__Clostridia	k__Bacteria;p__Firmicutes;c__Clostridia;o__Clostridiales;f__Peptostreptococcaceae_3;g__Clostridium_3	NOT CPR	98	#N/A	#N/A	#N/A	#N/A	#N/A	#N/A
bin.CSSed162cmA.32	SKOH00000000	Clostridiales bacterium CSSed162cmA_32	Peptostreptococcales bacterium CSSed162cmA_32	2.41443	229	15.55	90.23	13.6955	43.786	0	1	0	22	90.44	2.1	33.33	d__Bacteria;p__Firmicutes_A;c__Clostridia;o__Peptostreptococcales	k__Bacteria;p__Firmicutes;c__Clostridia;o__Clostridiales	NOT CPR	98	#N/A	#N/A	#N/A	#N/A	#N/A	#N/A
bin.CSSed162cmA.474	SKRE00000000	Clostridiales bacterium CSSed162cmA_474	Peptostreptococcales bacterium CSSed162cmA_474	1.61467	200	10.134	40.591	48.108	43.511	2	0	0	11	63.7	0	0	d__Bacteria;p__Firmicutes_A;c__Clostridia;o__Peptostreptococcales	k__Bacteria;p__Firmicutes;c__Clostridia;o__Clostridiales	NOT CPR	100	#N/A	#N/A	#N/A	#N/A	#N/A	#N/A
bin.CSSed162cmA.78	SKTV00000000	Clostridiales bacterium CSSed162cmA_78	Peptostreptococcales bacterium CSSed162cmA_78	1.53553	170	14.581	82.551	58.9674	41.989	1	0	0	19	73.78	0.58	50	d__Bacteria;p__Firmicutes_A;c__Clostridia;o__Peptostreptococcales	k__Bacteria;p__Firmicutes;c__Clostridia;o__Clostridiales	NOT CPR	100	#N/A	#N/A	#N/A	#N/A	#N/A	#N/A
bin.CSSed162cmB.195	SKWI00000000	Clostridiales bacterium CSSed162cmB_195	Peptostreptococcales bacterium CSSed162cmB_195	1.64205	233	8.248	25.797	11.3802	44.023	2	0	1	13	63.4	1.75	66.67	d__Bacteria;p__Firmicutes_A;c__Clostridia;o__Peptostreptococcales	k__Bacteria;p__Firmicutes;c__Clostridia;o__Clostridiales	INCONCLUSIVE	100	#N/A	#N/A	#N/A	#N/A	#N/A	#N/A
bin.CSSed162cmB.256	SKXT00000000	Clostridiales bacterium CSSed162cmB_256	Peptostreptococcales bacterium CSSed162cmB_256	1.58632	197	11.393	48.407	56.7857	42.085	1	0	0	19	75.29	0.7	0	d__Bacteria;p__Firmicutes_A;c__Clostridia;o__Peptostreptococcales	k__Bacteria;p__Firmicutes;c__Clostridia;o__Clostridiales	NOT CPR	100	#N/A	#N/A	#N/A	#N/A	#N/A	#N/A
bin.CSSed165cm.262	SLKF00000000	Clostridiales bacterium CSSed165cm_262	Peptostreptococcales bacterium CSSed165cm_262	2.05772	308	7.944	27.026	11.5299	41.945	0	0	0	17	76.67	0.7	0	d__Bacteria;p__Firmicutes_A;c__Clostridia;o__Peptostreptococcales	k__Bacteria;p__Firmicutes;c__Clostridia;o__Clostridiales	NOT CPR	100	#N/A	#N/A	#N/A	#N/A	#N/A	#N/A
bin.CSSed165cm.565	SLRG00000000	Clostridiales bacterium CSSed165cm_565	Peptostreptococcales bacterium CSSed165cm_565	1.56691	213	9.068	30.98	11.7791	44.044	0	0	0	15	59.19	3.15	83.33	d__Bacteria;p__Firmicutes_A;c__Clostridia;o__Peptostreptococcales	k__Bacteria;p__Firmicutes;c__Clostridia;o__Clostridiales	NOT CPR	100	#N/A	#N/A	#N/A	#N/A	#N/A	#N/A
bin.CSSed165cm.600	SLSI00000000	Clostridiales bacterium CSSed165cm_600	Peptostreptococcales bacterium CSSed165cm_600	1.29997	187	8.158	76.01	97.1592	41.713	1	0	0	17	61.07	0.17	100	d__Bacteria;p__Firmicutes_A;c__Clostridia;o__Peptostreptococcales	k__Bacteria;p__Firmicutes;c__Clostridia;o__Clostridiales	NOT CPR	94	#N/A	#N/A	#N/A	#N/A	#N/A	#N/A
bin.CSSed162cmA.366	SKPI00000000	Clostridiaceae bacterium CSSed162cmA_366	Tindalliaceae bacterium CSSed162cmA_366	1.60898	306	5.733	16.822	8.15718	46.203	1	0	0	10	55.51	3.96	71.43	d__Bacteria;p__Firmicutes_A;c__Clostridia;o__Peptostreptococcales;f__Tindalliaceae	k__Bacteria;p__Firmicutes;c__Clostridia;o__Clostridiales	INCONCLUSIVE	98	#N/A	#N/A	#N/A	#N/A	#N/A	#N/A
bin.CSSed162cmA.94	SKUH00000000	Tindallia sp. CSSed162cmA_94	Tindallia sp. CSSed162cmA_94	1.60602	193	10.87	40.531	66.0453	43.478	2	0	0	20	80.7	1.05	50	d__Bacteria;p__Firmicutes_A;c__Clostridia;o__Peptostreptococcales;f__Tindalliaceae;g__Tindallia	k__Bacteria;p__Firmicutes;c__Clostridia;o__Clostridiales	NOT CPR	100	#N/A	#N/A	#N/A	#N/A	#N/A	#N/A
bin.CSSed162cmB.430	SLBC00000000	Tindallia sp. CSSed162cmB_430	Tindallia sp. CSSed162cmB_430	1.89999	196	14.283	67.23	43.7932	43.73	2	0	0	27	85.93	0.31	100	d__Bacteria;p__Firmicutes_A;c__Clostridia;o__Peptostreptococcales;f__Tindalliaceae;g__Tindallia	k__Bacteria;p__Firmicutes;c__Clostridia;o__Clostridiales	NOT CPR	100	#N/A	#N/A	#N/A	#N/A	#N/A	#N/A
bin.CSSed165cm.299	SLLE00000000	Tindallia sp. CSSed165cm_299	Tindallia sp. CSSed165cm_299	2.34742	199	17.744	143.11	27.2256	44.503	2	0	0	41	96.39	1.75	33.33	d__Bacteria;p__Firmicutes_A;c__Clostridia;o__Peptostreptococcales;f__Tindalliaceae;g__Tindallia	k__Bacteria;p__Firmicutes;c__Clostridia;o__Clostridiales	NOT CPR	100	#N/A	#N/A	#N/A	#N/A	#N/A	#N/A
bin.CSSed165cm.166	SLHU00000000	Clostridiales bacterium CSSed165cm_166	Saccharofermentanales bacterium CSSed165cm_166	2.18562	432	5.461	15.645	7.04983	48.106	0	0	0	16	61.17	0.18	0	d__Bacteria;p__Firmicutes_A;c__Clostridia;o__Saccharofermentanales;f__UBA5734	k__Bacteria;p__Firmicutes;c__Clostridia;o__Clostridiales;f__Peptostreptococcaceae_3;g__Clostridium_3	INCONCLUSIVE	97	#N/A	#N/A	#N/A	#N/A	#N/A	#N/A
bin.CSSed165cm.378R1	SLMY00000000	Clostridiales bacterium CSSed165cm_378R1	Saccharofermentanales bacterium CSSed165cm_378R1	1.51119	288	5.576	26.326	6.8852	47.829	1	0	0	18	60.86	0.18	100	d__Bacteria;p__Firmicutes_A;c__Clostridia;o__Saccharofermentanales;f__UBA5734	k__Bacteria;p__Firmicutes;c__Clostridia;o__Clostridiales;f__Peptostreptococcaceae_3;g__Clostridium_3	NOT CPR	98	#N/A	#N/A	#N/A	#N/A	#N/A	#N/A
bin.CSBr16.49	SKID00000000	Tissierellia bacterium CSBr16_49	Dethiosulfatibacteraceae bacterium CSBr16_49	1.87663	378	5.19	24.798	6.61426	35.814	0	0	0	10	63.9	1.22	0	d__Bacteria;p__Firmicutes_A;c__Clostridia;o__Tissierellales;f__Dethiosulfatibacteraceae	k__Bacteria;p__Firmicutes;c__Clostridia;o__Clostridiales	NOT CPR	94	#N/A	#N/A	#N/A	#N/A	#N/A	#N/A
bin.CSSed162cmA.186	SKKY00000000	Clostridia bacterium CSSed162cmA_186	Peptococcia bacterium CSSed162cmA_186	1.56328	193	10.934	48.51	7.79248	39.878	2	0	0	27	78.11	0.48	75	d__Bacteria;p__Firmicutes_B;c__Peptococcia	k__Bacteria;p__Firmicutes;c__Clostridia;o__Clostridiales_2;f__Peptococcaceae	NOT CPR	100	#N/A	#N/A	#N/A	#N/A	#N/A	#N/A
bin.CSSed162cmA.249	SKMO00000000	Firmicutes bacterium CSSed162cmA_249	Firmicutes bacterium CSSed162cmA_249	2.23348	198	16.392	70.855	14.0103	56.102	2	0	0	41	79.32	4.26	35.71	d__Bacteria;p__Firmicutes_B;c__UBA5767;o__UBA5767;f__UBA5767	k__Bacteria;p__Firmicutes;c__Clostridia	NOT CPR	100	#N/A	#N/A	#N/A	#N/A	#N/A	#N/A
bin.CSSed162cmA.224	SKLX00000000	Firmicutes bacterium CSSed162cmA_224	Firmicutes bacterium CSSed162cmA_224	1.63921	218	9.576	36.703	8.42197	44.403	1	1	0	35	79.27	3.21	12.5	d__Bacteria;p__Firmicutes_D	k__Bacteria;p__Firmicutes;c__Negativicutes	NOT CPR	98	KF588515 Candidatus Syntrophonatronum acetioxidans	Bacteria/Firmicutes/Clostridia/Clostridiales/S yntrophomonadaceae/Candidatus Contubernalis	95.4407	1e-147	400	82.25
bin.CSSed162cmA.272R1	SKNC00000000	Firmicutes bacterium CSSed162cmA_272R1	Firmicutes bacterium CSSed162cmA_272R1	1.44133	137	13.956	64.289	47.2705	45.871	1	0	0	29	80.72	3.11	0	d__Bacteria;p__Firmicutes_D	k__Bacteria;p__Firmicutes;c__Negativicutes	NOT CPR	100	#N/A	#N/A	#N/A	#N/A	#N/A	#N/A
bin.CSSed162cmB.91	SLGJ00000000	Firmicutes bacterium CSSed162cmB_91	Firmicutes bacterium CSSed162cmB_91	2.01258	293	8.05	45.446	23.6765	45.536	3	0	0	29	85.17	3.46	0	d__Bacteria;p__Firmicutes_D	k__Bacteria;p__Firmicutes;c__Negativicutes	NOT CPR	100	#N/A	#N/A	#N/A	#N/A	#N/A	#N/A
bin.CSSed165cm.152	SLHK00000000	Syntrophomonadaceae bacterium CSSed165cm_152	Dethiobacteria bacterium CSSed165cm_152	1.23885	231	5.977	25.683	38.0508	55.396	1	0	1	21	71.71	1.69	100	d__Bacteria;p__Firmicutes_D;c__Dethiobacteria	k__Bacteria;p__Firmicutes;c__Negativicutes	NOT CPR	100	#N/A	#N/A	#N/A	#N/A	#N/A	#N/A
bin.CSSed162cmA.215	SKLQ00000000	Syntrophomonadaceae bacterium CSSed162cmA_215	Dethiobacteria bacterium CSSed162cmA_215	2.06732	241	11.605	52.983	34.2062	50.825	2	0	0	30	84.96	3.4	0	d__Bacteria;p__Firmicutes_D;c__Dethiobacteria;o__DTU022;f__DTU022	k__Bacteria;p__Firmicutes;c__Negativicutes	NOT CPR	100	#N/A	#N/A	#N/A	#N/A	#N/A	#N/A
bin.CSSed162cmA.245	SKMK00000000	Syntrophomonadaceae bacterium CSSed162cmA_245	Dethiobacteria bacterium CSSed162cmA_245	2.47616	82	56.728	132.032	45.4878	49.207	2	0	0	42	87.9	2.05	0	d__Bacteria;p__Firmicutes_D;c__Dethiobacteria;o__DTU022;f__DTU022	k__Bacteria;p__Firmicutes;c__Negativicutes	NOT CPR	100	#N/A	#N/A	#N/A	#N/A	#N/A	#N/A
bin.CSSed162cmA.254	SKMR00000000	Syntrophomonadaceae bacterium CSSed162cmA_254	Dethiobacteria bacterium CSSed162cmA_254	2.30824	176	19.609	105.813	19.2586	47.31	1	0	1	33	87.85	4.46	16.67	d__Bacteria;p__Firmicutes_D;c__Dethiobacteria;o__DTU022;f__DTU022	k__Bacteria;p__Firmicutes;c__Negativicutes	NOT CPR	100	#N/A	#N/A	#N/A	#N/A	#N/A	#N/A
bin.CSSed162cmA.313	SKOA00000000	Syntrophomonadaceae bacterium CSSed162cmA_313	Dethiobacteria bacterium CSSed162cmA_313	1.56041	177	11.45	60.128	33.3246	44.638	0	0	0	31	79.45	1.27	0	d__Bacteria;p__Firmicutes_D;c__Dethiobacteria;o__DTU022;f__DTU022	k__Bacteria;p__Firmicutes;c__Negativicutes	NOT CPR	100	#N/A	#N/A	#N/A	#N/A	#N/A	#N/A
bin.CSSed162cmA.337	SKOR00000000	Syntrophomonadaceae bacterium CSSed162cmA_337	Dethiobacteria bacterium CSSed162cmA_337	2.33601	120	33.987	116.573	66.5096	50.511	0	0	0	34	93.86	2.05	0	d__Bacteria;p__Firmicutes_D;c__Dethiobacteria;o__DTU022;f__DTU022	k__Bacteria;p__Firmicutes;c__Negativicutes	NOT CPR	100	#N/A	#N/A	#N/A	#N/A	#N/A	#N/A
bin.CSSed162cmA.360	SKPF00000000	Syntrophomonadaceae bacterium CSSed162cmA_360	Dethiobacteria bacterium CSSed162cmA_360	1.39073	229	6.748	48.975	29.1395	45.109	0	0	0	23	56.81	1.06	100	d__Bacteria;p__Firmicutes_D;c__Dethiobacteria;o__DTU022;f__DTU022	k__Bacteria;p__Firmicutes;c__Negativicutes	INCONCLUSIVE	100	#N/A	#N/A	#N/A	#N/A	#N/A	#N/A
bin.CSSed162cmA.365R1	SKPH00000000	Syntrophomonadaceae bacterium CSSed162cmA_365R1	Dethiobacteria bacterium CSSed162cmA_365R1	1.06372	66	22.499	73.66	26.7396	48.404	0	0	0	20	66.23	0.85	100	d__Bacteria;p__Firmicutes_D;c__Dethiobacteria;o__DTU022;f__DTU022	k__Bacteria;p__Firmicutes;c__Negativicutes	NOT CPR	98	#N/A	#N/A	#N/A		#N/A	#N/A
bin.CSSed162cmA.393	SKPU00000000	Syntrophomonadaceae bacterium CSSed162cmA_393	Dethiobacteria bacterium CSSed162cmA_393	1.34292	269	5.314	15.521	10.046	45.806	0	0	0	17	56.34	0.21	0	d__Bacteria;p__Firmicutes_D;c__Dethiobacteria;o__DTU022;f__DTU022	k__Bacteria;p__Firmicutes;c__Negativicutes	NOT CPR	98	#N/A	#N/A	#N/A	#N/A	#N/A	#N/A
bin.CSSed162cmA.534	SKSY00000000	Syntrophomonadaceae bacterium CSSed162cmA_534	Dethiobacteria bacterium CSSed162cmA_534	1.73735	242	7.933	32.15	64.1709	45.78	0	0	0	20	79.38	1.69	0	d__Bacteria;p__Firmicutes_D;c__Dethiobacteria;o__DTU022;f__DTU022	k__Bacteria;p__Firmicutes;c__Negativicutes	NOT CPR	100	#N/A	#N/A	#N/A	#N/A	#N/A	#N/A
bin.CSSed162cmA.60	SKTM00000000	Syntrophomonadaceae bacterium CSSed162cmA_60	Dethiobacteria bacterium CSSed162cmA_60	1.19232	205	6.544	26.693	16.8587	46.303	0	0	0	10	51.9	1.13	0	d__Bacteria;p__Firmicutes_D;c__Dethiobacteria;o__DTU022;f__DTU022	k__Bacteria;p__Firmicutes;c__Negativicutes	INCONCLUSIVE	88	#N/A	#N/A	#N/A	#N/A	#N/A	#N/A
bin.CSSed162cmB.188	SKWE00000000	Syntrophomonadaceae bacterium CSSed162cmB_188	Dethiobacteria bacterium CSSed162cmB_188	1.68863	277	6.597	51.611	20.6329	45.449	1	0	0	20	65.59	1.55	100	d__Bacteria;p__Firmicutes_D;c__Dethiobacteria;o__DTU022;f__DTU022	k__Bacteria;p__Firmicutes;c__Negativicutes	NOT CPR	100	#N/A	#N/A	#N/A	#N/A	#N/A	#N/A
bin.CSSed162cmB.213	SKWR00000000	Syntrophomonadaceae bacterium CSSed162cmB_213	Dethiobacteria bacterium CSSed162cmB_213	2.50849	105	45.422	235.856	29.3354	50.265	0	0	0	34	93.43	2.26	0	d__Bacteria;p__Firmicutes_D;c__Dethiobacteria;o__DTU022;f__DTU022	k__Bacteria;p__Firmicutes;c__Negativicutes	NOT CPR	100	#N/A	#N/A	#N/A	#N/A	#N/A	#N/A
bin.CSSed162cmB.227	SKXC00000000	Syntrophomonadaceae bacterium CSSed162cmB_227	Dethiobacteria bacterium CSSed162cmB_227	1.7623	175	13.228	51.802	24.56	44.927	0	0	0	34	91.31	2.61	16.67	d__Bacteria;p__Firmicutes_D;c__Dethiobacteria;o__DTU022;f__DTU022	k__Bacteria;p__Firmicutes;c__Negativicutes	NOT CPR	100	#N/A	#N/A	#N/A	#N/A	#N/A	#N/A
bin.CSSed162cmB.282	SKYH00000000	Syntrophomonadaceae bacterium CSSed162cmB_282	Dethiobacteria bacterium CSSed162cmB_282	2.13444	221	13.167	47.402	13.3181	50.66	0	0	0	27	87.5	2.26	0	d__Bacteria;p__Firmicutes_D;c__Dethiobacteria;o__DTU022;f__DTU022	k__Bacteria;p__Firmicutes;c__Negativicutes	NOT CPR	100	#N/A	#N/A	#N/A		#N/A	#N/A
bin.CSSed162cmB.344	SKZS00000000	Syntrophomonadaceae bacterium CSSed162cmB_344	Dethiobacteria bacterium CSSed162cmB_344	1.84901	213	11.23	37.497	43.128	45.718	0	0	0	22	85.38	0.64	0	d__Bacteria;p__Firmicutes_D;c__Dethiobacteria;o__DTU022;f__DTU022	k__Bacteria;p__Firmicutes;c__Negativicutes	NOT CPR	98	#N/A	#N/A	#N/A	#N/A	#N/A	#N/A
bin.CSSed162cmB.402	SLAJ00000000	Syntrophomonadaceae bacterium CSSed162cmB_402	Dethiobacteria bacterium CSSed162cmB_402	1.64701	309	5.639	20.993	20.6764	49.834	2	0	0	21	68.32	1.77	0	d__Bacteria;p__Firmicutes_D;c__Dethiobacteria;o__DTU022;f__DTU022	k__Bacteria;p__Firmicutes;c__Negativicutes	NOT CPR	98	#N/A	#N/A	#N/A		#N/A	#N/A
bin.CSSed162cmB.433	SLBE00000000	Syntrophomonadaceae bacterium CSSed162cmB_433	Dethiobacteria bacterium CSSed162cmB_433	1.78411	260	8.625	25.49	60	47.725	0	0	0	19	77.15	2.61	33.33	d__Bacteria;p__Firmicutes_D;c__Dethiobacteria;o__DTU022;f__DTU022	k__Bacteria;p__Firmicutes;c__Negativicutes	NOT CPR	100	#N/A	#N/A	#N/A	#N/A	#N/A	#N/A
bin.CSSed165cm.124	SLGZ00000000	Syntrophomonadaceae bacterium CSSed165cm_124	Dethiobacteria bacterium CSSed165cm_124	2.3466	121	30.933	131.285	48.7028	50.42	0	0	0	37	92.16	2.05	0	d__Bacteria;p__Firmicutes_D;c__Dethiobacteria;o__DTU022;f__DTU022	k__Bacteria;p__Firmicutes;c__Negativicutes	NOT CPR	100	#N/A	#N/A	#N/A	#N/A	#N/A	#N/A
bin.CSSed165cm.215R1	SLIX00000000	Syntrophomonadaceae bacterium CSSed165cm_215R1	Dethiobacteria bacterium CSSed165cm_215R1	1.32156	265	5.18	17.85	12.9885	42.925	0	0	0	9	60.16	2.54	75	d__Bacteria;p__Firmicutes_D;c__Dethiobacteria;o__DTU022;f__DTU022	k__Bacteria;p__Firmicutes;c__Negativicutes	NOT CPR	98	#N/A	#N/A	#N/A	#N/A	#N/A	#N/A
bin.CSSed165cm.241	SLJP00000000	Syntrophomonadaceae bacterium CSSed165cm_241	Dethiobacteria bacterium CSSed165cm_241	2.41133	222	14.269	93.292	38.0347	44.838	0	0	0	30	80.07	2.33	0	d__Bacteria;p__Firmicutes_D;c__Dethiobacteria;o__DTU022;f__DTU022	k__Bacteria;p__Firmicutes;c__Negativicutes	NOT CPR	100	#N/A	#N/A	#N/A	#N/A	#N/A	#N/A
bin.CSSed165cm.386	SLNB00000000	Syntrophomonadaceae bacterium CSSed165cm_386	Dethiobacteria bacterium CSSed165cm_386	1.13897	281	4.101	11.647	52.694	51.219	0	1	0	6	50.47	0.92	20	d__Bacteria;p__Firmicutes_D;c__Dethiobacteria;o__DTU022;f__DTU022	k__Bacteria;p__Firmicutes;c__Negativicutes	NOT CPR	100	GQ848219 uncultured Firmicutes bacterium	Bacteria/Firmicutes/Clostridia/Clostridiales/S yntrophomonadaceae/uncultured	95.1613	1e-136	354	87.5706
bin.CSSed165cm.390	SLNE00000000	Syntrophomonadaceae bacterium CSSed165cm_390	Dethiobacteria bacterium CSSed165cm_390	1.4645	265	5.933	28.374	209.962	47.742	0	0	0	17	69.55	2.27	20	d__Bacteria;p__Firmicutes_D;c__Dethiobacteria;o__DTU022;f__DTU022	k__Bacteria;p__Firmicutes;c__Negativicutes	NOT CPR	97	#N/A	#N/A	#N/A		#N/A	#N/A
bin.CSSed165cm.49	SLPH00000000	Syntrophomonadaceae bacterium CSSed165cm_49	Dethiobacteria bacterium CSSed165cm_49	2.16115	220	13.902	88.923	22.773	50.604	2	1	0	36	87.92	2.27	12.5	d__Bacteria;p__Firmicutes_D;c__Dethiobacteria;o__DTU022;f__DTU022	k__Bacteria;p__Firmicutes;c__Negativicutes	NOT CPR	100	JQ738945 uncultured bacterium	Bacteria/Firmicutes/Clostridia/Clostridiales/S yntrophomonadaceae/uncultured	94.9367	1e-173	404	97.7723
bin.CSSed165cm.530	SLQM00000000	Syntrophomonadaceae bacterium CSSed165cm_530	Dethiobacteria bacterium CSSed165cm_530	2.20149	261	10.968	34.75	23.3486	45.969	1	1	0	30	82.06	2.47	14.29	d__Bacteria;p__Firmicutes_D;c__Dethiobacteria;o__DTU022;f__DTU022	k__Bacteria;p__Firmicutes;c__Negativicutes	NOT CPR	100	#N/A	#N/A	#N/A	#N/A	#N/A	#N/A
bin.CSSed165cm.584	SLRT00000000	Syntrophomonadaceae bacterium CSSed165cm_584	Dethiobacteria bacterium CSSed165cm_584	2.32917	177	18.851	68.733	44.0355	47.305	1	0	0	32	92.16	4.8	8.33	d__Bacteria;p__Firmicutes_D;c__Dethiobacteria;o__DTU022;f__DTU022	k__Bacteria;p__Firmicutes;c__Negativicutes	NOT CPR	100	#N/A	#N/A	#N/A	#N/A	#N/A	#N/A
bin.CSSed165cm.595	SLSE00000000	Syntrophomonadaceae bacterium CSSed165cm_595	Dethiobacteria bacterium CSSed165cm_595	1.87134	231	10.227	70.476	53.6147	51.786	0	0	0	20	83.02	1.84	0	d__Bacteria;p__Firmicutes_D;c__Dethiobacteria;o__DTU022;f__DTU022	k__Bacteria;p__Firmicutes;c__Negativicutes	NOT CPR	100	#N/A	#N/A	#N/A	#N/A	#N/A	#N/A
bin.CSSed162cmB.589	SLES00000000	Syntrophomonadaceae bacterium CSSed162cmB_589	Dethiobacteria bacterium CSSed162cmB_589	2.66848	339	11.152	47.417	25.0588	49.267	0	0	0	34	91.24	3.35	22.22	d__Bacteria;p__Firmicutes_D;c__Dethiobacteria;o__DTU022;f__DTU022;g__UBA993	k__Bacteria;p__Firmicutes;c__Negativicutes	NOT CPR	100	#N/A	#N/A	#N/A	#N/A	#N/A	#N/A
bin.CSSed165cm.165	SLHT00000000	Syntrophomonadaceae bacterium CSSed165cm_165	Dethiobacteria bacterium CSSed165cm_165	2.24381	296	9.471	34.726	42.0928	46.505	2	0	0	20	82.49	3.74	0	d__Bacteria;p__Firmicutes_D;c__Dethiobacteria;o__DTU022;f__DTU022;g__UBA993	k__Bacteria;p__Firmicutes;c__Negativicutes	NOT CPR	100	#N/A	#N/A	#N/A	#N/A	#N/A	#N/A
bin.CSSed162cmA.127	SKKA00000000	Syntrophomonadaceae bacterium CSSed162cmA_127	Dethiobacteria bacterium CSSed162cmA_127	1.37519	256	5.806	19.409	13.7082	49.816	0	0	0	10	54.58	3.18	14.29	d__Bacteria;p__Firmicutes_D;c__Dethiobacteria;o__DTU022;f__UBA8154	k__Bacteria;p__Firmicutes;c__Negativicutes	NOT CPR	88	#N/A	#N/A	#N/A	#N/A	#N/A	#N/A
bin.CSSed162cmA.265	SKMY00000000	Syntrophomonadaceae bacterium CSSed162cmA_265	Dethiobacteria bacterium CSSed162cmA_265	1.92242	296	7.692	28.92	17.7338	49.485	0	0	0	11	68.66	2.12	14.29	d__Bacteria;p__Firmicutes_D;c__Dethiobacteria;o__DTU022;f__UBA8154	k__Bacteria;p__Firmicutes;c__Negativicutes	NOT CPR	97	#N/A	#N/A	#N/A	#N/A	#N/A	#N/A
bin.CSSed162cmA.314	SKOB00000000	Syntrophomonadaceae bacterium CSSed162cmA_314	Dethiobacteria bacterium CSSed162cmA_314	1.12738	173	8.065	36.559	185.656	53.337	0	1	0	9	76.71	0.42	0	d__Bacteria;p__Firmicutes_D;c__Dethiobacteria;o__DTU022;f__UBA8154	k__Bacteria;p__Firmicutes;c__Negativicutes	NOT CPR	100	JX240659 uncultured Firmicutes bacterium	Bacteria/Firmicutes/Clostridia/Clostridiales/S yntrophomonadaceae/Dethiobacter	95.5556	5e-56	148	91.2162
bin.CSSed162cmA.47R1	SKRH00000000	Syntrophomonadaceae bacterium CSSed162cmA_47R1	Dethiobacteria bacterium CSSed162cmA_47R1	0.70343	111	7.467	25.658	12.6349	53.477	1	1	0	3	59.1	1.41	66.67	d__Bacteria;p__Firmicutes_D;c__Dethiobacteria;o__DTU022;f__UBA8154	k__Bacteria;p__Firmicutes;c__Negativicutes	NOT CPR	98	JX240659 uncultured Firmicutes bacterium	Bacteria/Firmicutes/Clostridia/Clostridiales/S yntrophomonadaceae/Dethiobacter	93.3333	1e-134	340	97.0588
bin.CSSed162cmA.56	SKTJ00000000	Syntrophomonadaceae bacterium CSSed162cmA_56	Dethiobacteria bacterium CSSed162cmA_56	2.53894	336	9.206	35.681	11.6613	48.286	0	0	0	32	84.18	1.37	0	d__Bacteria;p__Firmicutes_D;c__Dethiobacteria;o__DTU022;f__UBA8154	k__Bacteria;p__Firmicutes;c__Negativicutes	NOT CPR	100	#N/A	#N/A	#N/A	#N/A	#N/A	#N/A
bin.CSSed162cmA.80	SKTY00000000	Syntrophomonadaceae bacterium CSSed162cmA_80	Dethiobacteria bacterium CSSed162cmA_80	1.4611	160	13.842	65.673	37.8427	45.253	1	0	1	28	79.6	0.88	0	d__Bacteria;p__Firmicutes_D;c__Dethiobacteria;o__DTU022;f__UBA8154	k__Bacteria;p__Firmicutes;c__Negativicutes	NOT CPR	100	#N/A	#N/A	#N/A	#N/A	#N/A	#N/A
bin.CSSed162cmB.129	SKUY00000000	Syntrophomonadaceae bacterium CSSed162cmB_129	Dethiobacteria bacterium CSSed162cmB_129	1.44674	305	5.026	13.534	9.25832	49.14	1	0	1	7	52.73	0.66	0	d__Bacteria;p__Firmicutes_D;c__Dethiobacteria;o__DTU022;f__UBA8154	k__Bacteria;p__Firmicutes;c__Negativicutes	INCONCLUSIVE	84	#N/A	#N/A	#N/A	#N/A	#N/A	#N/A
bin.CSSed162cmB.176	SKVU00000000	Syntrophomonadaceae bacterium CSSed162cmB_176	Dethiobacteria bacterium CSSed162cmB_176	1.15561	179	7.512	41.433	156.641	53.318	0	1	0	6	75.01	1.91	60	d__Bacteria;p__Firmicutes_D;c__Dethiobacteria;o__DTU022;f__UBA8154	k__Bacteria;p__Firmicutes;c__Negativicutes	NOT CPR	100	JX240659 uncultured Firmicutes bacterium	Bacteria/Firmicutes/Clostridia/Clostridiales/S yntrophomonadaceae/Dethiobacter	94.8485	1e-146	343	96.2099
bin.CSSed162cmB.420	SLAW00000000	Syntrophomonadaceae bacterium CSSed162cmB_420	Dethiobacteria bacterium CSSed162cmB_420	2.00853	180	16.126	83.706	19.6572	45.813	1	1	1	35	87.02	3.18	0	d__Bacteria;p__Firmicutes_D;c__Dethiobacteria;o__DTU022;f__UBA8154	k__Bacteria;p__Firmicutes;c__Negativicutes	NOT CPR	100	JX240659 uncultured Firmicutes bacterium	Bacteria/Firmicutes/Clostridia/Clostridiales/S yntrophomonadaceae/Dethiobacter	89.6104	1e-150	470	98.2979
bin.CSSed162cmB.435	SLBF00000000	Syntrophomonadaceae bacterium CSSed162cmB_435	Dethiobacteria bacterium CSSed162cmB_435	1.13555	211	6.052	19.943	27.6679	53.729	0	0	0	11	63.45	0.85	33.33	d__Bacteria;p__Firmicutes_D;c__Dethiobacteria;o__DTU022;f__UBA8154	k__Bacteria;p__Firmicutes;c__Negativicutes	NOT CPR	100	#N/A	#N/A	#N/A	#N/A	#N/A	#N/A
bin.CSSed165cm.235	SLJK00000000	Syntrophomonadaceae bacterium CSSed165cm_235	Dethiobacteria bacterium CSSed165cm_235	1.99511	172	19.478	102.469	16.6653	45.904	0	1	0	41	87.47	1.69	0	d__Bacteria;p__Firmicutes_D;c__Dethiobacteria;o__DTU022;f__UBA8154	k__Bacteria;p__Firmicutes;c__Negativicutes	NOT CPR	100	KU681304 Syntrophobacteraceae bacterium enrichment culture	Bacteria/Firmicutes/Clostridia/Clostridiales/S yntrophomonadaceae/Dethiobacter	92.1569	1e-113	425	72
bin.CSSed165cm.320	SLLT00000000	Syntrophomonadaceae bacterium CSSed165cm_320	Dethiobacteria bacterium CSSed165cm_320	1.17736	199	6.845	42.855	187.582	53.541	0	1	0	15	73.73	1.27	33.33	d__Bacteria;p__Firmicutes_D;c__Dethiobacteria;o__DTU022;f__UBA8154	k__Bacteria;p__Firmicutes;c__Negativicutes	NOT CPR	98	JX240659 uncultured Firmicutes bacterium	Bacteria/Firmicutes/Clostridia/Clostridiales/S yntrophomonadaceae/Dethiobacter	94.8485	1e-146	343	96.2099
bin.CSSed165cm.560	SLRC00000000	Syntrophomonadaceae bacterium CSSed165cm_560	Dethiobacteria bacterium CSSed165cm_560	2.15585	219	15.364	52.031	16.7608	46.413	2	0	2	33	73.28	2.27	14.29	d__Bacteria;p__Firmicutes_D;c__Dethiobacteria;o__DTU022;f__UBA8154	k__Bacteria;p__Firmicutes;c__Negativicutes	NOT CPR	100	#N/A	#N/A	#N/A	#N/A	#N/A	#N/A
bin.CSSed165cm.70R1	SLSU00000000	Syntrophomonadaceae bacterium CSSed165cm_70R1	Dethiobacteria bacterium CSSed165cm_70R1	0.708317	148	5.123	18.181	13.5065	53.914	0	1	0	4	53.5	0	0	d__Bacteria;p__Firmicutes_D;c__Dethiobacteria;o__DTU022;f__UBA8154	k__Bacteria;p__Firmicutes;c__Negativicutes	NOT CPR	97	JX240659 uncultured Firmicutes bacterium	Bacteria/Firmicutes/Clostridia/Clostridiales/S yntrophomonadaceae/Dethiobacter	93.3333	1e-134	340	97.0588
bin.CSSed162cmA.545	SKTD00000000	Clostridia bacterium CSSed162cmA_545	Proteinivoracia bacterium CSSed162cmA_545	1.15465	223	5.488	24.013	16.6564	52.92	0	1	0	18	59.34	2.12	100	d__Bacteria;p__Firmicutes_D;c__Proteinivoracia;o__UBA4975;f__UBA4975	k__Bacteria;p__Firmicutes;c__Negativicutes	INCONCLUSIVE	97	EU771790 uncultured bacterium	Bacteria/Firmicutes/Clostridia/Clostridiales/R uminococcaceae/Ruminococcaceae NK4A214 group	92.7419	3e-42	183	67.7596
bin.CSSed162cmB.246	SKXO00000000	Clostridia bacterium CSSed162cmB_246	Proteinivoracia bacterium CSSed162cmB_246	1.3496	229	6.465	30.047	12.3735	53.027	0	0	0	38	61.19	6.9	80	d__Bacteria;p__Firmicutes_D;c__Proteinivoracia;o__UBA4975;f__UBA4975	k__Bacteria;p__Firmicutes;c__Negativicutes	NOT CPR	100	#N/A	#N/A	#N/A	#N/A	#N/A	#N/A
bin.CSSed165cm.82	SLSY00000000	Firmicutes bacterium CSSed165cm_82	Firmicutes bacterium CSSed165cm_82	2.36568	258	12.798	50.615	13.2862	55.819	2	1	0	35	89.27	0.83	0	d__Bacteria;p__Firmicutes_E;c__DTU015	k__Bacteria;p__Firmicutes;c__Clostridia_3;o__Clostridiales_3	NOT CPR	100	#N/A	#N/A	#N/A	#N/A	#N/A	#N/A
bin.CSSed162cmA.341	SKOU00000000	Clostridia bacterium CSSed162cmA_341	Thermaerobacteria bacterium CSSed162cmA_341	1.37998	316	4.428	19.53	9.90706	61.83	1	1	1	29	59.05	1.59	20	d__Bacteria;p__Firmicutes_E;c__Thermaerobacteria	k__Bacteria;p__Firmicutes;c__Clostridia_3;o__Clostridiales_3;f__Clostridiales_Family_XVII._Incertae_Sedis	NOT CPR	97	#N/A	#N/A	#N/A	#N/A	#N/A	#N/A
bin.CSSed162cmA.344	SKOW00000000	Clostridia bacterium CSSed162cmA_344	Thermaerobacteria bacterium CSSed162cmA_344	1.2915	256	5.367	29.972	24.6897	62.44	0	0	0	30	68.77	1.98	50	d__Bacteria;p__Firmicutes_E;c__Thermaerobacteria	k__Bacteria;p__Firmicutes;c__Clostridia_3;o__Clostridiales_3;f__Clostridiales_Family_XVII._Incertae_Sedis	NOT CPR	88	#N/A	#N/A	#N/A	#N/A	#N/A	#N/A
bin.CSSed162cmA.400	SKQA00000000	Clostridia bacterium CSSed162cmA_400	Thermaerobacteria bacterium CSSed162cmA_400	2.42438	387	7.117	32.235	10.3467	58.727	0	2	0	26	81.5	2.91	71.43	d__Bacteria;p__Firmicutes_E;c__Thermaerobacteria	k__Bacteria;p__Firmicutes;c__Clostridia_3;o__Clostridiales_3;f__Clostridiales_Family_XVII._Incertae_Sedis	NOT CPR	100	EU771131 uncultured bacterium	Bacteria/Firmicutes/Clostridia/Clostridiales/C hristensenellaceae/Christensenellaceae R-7 group	86.9318	3e-31	324	54.321
bin.CSSed162cmB.23	SKXF00000000	Clostridia bacterium CSSed162cmB_23	Thermaerobacteria bacterium CSSed162cmB_23	2.67892	463	6.574	20.659	9.3529	59.631	1	0	0	22	63.09	0	0	d__Bacteria;p__Firmicutes_E;c__Thermaerobacteria	k__Bacteria;p__Firmicutes;c__Clostridia_3;o__Clostridiales_3	NOT CPR	100	#N/A	#N/A	#N/A	#N/A	#N/A	#N/A
bin.CSSed162cmB.24	SKXM00000000	Clostridia bacterium CSSed162cmB_24	Thermaerobacteria bacterium CSSed162cmB_24	1.17864	259	4.61	13.506	23.9138	62.665	0	0	0	11	64.16	0	0	d__Bacteria;p__Firmicutes_E;c__Thermaerobacteria	k__Bacteria;p__Firmicutes;c__Clostridia_3;o__Clostridiales_3;f__Clostridiales_Family_XVII._Incertae_Sedis	NOT CPR	100	#N/A	#N/A	#N/A	#N/A	#N/A	#N/A
bin.CSSed162cmB.464	SLBV00000000	Clostridia bacterium CSSed162cmB_464	Thermaerobacteria bacterium CSSed162cmB_464	1.94706	373	5.421	22.031	8.85077	58.817	0	0	0	14	70.33	2.15	85.71	d__Bacteria;p__Firmicutes_E;c__Thermaerobacteria	k__Bacteria;p__Firmicutes;c__Clostridia_3;o__Clostridiales_3;f__Clostridiales_Family_XVII._Incertae_Sedis	NOT CPR	100	#N/A	#N/A	#N/A	#N/A	#N/A	#N/A
bin.CSSed165cm.110R1	SLGS00000000	Clostridia bacterium CSSed165cm_110R1	Thermaerobacteria bacterium CSSed165cm_110R1	1.86624	236	9.913	35.635	8.44737	60.52	1	0	0	23	83.54	2.04	8.33	d__Bacteria;p__Firmicutes_E;c__Thermaerobacteria	k__Bacteria;p__Firmicutes;c__Clostridia_3;o__Clostridiales_3;f__Clostridiales_Family_XVII._Incertae_Sedis	NOT CPR	100	#N/A	#N/A	#N/A	#N/A	#N/A	#N/A
bin.CSSed165cm.371	SLMV00000000	Clostridia bacterium CSSed165cm_371	Thermaerobacteria bacterium CSSed165cm_371	1.91047	225	12.263	64.879	14.1529	53.746	1	1	1	31	88.94	2.48	66.67	d__Bacteria;p__Firmicutes_E;c__Thermaerobacteria	k__Bacteria;p__Firmicutes;c__Clostridia_3;o__Clostridiales_3;f__Clostridiales_Family_XVII._Incertae_Sedis	NOT CPR	100	KC554498 uncultured bacterium	Bacteria/Actinobacteria/Thermoleophilia/Gaiella les/uncultured	91.7874		223	92.8251
bin.CSSed162cmA.81	SKTZ00000000	Firmicutes bacterium CSSed162cmA_81	Firmicutes bacterium CSSed162cmA_81	2.41406	157	28.399	83.878	14.7449	44.527	3	0	0	47	93.83	1.13	0	d__Bacteria;p__Firmicutes_F	k__Bacteria;p__Firmicutes	NOT CPR	100	#N/A	#N/A	#N/A	#N/A	#N/A	#N/A
bin.CSSed162cmB.413	SLAQ00000000	Firmicutes bacterium CSSed162cmB_413	Firmicutes bacterium CSSed162cmB_413	2.42708	173	22.658	94.107	19.2787	44.465	3	0	0	44	94.68	1.55	0	d__Bacteria;p__Firmicutes_F	k__Bacteria;p__Firmicutes	NOT CPR	100	#N/A	#N/A	#N/A	#N/A	#N/A	#N/A
bin.CSSed165cm.54	SLQQ00000000	Firmicutes bacterium CSSed165cm_54	Firmicutes bacterium CSSed165cm_54	1.49985	285	5.866	17.333	75.8115	44.541	1	0	0	22	72.64	0.85	0	d__Bacteria;p__Firmicutes_F	k__Bacteria;p__Firmicutes	NOT CPR	100	#N/A	#N/A	#N/A		#N/A	#N/A
bin.CSSed162cmA.475	SKRF00000000	Halanaerobiaceae bacterium CSSed162cmA_475	Halarsenatibacteraceae bacterium CSSed162cmA_475	1.76028	234	9.493	57.259	7.24295	45.512	2	1	1	31	91.23	1.13	0	d__Bacteria;p__Firmicutes_F;c__Halanaerobiia;o__Halanaerobiales;f__Halarsenatibacteraceae	k__Bacteria;p__Firmicutes;c__Clostridia_2;o__Halanaerobiales;f__Halanaerobiaceae	NOT CPR	100	#N/A	#N/A	#N/A	#N/A	#N/A	#N/A
bin.CSSed162cmB.510	SLCS00000000	Halanaerobiaceae bacterium CSSed162cmB_510	Halarsenatibacteraceae bacterium CSSed162cmB_510	2.21054	216	12.799	66.566	9.29775	44.756	1	2	1	31	98.37	1.1	0	d__Bacteria;p__Firmicutes_F;c__Halanaerobiia;o__Halanaerobiales;f__Halarsenatibacteraceae	k__Bacteria;p__Firmicutes;c__Clostridia_2;o__Halanaerobiales;f__Halanaerobiaceae	NOT CPR	100	#N/A	#N/A	#N/A	#N/A	#N/A	#N/A
bin.CSSed165cm.254	SLJX00000000	Halanaerobiaceae bacterium CSSed165cm_254	Halarsenatibacteraceae bacterium CSSed165cm_254	2.31253	207	15.607	72.688	11.2567	44.638	2	1	0	35	93.64	0.22	0	d__Bacteria;p__Firmicutes_F;c__Halanaerobiia;o__Halanaerobiales;f__Halarsenatibacteraceae	k__Bacteria;p__Firmicutes;c__Clostridia_2;o__Halanaerobiales;f__Halanaerobiaceae	NOT CPR	100	#N/A	#N/A	#N/A	#N/A	#N/A	#N/A
bin.CSSed165cm.605	SLSL00000000	Halanaerobiaceae bacterium CSSed165cm_605	Halarsenatibacteraceae bacterium CSSed165cm_605	2.19068	296	9.43	39.547	13.4958	35.86	1	0	0	25	94.96	3.29	60	d__Bacteria;p__Firmicutes_F;c__Halanaerobiia;o__Halanaerobiales;f__Halarsenatibacteraceae	k__Bacteria;p__Firmicutes;c__Clostridia_2;o__Halanaerobiales;f__Halanaerobiaceae	NOT CPR	100	#N/A	#N/A	#N/A	#N/A	#N/A	#N/A
bin.CSSed165cm.473	SLOZ00000000	Limnochordia bacterium CSSed165cm_473	Limnochordia bacterium CSSed165cm_473	3.27215	519	7.021	29.752	7.18878	52.942	1	0	0	37	85.04	2.75	0	d__Bacteria;p__Firmicutes_G;c__Limnochordia;o__DTU010	k__Bacteria;p__Firmicutes	NOT CPR	100	#N/A	#N/A	#N/A	#N/A	#N/A	#N/A
bin.CSBr16.202	SKHL00000000	Limnochordia bacterium CSBr16_202	Limnochordia bacterium CSBr16_202	2.32888	329	8.552	92.588	9.38479	43.747	3	1	6	41	84.29	2.2	0	d__Bacteria;p__Firmicutes_G;c__Limnochordia;o__DTU012	k__Bacteria;p__Firmicutes	NOT CPR	100	KM410568 uncultured prokaryote	Bacteria/Patescibacteria/Gracilibacteria/Abscon ditabacteriales (SR1)	97.3806	0	1487	87.2898
bin.CSBr16.88	SKJB00000000	Limnochordia bacterium CSBr16_88	Limnochordia bacterium CSBr16_88	2.76071	164	36.14	98.309	36.4799	42.902	4	1	1	60	94.8	2.4	0	d__Bacteria;p__Firmicutes_G;c__Limnochordia;o__DTU012	k__Bacteria;p__Firmicutes	NOT CPR	100	#N/A	#N/A	#N/A		#N/A	#N/A
bin.CSSed165cm.44	SLOG00000000	Limnochordia bacterium CSSed165cm_44	Limnochordia bacterium CSSed165cm_44	2.72179	451	6.789	34.919	8.27403	53.83	0	0	0	37	79.48	0.92	0	d__Bacteria;p__Firmicutes_G;c__Limnochordia;o__DTU012	k__Bacteria;p__Firmicutes	NOT CPR	100	#N/A	#N/A	#N/A	#N/A	#N/A	#N/A
bin.CSSed162cmA.106	SKJP00000000	Gemmatimonadetes bacterium CSSed162cmA_106	Gemmatimonadetes bacterium CSSed162cmA_106	3.38842	403	10.791	42.854	10.4796	68.268	0	1	1	30	94.46	2.4	0	d__Bacteria;p__Gemmatimonadetes;c__Gemmatimonadetes;o__SG8-23	k__Bacteria	NOT CPR	100	JQ427576 uncultured bacterium	Bacteria/Gemmatimonadetes/BD2-11 terrestrial group	93.5275	1e-126	359	86.0724
bin.CSSed162cmA.121	SKJY00000000	Gemmatimonadetes bacterium CSSed162cmA_121	Gemmatimonadetes bacterium CSSed162cmA_121	3.25356	367	13.163	84.563	134.859	67.155	0	0	0	42	93.41	4.4	0	d__Bacteria;p__Gemmatimonadetes;c__Gemmatimonadetes;o__SG8-23	k__Bacteria	NOT CPR	100	#N/A	#N/A	#N/A	#N/A	#N/A	#N/A
bin.CSSed162cmA.149	SKKH00000000	Gemmatimonadetes bacterium CSSed162cmA_149	Gemmatimonadetes bacterium CSSed162cmA_149	4.05341	293	22.455	97.478	37.5361	66.97	0	0	0	43	97.74	1.1	0	d__Bacteria;p__Gemmatimonadetes;c__Gemmatimonadetes;o__SG8-23	k__Bacteria	NOT CPR	100	#N/A	#N/A	#N/A	#N/A	#N/A	#N/A
bin.CSSed162cmA.160	SKKN00000000	Gemmatimonadetes bacterium CSSed162cmA_160	Gemmatimonadetes bacterium CSSed162cmA_160	3.53201	80	110.205	267.788	24.3868	66.359	0	0	0	45	97.8	2.2	0	d__Bacteria;p__Gemmatimonadetes;c__Gemmatimonadetes;o__SG8-23	k__Bacteria	NOT CPR	100	#N/A	#N/A	#N/A	#N/A	#N/A	#N/A
bin.CSSed162cmA.229	SKMB00000000	Gemmatimonadetes bacterium CSSed162cmA_229	Gemmatimonadetes bacterium CSSed162cmA_229	2.96512	362	10.382	54.222	89.286	68.16	0	0	0	10	84.94	3.3	0	d__Bacteria;p__Gemmatimonadetes;c__Gemmatimonadetes;o__SG8-23	k__Bacteria	NOT CPR	100	#N/A	#N/A	#N/A	#N/A	#N/A	#N/A
bin.CSSed162cmA.255	SKMS00000000	Gemmatimonadetes bacterium CSSed162cmA_255	Gemmatimonadetes bacterium CSSed162cmA_255	3.9477	222	28.909	129.309	34.7327	68.57	1	0	0	29	96.7	4.4	0	d__Bacteria;p__Gemmatimonadetes;c__Gemmatimonadetes;o__SG8-23	k__Bacteria	NOT CPR	100	#N/A	#N/A	#N/A	#N/A	#N/A	#N/A
bin.CSSed162cmA.271R1	SKNB00000000	Gemmatimonadetes bacterium CSSed162cmA_271R1	Gemmatimonadetes bacterium CSSed162cmA_271R1	3.34984	329	14.36	84.224	14.8341	68.015	1	0	0	28	96.7	4.95	40	d__Bacteria;p__Gemmatimonadetes;c__Gemmatimonadetes;o__SG8-23	k__Bacteria	NOT CPR	98	#N/A	#N/A	#N/A	#N/A	#N/A	#N/A
bin.CSSed162cmA.307	SKNU00000000	Gemmatimonadetes bacterium CSSed162cmA_307	Gemmatimonadetes bacterium CSSed162cmA_307	1.64889	284	6.804	29.224	71.2724	63.952	0	0	0	9	57.62	1.65	0	d__Bacteria;p__Gemmatimonadetes;c__Gemmatimonadetes;o__SG8-23	k__Bacteria	INCONCLUSIVE	67	#N/A	#N/A	#N/A	#N/A	#N/A	#N/A
bin.CSSed162cmA.30R1	SKNW00000000	Gemmatimonadetes bacterium CSSed162cmA_30R1	Gemmatimonadetes bacterium CSSed162cmA_30R1	2.03064	103	24.623	66.678	17.4428	69.559	0	0	0	11	77.47	4.4	0	d__Bacteria;p__Gemmatimonadetes;c__Gemmatimonadetes;o__SG8-23	k__Bacteria	NOT CPR	100	#N/A	#N/A	#N/A	#N/A	#N/A	#N/A
bin.CSSed162cmA.310	SKNX00000000	Gemmatimonadetes bacterium CSSed162cmA_310	Gemmatimonadetes bacterium CSSed162cmA_310	3.23525	265	18.833	57.141	11.1846	66.6	1	1	0	27	92.31	3.3	0	d__Bacteria;p__Gemmatimonadetes;c__Gemmatimonadetes;o__SG8-23	k__Bacteria	NOT CPR	98	FJ152925 uncultured bacterium	Bacteria/Gemmatimonadetes/BD2-11 terrestrial group	97.7778		232	77.5862
bin.CSSed162cmA.399	SKPZ00000000	Gemmatimonadetes bacterium CSSed162cmA_399	Gemmatimonadetes bacterium CSSed162cmA_399	2.20711	356	7.097	30.819	9.05785	65.649	0	0	0	22	75.24	3.3	50	d__Bacteria;p__Gemmatimonadetes;c__Gemmatimonadetes;o__SG8-23	k__Bacteria	NOT CPR	100	#N/A	#N/A	#N/A		#N/A	#N/A
bin.CSSed162cmA.48	SKRI00000000	Gemmatimonadetes bacterium CSSed162cmA_48	Gemmatimonadetes bacterium CSSed162cmA_48	2.91512	306	14.77	75.325	15.6349	68.664	0	0	0	44	94.51	3.66	0	d__Bacteria;p__Gemmatimonadetes;c__Gemmatimonadetes;o__SG8-23	k__Bacteria	NOT CPR	100	#N/A	#N/A	#N/A	#N/A	#N/A	#N/A
bin.CSSed162cmA.525R1	SKSQ00000000	Gemmatimonadetes bacterium CSSed162cmA_525R1	Gemmatimonadetes bacterium CSSed162cmA_525R1	1.95217	141	18.188	51.353	10.4956	69.158	1	0	0	11	66.9	2.2	0	d__Bacteria;p__Gemmatimonadetes;c__Gemmatimonadetes;o__SG8-23	k__Bacteria	NOT CPR	100	#N/A	#N/A	#N/A	#N/A	#N/A	#N/A
bin.CSSed162cmA.526	SKSR00000000	Gemmatimonadetes bacterium CSSed162cmA_526	Gemmatimonadetes bacterium CSSed162cmA_526	3.22738	371	10.979	58.935	9.42255	67.233	0	0	0	21	92.76	3.3	0	d__Bacteria;p__Gemmatimonadetes;c__Gemmatimonadetes;o__SG8-23	k__Bacteria	NOT CPR	100	#N/A	#N/A	#N/A	#N/A	#N/A	#N/A
bin.CSSed162cmB.119R1	SKUT00000000	Gemmatimonadetes bacterium CSSed162cmB_119R1	Gemmatimonadetes bacterium CSSed162cmB_119R1	3.5523	378	13.558	67.941	60.4499	66.959	0	0	0	34	88.69	7.69	42.86	d__Bacteria;p__Gemmatimonadetes;c__Gemmatimonadetes;o__SG8-23	k__Bacteria	NOT CPR	100	#N/A	#N/A	#N/A	#N/A	#N/A	#N/A
bin.CSSed162cmB.155	SKVH00000000	Gemmatimonadetes bacterium CSSed162cmB_155	Gemmatimonadetes bacterium CSSed162cmB_155	2.9755	306	13.711	47.236	13.8063	68.698	0	0	0	40	95.6	4.03	20	d__Bacteria;p__Gemmatimonadetes;c__Gemmatimonadetes;o__SG8-23	k__Bacteria	NOT CPR	100	#N/A	#N/A	#N/A	#N/A	#N/A	#N/A
bin.CSSed162cmB.204	SKWN00000000	Gemmatimonadetes bacterium CSSed162cmB_204	Gemmatimonadetes bacterium CSSed162cmB_204	2.1422	327	7.736	38.447	239.974	67.007	0	0	0	8	69.37	3.3	0	d__Bacteria;p__Gemmatimonadetes;c__Gemmatimonadetes;o__SG8-23	k__Bacteria	NOT CPR	97	#N/A	#N/A	#N/A	#N/A	#N/A	#N/A
bin.CSSed162cmB.214	SKWS00000000	Gemmatimonadetes bacterium CSSed162cmB_214	Gemmatimonadetes bacterium CSSed162cmB_214	2.75845	367	9.954	49.091	178.262	67.869	0	0	0	8	79.55	5.49	0	d__Bacteria;p__Gemmatimonadetes;c__Gemmatimonadetes;o__SG8-23	k__Bacteria	NOT CPR	89	#N/A	#N/A	#N/A	#N/A	#N/A	#N/A
bin.CSSed162cmB.313	SKZC00000000	Gemmatimonadetes bacterium CSSed162cmB_313	Gemmatimonadetes bacterium CSSed162cmB_313	3.18516	502	7.371	29.63	12.0229	66.626	0	0	0	24	86.81	3.4	0	d__Bacteria;p__Gemmatimonadetes;c__Gemmatimonadetes;o__SG8-23	k__Bacteria	NOT CPR	100	#N/A	#N/A	#N/A	#N/A	#N/A	#N/A
bin.CSSed162cmB.399R1	SLAH00000000	Gemmatimonadetes bacterium CSSed162cmB_399R1	Gemmatimonadetes bacterium CSSed162cmB_399R1	3.62961	107	66.277	212.609	34.0495	66.392	1	0	0	48	94.41	2.2	0	d__Bacteria;p__Gemmatimonadetes;c__Gemmatimonadetes;o__SG8-23	k__Bacteria	NOT CPR	100	#N/A	#N/A	#N/A	#N/A	#N/A	#N/A
bin.CSSed162cmB.429	SLBA00000000	Gemmatimonadetes bacterium CSSed162cmB_429	Gemmatimonadetes bacterium CSSed162cmB_429	3.67877	205	28.759	94.391	18.0716	68.241	0	0	0	37	98.9	3.85	25	d__Bacteria;p__Gemmatimonadetes;c__Gemmatimonadetes;o__SG8-23	k__Bacteria	NOT CPR	100	#N/A	#N/A	#N/A	#N/A	#N/A	#N/A
bin.CSSed162cmB.488R1	SLCC00000000	Gemmatimonadetes bacterium CSSed162cmB_488R1	Gemmatimonadetes bacterium CSSed162cmB_488R1	3.87995	218	33.311	139.576	42.5971	68.554	1	0	0	26	96.7	4.4	0	d__Bacteria;p__Gemmatimonadetes;c__Gemmatimonadetes;o__SG8-23	k__Bacteria	NOT CPR	100	#N/A	#N/A	#N/A		#N/A	#N/A
bin.CSSed162cmB.505	SLCO00000000	Gemmatimonadetes bacterium CSSed162cmB_505	Gemmatimonadetes bacterium CSSed162cmB_505	3.86807	427	13.968	71.894	30.9059	67.866	2	0	0	26	89.46	3.85	0	d__Bacteria;p__Gemmatimonadetes;c__Gemmatimonadetes;o__SG8-23	k__Bacteria	NOT CPR	100	#N/A	#N/A	#N/A	#N/A	#N/A	#N/A
bin.CSSed162cmB.522R1	SLCX00000000	Gemmatimonadetes bacterium CSSed162cmB_522R1	Gemmatimonadetes bacterium CSSed162cmB_522R1	2.64786	444	6.905	44.984	15.8224	65.874	0	0	0	14	63.5	2.75	100	d__Bacteria;p__Gemmatimonadetes;c__Gemmatimonadetes;o__SG8-23	k__Bacteria	NOT CPR	88	#N/A	#N/A	#N/A	#N/A	#N/A	#N/A
bin.CSSed162cmB.561	SLDT00000000	Gemmatimonadetes bacterium CSSed162cmB_561	Gemmatimonadetes bacterium CSSed162cmB_561	3.49866	274	18.914	64.759	16.6965	69.184	2	0	0	36	94.51	5.49	0	d__Bacteria;p__Gemmatimonadetes;c__Gemmatimonadetes;o__SG8-23	k__Bacteria	NOT CPR	100	#N/A	#N/A	#N/A	#N/A	#N/A	#N/A
bin.CSSed162cmB.74R1	SLGB00000000	Gemmatimonadetes bacterium CSSed162cmB_74R1	Gemmatimonadetes bacterium CSSed162cmB_74R1	2.03719	93	27.545	115.643	32.523	68.138	2	0	0	12	83.88	3.3	0	d__Bacteria;p__Gemmatimonadetes;c__Gemmatimonadetes;o__SG8-23	k__Bacteria	NOT CPR	98	#N/A	#N/A	#N/A	#N/A	#N/A	#N/A
bin.CSSed165cm.177	SLHX00000000	Gemmatimonadetes bacterium CSSed165cm_177	Gemmatimonadetes bacterium CSSed165cm_177	1.5544	342	4.679	16.48	8.08736	65.61	1	0	0	13	60.97	4.52	16.67	d__Bacteria;p__Gemmatimonadetes;c__Gemmatimonadetes;o__SG8-23	k__Bacteria	NOT CPR	97	#N/A	#N/A	#N/A	#N/A	#N/A	#N/A
bin.CSSed165cm.345	SLME00000000	Gemmatimonadetes bacterium CSSed165cm_345	Gemmatimonadetes bacterium CSSed165cm_345	3.05164	478	7.345	45.361	12.3632	68.978	2	0	0	29	82.97	7.79	0	d__Bacteria;p__Gemmatimonadetes;c__Gemmatimonadetes;o__SG8-23	k__Bacteria	NOT CPR	95	#N/A	#N/A	#N/A	#N/A	#N/A	#N/A
bin.CSSed165cm.412	SLNQ00000000	Gemmatimonadetes bacterium CSSed165cm_412	Gemmatimonadetes bacterium CSSed165cm_412	3.51225	402	11.885	60.036	80.3502	67.932	0	0	0	15	93.41	3.5	40	d__Bacteria;p__Gemmatimonadetes;c__Gemmatimonadetes;o__SG8-23	k__Bacteria	NOT CPR	100	#N/A	#N/A	#N/A	#N/A	#N/A	#N/A
bin.CSSed165cm.534	SLQO00000000	Gemmatimonadetes bacterium CSSed165cm_534	Gemmatimonadetes bacterium CSSed165cm_534	2.45127	470	5.539	28.383	127.079	66.764	0	0	0	13	73.88	2.3	0	d__Bacteria;p__Gemmatimonadetes;c__Gemmatimonadetes;o__SG8-23	k__Bacteria	NOT CPR	97	#N/A	#N/A	#N/A	#N/A	#N/A	#N/A
bin.CSSed165cm.570	SLRJ00000000	Gemmatimonadetes bacterium CSSed165cm_570	Gemmatimonadetes bacterium CSSed165cm_570	2.55236	351	9.4	52.379	146.125	67.114	1	0	0	14	75.37	3.3	0	d__Bacteria;p__Gemmatimonadetes;c__Gemmatimonadetes;o__SG8-23	k__Bacteria	NOT CPR	100	#N/A	#N/A	#N/A	#N/A	#N/A	#N/A
bin.CSSed165cm.588	SLRX00000000	Gemmatimonadetes bacterium CSSed165cm_588	Gemmatimonadetes bacterium CSSed165cm_588	3.18261	327	14.018	51.458	12.5963	66.508	0	0	0	27	87.36	6.96	25	d__Bacteria;p__Gemmatimonadetes;c__Gemmatimonadetes;o__SG8-23	k__Bacteria	NOT CPR	100	#N/A	#N/A	#N/A	#N/A	#N/A	#N/A
bin.CSSed165cm.596	SLSF00000000	Gemmatimonadetes bacterium CSSed165cm_596	Gemmatimonadetes bacterium CSSed165cm_596	3.00484	342	13.117	75.355	61.1589	67.536	1	1	0	25	93.41	2.2	0	d__Bacteria;p__Gemmatimonadetes;c__Gemmatimonadetes;o__SG8-23	k__Bacteria	NOT CPR	100	KX097619 uncultured bacterium	Bacteria/Gemmatimonadetes/BD2-11 terrestrial group	92.7184	1e-154	418	98.5646
bin.CSSed162cmA.216	SKLR00000000	Gemmatimonadetes bacterium CSSed162cmA_216	Gemmatimonadetes bacterium CSSed162cmA_216	3.34268	546	7.163	43.047	13.7013	65.702	1	1	0	44	79.94	4.4	25	d__Bacteria;p__Gemmatimonadetes;c__Gemmatimonadetes;o__SG8-23;f__UBA6960	k__Bacteria	NOT CPR	98	FJ748806 uncultured bacterium	Bacteria/Gemmatimonadetes/BD2-11 terrestrial group	95.3141	0	1016	98.7205
bin.CSSed162cmA.259	SKMV00000000	Gemmatimonadetes bacterium CSSed162cmA_259	Gemmatimonadetes bacterium CSSed162cmA_259	2.49152	422	6.446	27.373	43.9445	68.179	0	0	0	13	73.43	2.2	0	d__Bacteria;p__Gemmatimonadetes;c__Gemmatimonadetes;o__SG8-23;f__UBA6960	k__Bacteria	NOT CPR	97	#N/A	#N/A	#N/A	#N/A	#N/A	#N/A
bin.CSSed162cmA.558	SKTI00000000	Gemmatimonadetes bacterium CSSed162cmA_558	Gemmatimonadetes bacterium CSSed162cmA_558	1.6817	367	4.681	17.876	92.6635	67.595	0	0	0	28	60.75	2.2	0	d__Bacteria;p__Gemmatimonadetes;c__Gemmatimonadetes;o__SG8-23;f__UBA6960	k__Bacteria	NOT CPR	95	#N/A	#N/A	#N/A	#N/A	#N/A	#N/A
bin.CSSed162cmB.156	SKVI00000000	Gemmatimonadetes bacterium CSSed162cmB_156	Gemmatimonadetes bacterium CSSed162cmB_156	2.30885	406	6.199	34.983	77.2595	68.1	0	1	0	12	73.24	2.2	0	d__Bacteria;p__Gemmatimonadetes;c__Gemmatimonadetes;o__SG8-23;f__UBA6960	k__Bacteria	NOT CPR	100	FN553479 uncultured sediment bacterium	Bacteria/Gemmatimonadetes/BD2-11 terrestrial group	95.2663	2e-71	189	89.418
bin.CSSed162cmB.50	SLCK00000000	Gemmatimonadetes bacterium CSSed162cmB_50	Gemmatimonadetes bacterium CSSed162cmB_50	3.20309	145	43.521	182.327	22.5863	66.606	0	1	0	43	98.9	3.3	0	d__Bacteria;p__Gemmatimonadetes;c__Gemmatimonadetes;o__SG8-23;f__UBA6960	k__Bacteria	NOT CPR	100	FJ152925 uncultured bacterium	Bacteria/Gemmatimonadetes/BD2-11 terrestrial group	98.9189	0	422	87.6777
bin.CSSed162cmB.65	SLFU00000000	Gemmatimonadetes bacterium CSSed162cmB_65	Gemmatimonadetes bacterium CSSed162cmB_65	2.82745	242	19.603	59.253	14.8356	65.368	2	0	0	25	95.6	4.4	25	d__Bacteria;p__Gemmatimonadetes;c__Gemmatimonadetes;o__SG8-23;f__UBA6960	k__Bacteria	NOT CPR	100	#N/A	#N/A	#N/A	#N/A	#N/A	#N/A
bin.CSBr16.9	SKJD00000000	Candidatus Hydrogenedentes bacterium CSBr16_9	Hydrogenedentiales bacterium CSBr16_9	2.78695	503	5.851	20.825	10.9484	57.645	0	0	0	25	73.26	4.4	60	d__Bacteria;p__Hydrogenedentes;c__Hydrogenedentia;o__Hydrogenedentiales	k__Bacteria;p__Proteobacteria;c__Alphaproteobacteria;o__Rickettsiales	NOT CPR	100	#N/A	#N/A	#N/A	#N/A	#N/A	#N/A
bin.CSSed162cmA.463	SKQZ00000000	Candidatus Hydrogenedentes bacterium CSSed162cmA_463	Hydrogenedentiales bacterium CSSed162cmA_463	3.56886	478	9.03	46.078	9.43825	56.254	0	0	0	40	93.77	1.16	0	d__Bacteria;p__Hydrogenedentes;c__Hydrogenedentia;o__Hydrogenedentiales	k__Bacteria	NOT CPR	98	#N/A	#N/A	#N/A	#N/A	#N/A	#N/A
bin.CSSed162cmA.555	SKTH00000000	Candidatus Hydrogenedentes bacterium CSSed162cmA_555	Hydrogenedentiales bacterium CSSed162cmA_555	3.36784	601	6.162	21.807	7.5459	56.306	0	1	0	28	80.4	4.5	33.33	d__Bacteria;p__Hydrogenedentes;c__Hydrogenedentia;o__Hydrogenedentiales	k__Bacteria;p__Proteobacteria;c__Alphaproteobacteria;o__Rickettsiales	NOT CPR	98	JF428851 uncultured bacterium	Bacteria/Hydrogenedentes/Hydrogenedentia/Hydro genedentiales/Hydrogenedensaceae	100	9e-54	126	84.9206
bin.CSSed162cmB.516	SLCV00000000	Candidatus Hydrogenedentes bacterium CSSed162cmB_516	Hydrogenedentiales bacterium CSSed162cmB_516	3.30804	495	7.916	33.634	15.5269	56.203	0	0	0	40	84.59	1.1	0	d__Bacteria;p__Hydrogenedentes;c__Hydrogenedentia;o__Hydrogenedentiales	k__Bacteria	NOT CPR	100	#N/A	#N/A	#N/A	#N/A	#N/A	#N/A
bin.CSSed162cmB.64	SLFT00000000	Candidatus Hydrogenedentes bacterium CSSed162cmB_64	Hydrogenedentiales bacterium CSSed162cmB_64	3.9418	541	8.672	42.083	9.18331	56.188	0	1	0	35	89.05	3.3	33.33	d__Bacteria;p__Hydrogenedentes;c__Hydrogenedentia;o__Hydrogenedentiales	k__Bacteria	NOT CPR	100	JN458018 uncultured organism	Bacteria/Hydrogenedentes/Hydrogenedentia/Hydrog enedentiales/Hydrogenedensaceae	97.4284	0	1431	95.1083
bin.CSSed165cm.333	SLMA00000000	Candidatus Hydrogenedentes bacterium CSSed165cm_333	Hydrogenedentiales bacterium CSSed165cm_333	2.61289	504	5.718	27.411	24.6388	56.184	1	0	1	30	74.11	2.2	0	d__Bacteria;p__Hydrogenedentes;c__Hydrogenedentia;o__Hydrogenedentiales	k__Bacteria	NOT CPR	91	#N/A	#N/A	#N/A	#N/A	#N/A	#N/A
bin.CSSed165cm.572	SLRL00000000	Candidatus Hydrogenedentes bacterium CSSed165cm_572	Hydrogenedentiales bacterium CSSed165cm_572	4.26696	497	10.996	57.983	15.3204	56.055	0	0	0	37	90.3	2.2	50	d__Bacteria;p__Hydrogenedentes;c__Hydrogenedentia;o__Hydrogenedentiales	k__Bacteria	NOT CPR	95	#N/A	#N/A	#N/A	#N/A	#N/A	#N/A
bin.CSSed162cmA.50	SKRY00000000	Candidatus Hydrogenedentes bacterium CSSed162cmA_50	Hydrogenedentiales bacterium CSSed162cmA_50	2.76256	499	6.139	25.599	15.026	61.308	0	0	0	29	85.71	2.38	100	d__Bacteria;p__Hydrogenedentes;c__Hydrogenedentia;o__Hydrogenedentiales;f__UBA2224	k__Bacteria	NOT CPR	100	#N/A	#N/A	#N/A	#N/A	#N/A	#N/A
bin.CSSed162cmB.461	SLBS00000000	Candidatus Hydrogenedentes bacterium CSSed162cmB_461	Hydrogenedentiales bacterium CSSed162cmB_461	2.63026	496	5.838	18.871	15.7575	61.312	1	1	1	23	81.32	3.3	100	d__Bacteria;p__Hydrogenedentes;c__Hydrogenedentia;o__Hydrogenedentiales;f__UBA2224	k__Bacteria	NOT CPR	98	JX240589 uncultured bacterium	Bacteria/Hydrogenedentes/Hydrogenedentia/Hydro genedentiales/Hydrogenedensaceae	97.9381	5e-43	113	85.8407
bin.CSSed165cm.129	SLHB00000000	Candidatus Hydrogenedentes bacterium CSSed165cm_129	Hydrogenedentiales bacterium CSSed165cm_129	3.58192	530	8.226	27.802	8.63252	64.69	1	0	1	29	88.77	1.1	0	d__Bacteria;p__Hydrogenedentes;c__Hydrogenedentia;o__Hydrogenedentiales;f__UBA2224	k__Bacteria	NOT CPR	100	#N/A	#N/A	#N/A	#N/A	#N/A	#N/A
bin.CSSed165cm.284	SLKU00000000	Candidatus Hydrogenedentes bacterium CSSed165cm_284	Hydrogenedentiales bacterium CSSed165cm_284	2.40737	487	5.272	18.603	18.6801	61.178	1	1	0	29	69.23	1.1	100	d__Bacteria;p__Hydrogenedentes;c__Hydrogenedentia;o__Hydrogenedentiales;f__UBA2224	k__Bacteria	NOT CPR	100	JX240589 uncultured bacterium	Bacteria/Hydrogenedentes/Hydrogenedentia/Hydrog enedentiales/Hydrogenedensaceae	97.5248	0	1026	98.4405
bin.CSSed165cm.420	SLNV00000000	Candidatus Hydrogenedentes bacterium CSSed165cm_420	Hydrogenedentiales bacterium CSSed165cm_420	2.40372	607	3.946	13.698	12.6431	61.721	0	0	0	11	53.66	0	0	d__Bacteria;p__Hydrogenedentes;c__Hydrogenedentia;o__Hydrogenedentiales;f__UBA2224	k__Bacteria;p__Spirochaetes;c__Spirochaetia	NOT CPR	81	#N/A	#N/A	#N/A	#N/A	#N/A	#N/A
bin.CSSed165cm.592	SLSB00000000	Candidatus Hydrogenedentes bacterium CSSed165cm_592	Hydrogenedentiales bacterium CSSed165cm_592	4.35277	698	7.356	30.899	17.8317	60.111	0	2	0	36	87.91	3.3	66.67	d__Bacteria;p__Hydrogenedentes;c__Hydrogenedentia;o__Hydrogenedentiales;f__UBA2224;g__UBA2224	k__Bacteria	NOT CPR	100	EU245141 uncultured organism	Bacteria/Hydrogenedentes/Hydrogenedentia/Hydro genedentiales/Hydrogenedensaceae	97.7436	0	992	98.2863
bin.CSSed162cmB.194R1	SKWH00000000	Candidatus Latescibacteria bacterium CSSed162cmB_194R1	Latescibacteria bacterium CSSed162cmB_194R1	3.02611	222	16.981	52.526	8.77263	63.158	0	0	0	19	56.42	1.1	0	d__Bacteria;p__Latescibacteria;c__UBA2968	k__Bacteria	INCONCLUSIVE	95	#N/A	#N/A	#N/A	#N/A	#N/A	#N/A
bin.CSSed165cm.126R1	SLHA00000000	Candidatus Latescibacteria bacterium CSSed165cm_126R1	Latescibacteria bacterium CSSed165cm_126R1	4.2905	165	40.741	122.103	15.9306	62.813	1	1	1	37	85.1	2.03	8.33	d__Bacteria;p__Latescibacteria;c__UBA2968	k__Bacteria	NOT CPR	100	KM018498 uncultured Deferribacteres bacterium	Bacteria/PAUC34f	94.591	0	1553	97.6175
bin.CSSed162cmA.112R1	SKJR00000000	Deltaproteobacteria bacterium CSSed162cmA_112R1	Myxococcia bacterium CSSed162cmA_112R1	2.73784	486	6.138	25.724	6.58977	60.141	0	1	0	29	70.71	3.87	16.67	d__Bacteria;p__Myxococcota;c__Myxococcia	k__Bacteria;p__Proteobacteria;c__Deltaproteobacteria;o__Myxococcales	NOT CPR	100	#N/A	#N/A	#N/A	#N/A	#N/A	#N/A
bin.CSSed162cmB.109R1	SKUP00000000	Deltaproteobacteria bacterium CSSed162cmB_109R1	Myxococcia bacterium CSSed162cmB_109R1	3.4311	397	11.055	41.821	8.07882	60.049	1	0	1	40	88.47	4.03	0	d__Bacteria;p__Myxococcota;c__Myxococcia	k__Bacteria;p__Proteobacteria;c__Deltaproteobacteria;o__Myxococcales	NOT CPR	100	#N/A	#N/A	#N/A	#N/A	#N/A	#N/A
bin.CSSed162cmB.222	SKWY00000000	Deltaproteobacteria bacterium CSSed162cmB_222	Myxococcia bacterium CSSed162cmB_222	4.24343	552	8.96	34.911	7.59551	59.504	1	0	1	39	81.22	1.77	25	d__Bacteria;p__Myxococcota;c__Myxococcia	k__Bacteria;p__Proteobacteria;c__Deltaproteobacteria;o__Myxococcales	NOT CPR	100	#N/A	#N/A	#N/A	#N/A	#N/A	#N/A
bin.CSSed165cm.581	SLRQ00000000	Deltaproteobacteria bacterium CSSed165cm_581	Myxococcia bacterium CSSed165cm_581	3.77819	118	68.074	163.515	13.0125	59.917	1	1	0	43	94.84	4.52	0	d__Bacteria;p__Myxococcota;c__Myxococcia	k__Bacteria;p__Proteobacteria;c__Deltaproteobacteria;o__Myxococcales	NOT CPR	100	KJ540848 uncultured Hyalangium sp.	Bacteria/Proteobacteria/Deltaproteobacteria/My xococcales/Vulgatibacteraceae/Vulgatibacter	88.3085	1e-113	432	93.0556
bin.CSSed162cmA.91	SKUF00000000	Nannocystineae bacterium CSSed162cmA_91	Kofleriales bacterium CSSed162cmA_91	4.03903	889	4.647	24.617	18.4434	68.877	2	0	0	38	70.89	3.67	45.45	d__Bacteria;p__Myxococcota;c__Polyangia;o__Kofleriales	k__Bacteria;p__Proteobacteria;c__Deltaproteobacteria;o__Myxococcales	NOT CPR	98	#N/A	#N/A	#N/A	#N/A	#N/A	#N/A
bin.CSSed165cm.230	SLJH00000000	Nannocystineae bacterium CSSed165cm_230	Kofleriales bacterium CSSed165cm_230	3.76576	833	4.598	45.529	25.3122	69.215	1	0	0	22	54.51	2.29	16.67	d__Bacteria;p__Myxococcota;c__Polyangia;o__Kofleriales	k__Bacteria;p__Proteobacteria;c__Deltaproteobacteria;o__Myxococcales	INCONCLUSIVE	89	#N/A	#N/A	#N/A	#N/A	#N/A	#N/A
bin.CSSed165cm.40	SLNH00000000	Nannocystineae bacterium CSSed165cm_40	Kofleriales bacterium CSSed165cm_40	5.64376	496	15.974	65.929	15.5488	68.729	1	0	0	44	94.95	2.93	0	d__Bacteria;p__Myxococcota;c__Polyangia;o__Kofleriales	k__Bacteria;p__Proteobacteria;c__Deltaproteobacteria;o__Myxococcales	NOT CPR	100	#N/A	#N/A	#N/A	#N/A	#N/A	#N/A
bin.CSSed165cm.512R1	SLPX00000000	Myxococcales bacterium CSSed165cm_512R1	Nannocystales bacterium CSSed165cm_512R1	5.97823	426	21.749	106.032	9.93633	51.544	1	0	1	42	86.65	4.22	0	d__Bacteria;p__Myxococcota;c__Polyangia;o__Nannocystales	k__Bacteria;p__Proteobacteria;c__Deltaproteobacteria;o__Myxococcales	NOT CPR	100	#N/A	#N/A	#N/A	#N/A	#N/A	#N/A
bin.CSSed162cmA.326	SKOJ00000000	Myxococcales bacterium CSSed162cmA_326	Polyangiales bacterium CSSed162cmA_326	3.42361	375	12.37	65.806	13.4684	63.424	1	0	0	45	84.28	0	0	d__Bacteria;p__Myxococcota;c__Polyangia;o__Polyangiales	k__Bacteria;p__Proteobacteria;c__Deltaproteobacteria;o__Myxococcales	NOT CPR	100	#N/A	#N/A	#N/A	#N/A	#N/A	#N/A
bin.CSSed162cmB.315	SKZE00000000	Myxococcales bacterium CSSed162cmB_315	Polyangiales bacterium CSSed162cmB_315	2.49013	389	7.503	27.155	7.29394	61.473	0	0	0	36	70.54	1.45	0	d__Bacteria;p__Myxococcota;c__Polyangia;o__Polyangiales	k__Bacteria;p__Proteobacteria;c__Deltaproteobacteria;o__Myxococcales	NOT CPR	100	#N/A	#N/A	#N/A	#N/A	#N/A	#N/A
bin.CSSed162cmB.584	SLEO00000000	Myxococcales bacterium CSSed162cmB_584	Polyangiales bacterium CSSed162cmB_584	3.31473	377	12.904	56.177	16.2836	63.407	1	1	1	42	82.88	1.45	66.67	d__Bacteria;p__Myxococcota;c__Polyangia;o__Polyangiales	k__Bacteria;p__Proteobacteria;c__Deltaproteobacteria;o__Myxococcales	NOT CPR	100	JN427815 uncultured organism	Bacteria/Proteobacteria/Deltaproteobacteria/Myx ococcales/Sandaracinaceae/uncultured	92.6694	0	1568	92.2194
bin.CSSed165cm.553	SLQV00000000	Myxococcales bacterium CSSed165cm_553	Polyangiales bacterium CSSed165cm_553	3.1083	216	19.572	77.436	10.462	61.369	1	1	2	45	88.44	1.45	33.33	d__Bacteria;p__Myxococcota;c__Polyangia;o__Polyangiales	k__Bacteria;p__Proteobacteria;c__Deltaproteobacteria;o__Myxococcales	NOT CPR	100	JN427815 uncultured organism	Bacteria/Proteobacteria/Deltaproteobacteria/Myx ococcales/Sandaracinaceae/uncultured	92.462	0	1568	92.2194
bin.CSSed162cmA.256	SKMT00000000	Myxococcales bacterium CSSed162cmA_256	Myxococcota bacterium CSSed162cmA_256	4.54549	732	7.026	28.165	8.72908	62.092	1	0	0	26	70.01	2.76	28.57	d__Bacteria;p__Myxococcota;c__UBA4248;o__UBA4248	k__Bacteria;p__Proteobacteria;c__Deltaproteobacteria	NOT CPR	98	#N/A	#N/A	#N/A	#N/A	#N/A	#N/A
bin.CSSed162cmA.285	SKNI00000000	Myxococcales bacterium CSSed162cmA_285	Myxococcota bacterium CSSed162cmA_285	4.59938	754	6.896	34.011	7.28719	57.66	0	0	0	29	73.91	3.23	50	d__Bacteria;p__Myxococcota;c__UBA4248;o__UBA4248	k__Bacteria;p__Proteobacteria;c__Deltaproteobacteria	NOT CPR	100	#N/A	#N/A	#N/A	#N/A	#N/A	#N/A
bin.CSSed162cmA.33	SKON00000000	Myxococcales bacterium CSSed162cmA_33	Myxococcota bacterium CSSed162cmA_33	5.51993	353	26.335	120.007	18.5231	65.312	0	0	0	38	90.12	2.15	0	d__Bacteria;p__Myxococcota;c__UBA4248;o__UBA4248	k__Bacteria;p__Proteobacteria;c__Deltaproteobacteria	NOT CPR	100	#N/A	#N/A	#N/A	#N/A	#N/A	#N/A
bin.CSSed162cmA.369	SKPJ00000000	Myxococcales bacterium CSSed162cmA_369	Myxococcota bacterium CSSed162cmA_369	5.239	614	10.747	40.283	10.052	57.991	1	0	1	29	77.51	3.89	57.14	d__Bacteria;p__Myxococcota;c__UBA4248;o__UBA4248	k__Bacteria;p__Proteobacteria;c__Deltaproteobacteria	NOT CPR	100	#N/A	#N/A	#N/A	#N/A	#N/A	#N/A
bin.CSSed162cmA.38	SKPN00000000	Myxococcales bacterium CSSed162cmA_38	Myxococcota bacterium CSSed162cmA_38	3.43858	763	4.768	14.259	10.5138	60.839	0	0	0	13	55.55	1.29	50	d__Bacteria;p__Myxococcota;c__UBA4248;o__UBA4248	k__Bacteria;p__Proteobacteria;c__Deltaproteobacteria	NOT CPR	86	#N/A	#N/A	#N/A	#N/A	#N/A	#N/A
bin.CSSed162cmA.402	SKQC00000000	Myxococcales bacterium CSSed162cmA_402	Myxococcota bacterium CSSed162cmA_402	5.37448	494	14.727	54.767	11.7442	58.903	0	0	0	40	83.13	2.58	0	d__Bacteria;p__Myxococcota;c__UBA4248;o__UBA4248	k__Bacteria;p__Proteobacteria;c__Deltaproteobacteria	NOT CPR	98	#N/A	#N/A	#N/A	#N/A	#N/A	#N/A
bin.CSSed162cmB.290	SKYM00000000	Myxococcales bacterium CSSed162cmB_290	Myxococcota bacterium CSSed162cmB_290	5.47573	374	24.426	122.563	25.7171	65.277	0	0	0	43	90.19	2.15	0	d__Bacteria;p__Myxococcota;c__UBA4248;o__UBA4248	k__Bacteria;p__Proteobacteria;c__Deltaproteobacteria	NOT CPR	100	#N/A	#N/A	#N/A	#N/A	#N/A	#N/A
bin.CSSed165cm.104	SLGO00000000	Myxococcales bacterium CSSed165cm_104	Myxococcota bacterium CSSed165cm_104	3.17806	705	4.637	15.721	7.55887	59.716	0	0	0	18	53.71	0	0	d__Bacteria;p__Myxococcota;c__UBA4248;o__UBA4248	k__Bacteria;p__Proteobacteria;c__Deltaproteobacteria	NOT CPR	94	#N/A	#N/A	#N/A	#N/A	#N/A	#N/A
bin.CSSed165cm.142	SLHH00000000	Myxococcales bacterium CSSed165cm_142	Myxococcota bacterium CSSed165cm_142	3.51281	779	4.627	17.743	6.16395	57.727	0	0	0	24	58.24	1.29	0	d__Bacteria;p__Myxococcota;c__UBA4248;o__UBA4248	k__Bacteria;p__Proteobacteria;c__Deltaproteobacteria	NOT CPR	95	#N/A	#N/A	#N/A		#N/A	#N/A
bin.CSSed165cm.238	SLJM00000000	Myxococcales bacterium CSSed165cm_238	Myxococcota bacterium CSSed165cm_238	5.18501	509	14.46	64.636	17.0684	60.366	0	0	0	34	87.02	3.23	20	d__Bacteria;p__Myxococcota;c__UBA4248;o__UBA4248	k__Bacteria;p__Proteobacteria;c__Deltaproteobacteria;o__Myxococcales	NOT CPR	100	#N/A	#N/A	#N/A	#N/A	#N/A	#N/A
bin.CSSed165cm.293	SLLB00000000	Myxococcales bacterium CSSed165cm_293	Myxococcota bacterium CSSed165cm_293	5.10492	708	8.429	50.219	8.4118	65.207	0	0	0	35	82.81	2.15	25	d__Bacteria;p__Myxococcota;c__UBA4248;o__UBA4248	k__Bacteria;p__Proteobacteria;c__Deltaproteobacteria;o__Myxococcales	NOT CPR	100	#N/A	#N/A	#N/A	#N/A	#N/A	#N/A
bin.CSSed165cm.511	SLPW00000000	Myxococcales bacterium CSSed165cm_511	Myxococcota bacterium CSSed165cm_511	5.62179	628	11.638	39.888	12.9429	60.611	0	1	0	38	80.21	3.95	30	d__Bacteria;p__Myxococcota;c__UBA4248;o__UBA4248	k__Bacteria;p__Proteobacteria;c__Deltaproteobacteria	NOT CPR	97	#N/A	#N/A	#N/A	#N/A	#N/A	#N/A
bin.CSSed162cmA.226	SKLZ00000000	Myxococcales bacterium CSSed162cmA_226	Myxococcota bacterium CSSed162cmA_226	2.63369	635	4.148	13.014	6.82183	72.311	0	0	0	26	52.17	1.29	0	d__Bacteria;p__Myxococcota;c__UBA796;o__UBA796	k__Bacteria;p__Proteobacteria;c__Deltaproteobacteria	NOT CPR	100	#N/A	#N/A	#N/A	#N/A	#N/A	#N/A
bin.CSSed162cmB.355	SKZW00000000	Myxococcales bacterium CSSed162cmB_355	Myxococcota bacterium CSSed162cmB_355	3.31852	590	6.479	30.675	7.50899	64.454	0	0	0	32	81	3.37	9.09	d__Bacteria;p__Myxococcota;c__UBA9042	k__Bacteria;p__Proteobacteria;c__Deltaproteobacteria;o__Myxococcales	NOT CPR	98	#N/A	#N/A	#N/A	#N/A	#N/A	#N/A
bin.CSSed165cm.298R1	SLLD00000000	Myxococcales bacterium CSSed165cm_298R1	Myxococcota bacterium CSSed165cm_298R1	3.8079	416	12.07	52.425	9.6616	64.579	0	0	0	35	85.68	3.58	0	d__Bacteria;p__Myxococcota;c__UBA9042	k__Bacteria;p__Proteobacteria;c__Deltaproteobacteria;o__Myxococcales	NOT CPR	100	#N/A	#N/A	#N/A	#N/A	#N/A	#N/A
bin.CSSed165cm.109	SLGR00000000	Candidatus Sumerlaeota bacterium CSSed165cm_109	Soda lake sediment bacterium CSSed165cm_109	1.88208	257	8.954	35.082	8.00227	51.432	1	1	1	29	80.63	1.69	0	d__Bacteria;p__O2-12-FULL-62-2	k__Bacteria;p__Spirochaetes;c__Spirochaetia	NOT CPR	100	FJ189582 uncultured bacterium	Bacteria/Firmicutes/Clostridia/Thermoanaerobac terales/Thermoanaerobacteraceae/Moorella	94.709	3e-78	447	42.2819
bin.CSSed165cm.186R1	SLID00000000	Candidatus Omnitrophica bacterium CSSed165cm_186R1	Omnitrophica bacterium CSSed165cm_186R1	1.62824	137	16.823	67.475	10.9998	49.064	0	0	0	36	87.63	1.08	100	d__Bacteria;p__Omnitrophica;c__koll11;o__UBA1560	k__Bacteria	NOT CPR	98	#N/A	#N/A	#N/A	#N/A	#N/A	#N/A
bin.CSBr16.12R1	SKGF00000000	Candidatus Falkowbacteria bacterium CSBr16_12R1	Falkowbacterales bacterium CSBr16_12R1	0.98316	135	9.363	32.893	10.5972	34.757	0	0	0	27	52.99	5.22	0	d__Bacteria;p__Patescibacteria;c__ABY1;o__Falkowbacterales;f__UBA12465	k__Bacteria	CPR	95	#N/A	#N/A	#N/A	#N/A	#N/A	#N/A
bin.CSBr16.11	SKFW00000000	candidate division SR1 bacterium CSBr16_11	Absconditabacterales bacterium CSBr16_11	0.910676	123	9.905	30.973	9.28348	36.579	0	1	1	32	63.64	7.76	20	d__Bacteria;p__Patescibacteria;c__Gracilibacteria;o__Absconditabacterales;f__X112	k__Bacteria (root)	INCONCLUSIVE	61	FJ623360 uncultured bacterium	Bacteria/Patescibacteria/Gracilibacteria/Abscon ditabacteriales (SR1)	100	2e-61	160	75
bin.CSBr16.75	SKIU00000000	candidate division SR1 bacterium CSBr16_75	Absconditabacterales bacterium CSBr16_75	0.742016	118	7.678	27.325	35.0777	34.26	0	0	1	34	56.74	0	0	d__Bacteria;p__Patescibacteria;c__Gracilibacteria;o__Absconditabacterales;f__X112	k__Bacteria (root)	CPR	95	#N/A	#N/A	#N/A	#N/A	#N/A	#N/A
bin.CSBr16.97	SKJI00000000	candidate division SR1 bacterium CSBr16_97	Absconditabacterales bacterium CSBr16_97	1.00502	50	36.607	79.415	35.6338	33.379	1	1	1	37	66.74	0	0	d__Bacteria;p__Patescibacteria;c__Gracilibacteria;o__Absconditabacterales;f__X112	k__Bacteria (root)	INCONCLUSIVE	62	JN462128 uncultured organism	Bacteria/Patescibacteria/Gracilibacteria/Abscon ditabacteriales (SR1)	92.3538	0	1479	90.1961
bin.CSSed165cm.403R1	SLNK00000000	Candidatus Peregrinibacteria bacterium CSSed165cm_403R1	Peregrinibacterales bacterium CSSed165cm_403R1	0.726039	65	15.356	37.545	14.9345	42.165	0	0	0	24	78.22	0	0	d__Bacteria;p__Patescibacteria;c__Gracilibacteria;o__Peregrinibacterales;f__LOWO2-01-FULL-3	k__Bacteria;p__Chloroflexi;c__Dehalococcoidetes	CPR	92	#N/A	#N/A	#N/A	#N/A	#N/A	#N/A
bin.CSSed162cmB.438R1	SLBG00000000	Candidatus Parcubacteria bacterium CSSed162cmB_438R1	Paceibacterales bacterium CSSed162cmB_438R1	0.349719	80	4.706	8.147	7.95645	30.078	0	0	0	27	51.38	0	0	d__Bacteria;p__Patescibacteria;c__Paceibacteria;o__Paceibacterales;f__UBA5633	k__Bacteria (root)	INCONCLUSIVE	98	#N/A	#N/A	#N/A	#N/A	#N/A	#N/A
bin.CSSed165cm.78	SLSX00000000	Candidatus Parcubacteria bacterium CSSed165cm_78	Paceibacterales bacterium CSSed165cm_78	0.536933	84	7.551	23.031	10.1131	35.489	0	1	0	30	63.19	0.99	100	d__Bacteria;p__Patescibacteria;c__Paceibacteria;o__Paceibacterales;f__UBA5633	k__Bacteria;p__Chloroflexi;c__Dehalococcoidetes	CPR	100	FJ792311 uncultured bacterium	Bacteria/Patescibacteria/Parcubacteria/Candida tus Yanofskybacteria	90.9091	8e-48	394	39.0863
bin.CSBr16.193	SKHG00000000	Candidatus Campbellbacteria bacterium CSBr16_193	Campbellbacteraceae bacterium CSBr16_193	0.81279	81	26.948	81.795	17.6841	40.889	2	1	4	38	73.9	3.01	0	d__Bacteria;p__Patescibacteria;c__Paceibacteria;o__UBA9983;f__Campbellbacteraceae	k__Bacteria;p__Spirochaetes;c__Spirochaetia	CPR	100	EF020157 uncultured bacterium	Bacteria/Patescibacteria/Parcubacteria	89.5022	0	1580	58.481
bin.CSBr16.209	SKHO00000000	Candidatus Campbellbacteria bacterium CSBr16_209	Campbellbacteraceae bacterium CSBr16_209	0.387364	76	6.088	22.134	8.27671	33.685	0	0	0	22	52.74	1.72	0	d__Bacteria;p__Patescibacteria;c__Paceibacteria;o__UBA9983;f__Campbellbacteraceae	k__Bacteria (root)	INCONCLUSIVE	64	#N/A	#N/A	#N/A	#N/A	#N/A	#N/A
bin.CSBr16.21	SKHP00000000	Candidatus Campbellbacteria bacterium CSBr16_21	Campbellbacteraceae bacterium CSBr16_21	0.501709	110	4.822	16.731	8.60141	40.81	0	1	0	20	44.4	1.12	0	d__Bacteria;p__Patescibacteria;c__Paceibacteria;o__UBA9983;f__Campbellbacteraceae	k__Bacteria	CPR	95	EU050865 uncultured bacterium	Bacteria/Patescibacteria/Parcubacteria/Candida tus Campbellbacteria	96.3303	1e-156	358	91.3408
bin.CSSed162cmA.175	SKKT00000000	Candidatus Campbellbacteria bacterium CSSed162cmA_175	Campbellbacteraceae bacterium CSSed162cmA_175	0.585676	61	15.24	47.665	24.6029	43.685	1	0	5	30	48.55	1.71	0	d__Bacteria;p__Patescibacteria;c__Paceibacteria;o__UBA9983;f__Campbellbacteraceae	k__Bacteria	CPR	100	#N/A	#N/A	#N/A	#N/A	#N/A	#N/A
bin.CSSed162cmA.251	SKMP00000000	Candidatus Campbellbacteria bacterium CSSed162cmA_251	Campbellbacteraceae bacterium CSSed162cmA_251	0.737856	42	26.699	94.437	37.4052	44.092	1	2	3	40	80.08	1.12	0	d__Bacteria;p__Patescibacteria;c__Paceibacteria;o__UBA9983;f__Campbellbacteraceae	k__Bacteria;p__Spirochaetes;c__Spirochaetia	CPR	98	LCDF01000001 Candidatus Giovannonibacteria bacterium GW2011_GWF2_42_19	Bacteria/Patescibacteria/Parcubacteria/Candida tus Giovannonibacteria	96.8085	3e-38	402	23.3831
bin.CSSed162cmB.160	SKVL00000000	Candidatus Campbellbacteria bacterium CSSed162cmB_160	Campbellbacteraceae bacterium CSSed162cmB_160	0.649489	61	16.16	42.508	20.5823	43.405	1	0	1	36	59.66	1.71	0	d__Bacteria;p__Patescibacteria;c__Paceibacteria;o__UBA9983;f__Campbellbacteraceae	k__Bacteria	CPR	100	#N/A	#N/A	#N/A	#N/A	#N/A	#N/A
bin.CSSed162cmB.559	SLDR00000000	Candidatus Campbellbacteria bacterium CSSed162cmB_559	Campbellbacteraceae bacterium CSSed162cmB_559	0.745109	38	31.213	94.554	34.7264	44.087	1	3	3	39	80.08	1.12	0	d__Bacteria;p__Patescibacteria;c__Paceibacteria;o__UBA9983;f__Campbellbacteraceae	k__Bacteria;p__Spirochaetes;c__Spirochaetia	CPR	100	KX123540 Candidatus Nomurabacteria bacterium GW2011_GWC2_42_20	Bacteria/Patescibacteria/Parcubacteria/Candidat us Nomurabacteria	85.641	7e-92	542	71.9557
bin.CSSed165cm.161	SLHQ00000000	Candidatus Campbellbacteria bacterium CSSed165cm_161	Campbellbacteraceae bacterium CSSed165cm_161	0.586605	63	12.238	42.586	24.5974	43.645	1	2	2	31	50.16	0.85	0	d__Bacteria;p__Patescibacteria;c__Paceibacteria;o__UBA9983;f__Campbellbacteraceae	k__Bacteria	CPR	100	MHUZ01000027 Candidatus Yonathbacteria bacterium RIFOXYD1_FULL_52_36	Bacteria/Patescibacteria/Parcubacteria/Candidat us Yonathbacteria	85.6771		570	67.3684
bin.CSBr16.134	SKGH00000000	Candidatus Kaiserbacteria bacterium CSBr16_134	Kaiserbacteraceae bacterium CSBr16_134	0.992539	108	11.651	37.009	18.8481	39.812	1	1	9	33	59.8	0	0	d__Bacteria;p__Patescibacteria;c__Paceibacteria;o__UBA9983;f__Kaiserbacteraceae;g__OLB19	k__Bacteria	CPR	100	AB015569 uncultured bacterium	Bacteria/Patescibacteria/Parcubacteria/Candidat us Kaiserbacteria	96.3061		415	91.3253
bin.CSBr16.15	SKGO00000000	Candidatus Kaiserbacteria bacterium CSBr16_15	Kaiserbacteraceae bacterium CSBr16_15	0.797789	74	14.458	30.283	24.6171	50.306	1	1	4	36	53.31	1.71	50	d__Bacteria;p__Patescibacteria;c__Paceibacteria;o__UBA9983;f__Kaiserbacteraceae;g__OLB19	k__Bacteria	CPR	100	JX105553 uncultured bacterium	Bacteria/Patescibacteria/Parcubacteria/Candida tus Kaiserbacteria	99.5	1e-106	460	43.4783
bin.CSBr16.183	SKHD00000000	Candidatus Kaiserbacteria bacterium CSBr16_183	Kaiserbacteraceae bacterium CSBr16_183	0.594274	89	7.759	19.161	9.38302	42.907	0	0	0	22	46.45	1.71	50	d__Bacteria;p__Patescibacteria;c__Paceibacteria;o__UBA9983;f__Kaiserbacteraceae;g__OLB19	k__Bacteria	CPR	98	#N/A	#N/A	#N/A	#N/A	#N/A	#N/A
bin.CSBr16.199	SKHJ00000000	Candidatus Kaiserbacteria bacterium CSBr16_199	Kaiserbacteraceae bacterium CSBr16_199	0.569162	56	11.752	36.158	10.335	49.819	0	1	0	20	61.57	1.72	0	d__Bacteria;p__Patescibacteria;c__Paceibacteria;o__UBA9983;f__Kaiserbacteraceae;g__OLB19	k__Bacteria (root)	CPR	97	#N/A	#N/A	#N/A	#N/A	#N/A	#N/A
bin.CSBr16.66	SKIP00000000	Candidatus Kaiserbacteria bacterium CSBr16_66	Kaiserbacteraceae bacterium CSBr16_66	0.565931	59	11.646	35.665	11.5391	34.955	0	0	0	16	50.49	0.43	0	d__Bacteria;p__Patescibacteria;c__Paceibacteria;o__UBA9983;f__Kaiserbacteraceae;g__OLB19	k__Bacteria	CPR	100	#N/A	#N/A	#N/A	#N/A	#N/A	#N/A
bin.CSBr16.63	SKIN00000000	Candidatus Kaiserbacteria bacterium CSBr16_63	Kaiserbacteraceae bacterium CSBr16_63	0.600353	51	13.431	41.341	18.9217	53.77	1	1	3	42	72.23	0	0	d__Bacteria;p__Patescibacteria;c__Paceibacteria;o__UBA9983;f__Kaiserbacteraceae;g__UBA12088	k__Bacteria (root)	CPR	100	KR095207 uncultured bacterium	Bacteria/Patescibacteria/Parcubacteria/Candidat us Kaiserbacteria	95.2572	0	1517	82.004
bin.CSBr16.93	SKJF00000000	Candidatus Kaiserbacteria bacterium CSBr16_93	Kaiserbacteraceae bacterium CSBr16_93	0.745881	69	13.744	46.294	12.09	50.523	2	1	1	23	35.04	0.85	0	d__Bacteria;p__Patescibacteria;c__Paceibacteria;o__UBA9983;f__Kaiserbacteraceae;g__UBA12088	k__Bacteria	CPR	100	KC432234 uncultured bacterium	Bacteria/Patescibacteria/Parcubacteria/Candidat us Kaiserbacteria	93.8918	0	1289	88.9061
bin.CSSed162cmA.119R1	SKJW00000000	Candidatus Kaiserbacteria bacterium CSSed162cmA_119R1	Kaiserbacteraceae bacterium CSSed162cmA_119R1	0.764034	77	13.667	49.984	9.70199	53.776	0	0	0	41	74.27	0.86	100	d__Bacteria;p__Patescibacteria;c__Paceibacteria;o__UBA9983;f__Kaiserbacteraceae;g__UBA12088	k__Bacteria (root)	CPR	100	#N/A	#N/A	#N/A	#N/A	#N/A	#N/A
bin.CSSed162cmA.257	SKMU00000000	Candidatus Kaiserbacteria bacterium CSSed162cmA_257	Kaiserbacteraceae bacterium CSSed162cmA_257	1.12551	94	16.718	83.495	13.9321	51.039	2	1	6	34	61.51	1.99	33.33	d__Bacteria;p__Patescibacteria;c__Paceibacteria;o__UBA9983;f__Kaiserbacteraceae;g__UBA12088	k__Bacteria	CPR	100	KC432234 uncultured bacterium	Bacteria/Patescibacteria/Parcubacteria/Candidat us Kaiserbacteria	93.9895	0	1686	68.0902
bin.CSSed162cmB.325	SKZK00000000	Candidatus Kaiserbacteria bacterium CSSed162cmB_325	Kaiserbacteraceae bacterium CSSed162cmB_325	0.948844	100	11.329	57.85	27.9384	50.984	2	0	2	25	55.95	0.85	0	d__Bacteria;p__Patescibacteria;c__Paceibacteria;o__UBA9983;f__Kaiserbacteraceae;g__UBA12088	k__Bacteria	CPR	100	#N/A	#N/A	#N/A	#N/A	#N/A	#N/A
bin.CSSed162cmB.572	SLEE00000000	Candidatus Kaiserbacteria bacterium CSSed162cmB_572	Kaiserbacteraceae bacterium CSSed162cmB_572	0.703335	60	15.081	40.319	12.5029	53.75	1	1	2	38	52.11	1.71	50	d__Bacteria;p__Patescibacteria;c__Paceibacteria;o__UBA9983;f__Kaiserbacteraceae;g__UBA12088	k__Bacteria	CPR	100	JX521101 uncultured bacterium	Bacteria/Patescibacteria/Parcubacteria/Candidat us Kaiserbacteria	95.2534		1517	81.938
bin.CSSed165cm.117	SLGW00000000	Candidatus Kaiserbacteria bacterium CSSed165cm_117	Kaiserbacteraceae bacterium CSSed165cm_117	0.654334	141	4.984	20.182	6.31453	53.423	1	0	0	33	51.68	1.88	50	d__Bacteria;p__Patescibacteria;c__Paceibacteria;o__UBA9983;f__Kaiserbacteraceae;g__UBA12088	k__Bacteria (root)	CPR	100	#N/A	#N/A	#N/A	#N/A	#N/A	#N/A
bin.CSSed165cm.45R1	SLOO00000000	Candidatus Kaiserbacteria bacterium CSSed165cm_45R1	Kaiserbacteraceae bacterium CSSed165cm_45R1	1.13592	107	12.837	37.254	9.1164	51.113	2	0	6	32	61.37	0.85	0	d__Bacteria;p__Patescibacteria;c__Paceibacteria;o__UBA9983;f__Kaiserbacteraceae;g__UBA12088	k__Bacteria	CPR	100	#N/A	#N/A	#N/A		#N/A	#N/A
bin.CSBr16.119	SKGB00000000	Candidatus Nomurabacteria bacterium CSBr16_119	Nomurabacteraceae bacterium CSBr16_119	0.641983	66	16.218	32.573	12.2653	37.413	1	1	2	35	71.92	3.45	0	d__Bacteria;p__Patescibacteria;c__Paceibacteria;o__UBA9983;f__Nomurabacteraceae	k__Bacteria (root)	CPR	92	JX105537 uncultured bacterium	Bacteria/Patescibacteria/Parcubacteria/Candidat us Campbellbacteria	94.1728	0	1533	97.3907
bin.CSSed165cm.172	SLHW00000000	Candidatus Saccharibacteria bacterium CSSed165cm_172	Saccharimonadales bacterium CSSed165cm_172	0.730956	65	17.75	61.954	21.4634	44.438	1	1	1	31	61.11	0.17	100	d__Bacteria;p__Patescibacteria;c__Saccharimonadia;o__Saccharimonadales	k__Bacteria	CPR	98	ARB_51C3FCF0 Amzn-River-RCM34-Belem-LF-C9 k121_129757 flag=1 multi=8.0802 len=31426	Bacteria/Saccharibacteria	98.2609	9e-54	117	98.2906
bin.CSSed165cm.563	SLRF00000000	Candidatus Saccharibacteria bacterium CSSed165cm_563	Saccharimonadales bacterium CSSed165cm_563	0.540503	66	10.125	34.318	8.91842	47.158	1	1	4	19	58.8	0.46	0	d__Bacteria;p__Patescibacteria;c__Saccharimonadia;o__Saccharimonadales	k__Bacteria	CPR	86	HM128261 uncultured bacterium	Bacteria/Patescibacteria/Saccharimonadia/Sacch arimonadales	97.0679	0	680	95.2941
bin.CSBr16.101	SKFR00000000	Candidatus Saccharibacteria bacterium CSBr16_101	Saccharimonadales bacterium CSBr16_101	0.593286	63	9.954	60.901	38.8378	44.169	1	1	1	31	51.06	0.85	100	d__Bacteria;p__Patescibacteria;c__Saccharimonadia;o__Saccharimonadales;f__UBA4665	k__Bacteria	CPR	95	ARB_51C3FCF0 Amzn-River-RCM34-Belem-LF-C9 k121_129757 flag=1 multi=8.0802 len=31426	Bacteria/Saccharibacteria	98.3471	2e-57	123	98.374
bin.CSSed162cmA.291	SKNN00000000	Candidatus Saccharibacteria bacterium CSSed162cmA_291	Saccharimonadales bacterium CSSed162cmA_291	0.795542	65	15.702	101.071	16.9711	44.429	1	1	1	36	60.26	1.14	0	d__Bacteria;p__Patescibacteria;c__Saccharimonadia;o__Saccharimonadales;f__UBA4665	k__Bacteria	CPR	92	ARB_51C3FCF0 Amzn-River-RCM34-Belem-LF-C9 k121_129757 flag=1 multi=8.0802 len=31426	Bacteria/Saccharibacteria	98.3471	2e-57	123	98.374
bin.CSSed162cmB.292R1	SKYN00000000	Candidatus Saccharibacteria bacterium CSSed162cmB_292R1	Saccharimonadales bacterium CSSed162cmB_292R1	0.801252	70	17.544	95.634	19.563	44.574	1	1	3	38	60.26	2.56	66.67	d__Bacteria;p__Patescibacteria;c__Saccharimonadia;o__Saccharimonadales;f__UBA4665	k__Bacteria	CPR	88	FJ542866 uncultured Candidatus Saccharibacteria bacterium	Bacteria/Patescibacteria/Saccharimonadia/Sacch arimonadales	100	3e-50	110	91.8182
bin.CSSed165cm.431	SLOC00000000	Candidatus Saccharibacteria bacterium CSSed165cm_431	Saccharimonadales bacterium CSSed165cm_431	0.588569	74	9.263	30.066	9.08337	47.041	0	0	0	28	63.75	0	0	d__Bacteria;p__Patescibacteria;c__Saccharimonadia;o__Saccharimonadales;f__UBA4665	k__Bacteria	CPR	97	#N/A	#N/A	#N/A	#N/A	#N/A	#N/A
bin.CSSed165cm.164	SLHS00000000	Patescibacteria group bacterium CSSed165cm_164	Patescibacteria bacterium CSSed165cm_164	0.591016	99	7.143	27.828	13.135	33.261	0	0	0	28	69.36	3.45	50	d__Bacteria;p__Patescibacteria;c__WS6;o__SC72	k__Bacteria (root)	INCONCLUSIVE	69	#N/A	#N/A	#N/A	#N/A	#N/A	#N/A
bin.CSSed165cm.261	SLKE00000000	Patescibacteria group bacterium CSSed165cm_261	Patescibacteria bacterium CSSed165cm_261	0.561488	92	7.403	13.992	12.3723	32.965	0	0	0	28	63.4	3.45	75	d__Bacteria;p__Patescibacteria;c__WS6;o__SC72	k__Bacteria (root)	CPR	83	#N/A	#N/A	#N/A	#N/A	#N/A	#N/A
bin.CSSed165cm.609	SLSN00000000	Patescibacteria group bacterium CSSed165cm_609	Patescibacteria bacterium CSSed165cm_609	0.525019	82	7.851	20.17	18.1387	33.521	1	0	1	28	59.33	1.72	100	d__Bacteria;p__Patescibacteria;c__WS6;o__SC72	k__Bacteria (root)	CPR	78	#N/A	#N/A	#N/A	#N/A	#N/A	#N/A
bin.CSSed162cmB.11	SKUQ00000000	Planctomycetes bacterium CSSed162cmB_11	Planctomycetes bacterium CSSed162cmB_11	2.68444	566	4.918	22.63	8.3952	63.963	0	1	0	24	71.17	3.23	0	d__Bacteria;p__Planctomycetes	k__Bacteria	NOT CPR	98	JN455806 uncultured organism	Bacteria/Planctomycetes/vadinHA49	91.9797	0	1001	98.4016
bin.CSSed162cmB.336	SKZP00000000	Planctomycetes bacterium CSSed162cmB_336	Planctomycetes bacterium CSSed162cmB_336	3.5341	712	5.327	20.164	6.9664	65.12	0	0	0	24	62.42	0	0	d__Bacteria;p__Planctomycetes	k__Bacteria	NOT CPR	84	#N/A	#N/A	#N/A	#N/A	#N/A	#N/A
bin.CSSed165cm.524	SLQH00000000	Planctomycetes bacterium CSSed165cm_524	Planctomycetes bacterium CSSed165cm_524	3.20792	564	6.457	30.626	9.49532	63.921	0	0	0	35	81.91	0.45	80	d__Bacteria;p__Planctomycetes	k__Bacteria	NOT CPR	100	#N/A	#N/A	#N/A		#N/A	#N/A
bin.CSSed162cmB.341	SKZR00000000	Candidatus Brocadiae bacterium CSSed162cmB_341	Brocadiae bacterium CSSed162cmB_341	2.46044	425	6.683	24.79	8.14497	65.391	0	1	0	32	73.23	1.81	33.33	d__Bacteria;p__Planctomycetes;c__Brocadiae	k__Bacteria;p__Planctomycetes;c__Planctomycetia;o__Planctomycetales;f__Planctomycetaceae	NOT CPR	98	GU553761 uncultured bacterium	Bacteria/Planctomycetes/vadinHA49	86.1601		1575	46.7937
bin.CSSed165cm.501	SLPQ00000000	Candidatus Brocadiae bacterium CSSed165cm_501	Brocadiae bacterium CSSed165cm_501	3.03237	257	16.542	54.78	8.17575	59.855	1	1	1	45	95.45	1.7	0	d__Bacteria;p__Planctomycetes;c__Brocadiae	k__Bacteria;p__Planctomycetes;c__Planctomycetia;o__Planctomycetales;f__Planctomycetaceae	NOT CPR	98	AY592796 uncultured bacterium	Bacteria/Planctomycetes/vadinHA49	95.8455	0	1556	88.1748
bin.CSSed162cmA.392	SKPT00000000	Phycisphaeraceae bacterium CSSed162cmA_392	Phycisphaeraceae bacterium CSSed162cmA_392	3.26355	669	5.174	14.78	13.4512	68.941	0	1	0	20	63.95	0	0	d__Bacteria;p__Planctomycetes;c__Phycisphaerae;o__Phycisphaerales;f__Phycisphaeraceae	k__Bacteria	INCONCLUSIVE	97	HQ857698 uncultured bacterium	Bacteria/Planctomycetes/Phycisphaerae/Phycisph aerales/Phycisphaeraceae/uncultured	92.2261	1e-106	292	96.9178
bin.CSSed162cmB.521	SLCW00000000	Phycisphaeraceae bacterium CSSed162cmB_521	Phycisphaeraceae bacterium CSSed162cmB_521	2.93001	627	4.823	19.517	9.32455	65.426	0	0	0	15	53.27	0	0	d__Bacteria;p__Planctomycetes;c__Phycisphaerae;o__Phycisphaerales;f__Phycisphaeraceae	k__Bacteria;p__Planctomycetes;c__Planctomycetia;o__Planctomycetales;f__Planctomycetaceae	NOT CPR	98	#N/A	#N/A	#N/A	#N/A	#N/A	#N/A
bin.CSSed162cmB.538	SLDI00000000	Phycisphaeraceae bacterium CSSed162cmB_538	Phycisphaeraceae bacterium CSSed162cmB_538	4.83849	762	7.349	44.387	16.1508	68.559	0	0	1	35	70.36	1.7	0	d__Bacteria;p__Planctomycetes;c__Phycisphaerae;o__Phycisphaerales;f__Phycisphaeraceae	k__Bacteria;p__Planctomycetes;c__Planctomycetia;o__Planctomycetales;f__Planctomycetaceae	NOT CPR	98	#N/A	#N/A	#N/A	#N/A	#N/A	#N/A
bin.CSSed162cmA.532	SKSW00000000	Phycisphaerales bacterium CSSed162cmA_532	Phycisphaerales bacterium CSSed162cmA_532	2.14241	407	5.76	23.905	8.81397	68.044	0	2	0	20	58.19	1.14	0	d__Bacteria;p__Planctomycetes;c__Phycisphaerae;o__Phycisphaerales;f__SM1A02	k__Bacteria;p__Planctomycetes;c__Planctomycetia;o__Planctomycetales;f__Planctomycetaceae	NOT CPR	97	KC896681 uncultured bacterium	Bacteria/Planctomycetes/Phycisphaerae/Phycispha erales/Phycisphaeraceae/SM1A02	98.4351	0	674	94.8071
bin.CSSed162cmB.312	SKZB00000000	Phycisphaerales bacterium CSSed162cmB_312	Phycisphaerales bacterium CSSed162cmB_312	2.66568	503	5.604	22.501	11.7668	63.473	0	0	0	27	77.67	1.24	50	d__Bacteria;p__Planctomycetes;c__Phycisphaerae;o__Phycisphaerales;f__SM1A02	k__Bacteria;p__Planctomycetes;c__Planctomycetia;o__Planctomycetales;f__Planctomycetaceae	NOT CPR	97	#N/A	#N/A	#N/A	#N/A	#N/A	#N/A
bin.CSSed162cmB.545	SLDM00000000	Phycisphaerales bacterium CSSed162cmB_545	Phycisphaerales bacterium CSSed162cmB_545	2.59178	548	5.011	21.052	8.05506	64.325	0	0	0	22	56.23	0.57	0	d__Bacteria;p__Planctomycetes;c__Phycisphaerae;o__Phycisphaerales;f__SM1A02	k__Bacteria;p__Planctomycetes;c__Planctomycetia;o__Planctomycetales;f__Planctomycetaceae	NOT CPR	91	#N/A	#N/A	#N/A		#N/A	#N/A
bin.CSSed162cmB.608R1	SLFH00000000	Phycisphaerales bacterium CSSed162cmB_608R1	Phycisphaerales bacterium CSSed162cmB_608R1	2.87197	410	8.826	29.373	9.88493	67.241	0	1	1	29	73.86	2.71	12.5	d__Bacteria;p__Planctomycetes;c__Phycisphaerae;o__Phycisphaerales;f__SM1A02	k__Bacteria;p__Planctomycetes;c__Planctomycetia;o__Planctomycetales;f__Planctomycetaceae	NOT CPR	78	KC896681 uncultured bacterium	Bacteria/Planctomycetes/Phycisphaerae/Phycisph aerales/Phycisphaeraceae/SM1A02	99.661	0	895	98.8827
bin.CSSed165cm.224	SLJD00000000	Phycisphaerales bacterium CSSed165cm_224	Phycisphaerales bacterium CSSed165cm_224	2.47314	463	5.859	26.712	7.1471	64.092	0	0	0	35	68.9	1.14	0	d__Bacteria;p__Planctomycetes;c__Phycisphaerae;o__Phycisphaerales;f__SM1A02	k__Bacteria;p__Planctomycetes;c__Planctomycetia;o__Planctomycetales;f__Planctomycetaceae	NOT CPR	98	#N/A	#N/A	#N/A	#N/A	#N/A	#N/A
bin.CSSed162cmA.150	SKKI00000000	Phycisphaerae bacterium CSSed162cmA_150	Phycisphaerae bacterium CSSed162cmA_150	1.72143	335	5.506	21.207	15.0323	57.333	0	1	0	26	79.48	1.24	100	d__Bacteria;p__Planctomycetes;c__Phycisphaerae;o__SG8-4;f__SG8-4	k__Bacteria;p__Planctomycetes;c__Planctomycetia;o__Planctomycetales;f__Planctomycetaceae	NOT CPR	100	HQ697776 uncultured bacterium	Bacteria/Planctomycetes/Phycisphaerae/MSBL9/KCL unmb-38-53	93.4088	0	1547	97.0911
bin.CSSed162cmB.215R1	SKWT00000000	Phycisphaerae bacterium CSSed162cmB_215R1	Phycisphaerae bacterium CSSed162cmB_215R1	1.23507	270	4.724	14.857	20.5275	57.226	0	1	0	20	63.81	1.81	33.33	d__Bacteria;p__Planctomycetes;c__Phycisphaerae;o__SG8-4;f__SG8-4	k__Bacteria;p__Planctomycetes;c__Planctomycetia;o__Planctomycetales;f__Planctomycetaceae	NOT CPR	98	KJ957662 uncultured bacterium	Bacteria/Planctomycetes/Phycisphaerae/MSBL9/KCL unmb-38-53	96.7347	0	1547	95.0226
bin.CSSed165cm.195	SLIJ00000000	Phycisphaerae bacterium CSSed165cm_195	Phycisphaerae bacterium CSSed165cm_195	2.497	571	4.447	22.44	14.4328	62.681	1	1	1	22	55.99	3.41	100	d__Bacteria;p__Planctomycetes;c__Phycisphaerae;o__UBA1845	k__Bacteria;p__Planctomycetes;c__Planctomycetia;o__Planctomycetales;f__Planctomycetaceae	NOT CPR	97	FJ264744 uncultured bacterium	Bacteria/Planctomycetes/Phycisphaerae/Pla1 lineage	93.3987	0	1579	96.8968
bin.CSSed162cmA.153	SKKK00000000	Planctomycetaceae bacterium CSSed162cmA_153	Pirellulaceae bacterium CSSed162cmA_153	9.32408	706	19.429	86.777	18.6178	60.173	1	1	2	58	97.58	1.18	0	d__Bacteria;p__Planctomycetes;c__Planctomycetia;o__Pirellulales;f__Pirellulaceae	k__Bacteria;p__Planctomycetes;c__Planctomycetia;o__Planctomycetales;f__Planctomycetaceae	NOT CPR	100	JX504377 uncultured bacterium	Bacteria/Planctomycetes/Planctomycetacia/Pirell ulales/Pirellulaceae/Rhodopirellula	97.7169	1e-108	227	96.4758
bin.CSSed162cmA.83	SKUA00000000	Planctomycetaceae bacterium CSSed162cmA_83	Pirellulaceae bacterium CSSed162cmA_83	5.2513	882	6.67	60.715	28.5886	62.644	0	2	1	31	89.03	2.3	0	d__Bacteria;p__Planctomycetes;c__Planctomycetia;o__Pirellulales;f__Pirellulaceae	k__Bacteria;p__Planctomycetes;c__Planctomycetia;o__Planctomycetales;f__Planctomycetaceae	NOT CPR	100	JQ738984 uncultured bacterium	Bacteria/Planctomycetes/Planctomycetacia/Pirel lulales/Pirellulaceae/Pirellula	95.1429	1e-157	362	96.6851
bin.CSSed162cmB.149	SKVE00000000	Planctomycetaceae bacterium CSSed162cmB_149	Pirellulaceae bacterium CSSed162cmB_149	5.01039	1022	5.151	17.828	8.86028	60.276	0	1	1	21	71.29	0	0	d__Bacteria;p__Planctomycetes;c__Planctomycetia;o__Pirellulales;f__Pirellulaceae	k__Bacteria;p__Planctomycetes;c__Planctomycetia;o__Planctomycetales;f__Planctomycetaceae	NOT CPR	97	#N/A	#N/A	#N/A		#N/A	#N/A
bin.CSSed162cmB.590	SLET00000000	Planctomycetaceae bacterium CSSed162cmB_590	Pirellulaceae bacterium CSSed162cmB_590	9.22514	785	17.25	81.068	24.3499	60.189	1	0	2	58	95.22	1.87	66.67	d__Bacteria;p__Planctomycetes;c__Planctomycetia;o__Pirellulales;f__Pirellulaceae	k__Bacteria;p__Planctomycetes;c__Planctomycetia;o__Planctomycetales;f__Planctomycetaceae	NOT CPR	100	#N/A	#N/A	#N/A	#N/A	#N/A	#N/A
bin.CSSed162cmB.596R1	SLEY00000000	Planctomycetaceae bacterium CSSed162cmB_596R1	Pirellulaceae bacterium CSSed162cmB_596R1	4.26225	703	6.906	32.114	31.5862	62.821	0	1	1	29	84.13	1.15	0	d__Bacteria;p__Planctomycetes;c__Planctomycetia;o__Pirellulales;f__Pirellulaceae	k__Bacteria;p__Planctomycetes;c__Planctomycetia;o__Planctomycetales;f__Planctomycetaceae	NOT CPR	100	JQ738984 uncultured bacterium	Bacteria/Planctomycetes/Planctomycetacia/Pirel lulales/Pirellulaceae/Pirellula	95.3086	0	420	96.4286
bin.CSSed165cm.17	SLHV00000000	Planctomycetaceae bacterium CSSed165cm_17	Pirellulaceae bacterium CSSed165cm_17	4.31039	813	5.697	51.701	52.8579	62.727	0	1	0	34	82.12	1.18	0	d__Bacteria;p__Planctomycetes;c__Planctomycetia;o__Pirellulales;f__Pirellulaceae	k__Bacteria;p__Planctomycetes;c__Planctomycetia;o__Planctomycetales;f__Planctomycetaceae	NOT CPR	97	FPLP01012697 metagenome	Bacteria/Planctomycetes/Planctomycetacia/Pirel lulales/Pirellulaceae/Pirellula	93.0693	2e-33	110	91.8182
bin.CSSed165cm.207	SLIR00000000	Planctomycetaceae bacterium CSSed165cm_207	Pirellulaceae bacterium CSSed165cm_207	9.07518	791	17.129	83.605	31.0651	60.164	1	0	2	69	96.4	1.18	0	d__Bacteria;p__Planctomycetes;c__Planctomycetia;o__Pirellulales;f__Pirellulaceae	k__Bacteria;p__Planctomycetes;c__Planctomycetia;o__Planctomycetales;f__Planctomycetaceae	NOT CPR	100	#N/A	#N/A	#N/A		#N/A	#N/A
bin.CSSed165cm.346	SLMF00000000	Planctomycetaceae bacterium CSSed165cm_346	Pirellulaceae bacterium CSSed165cm_346	4.32787	760	6.337	21.697	17.6027	62.479	0	0	0	30	75.75	0.1	100	d__Bacteria;p__Planctomycetes;c__Planctomycetia;o__Pirellulales;f__Pirellulaceae	k__Bacteria;p__Planctomycetes;c__Planctomycetia;o__Planctomycetales;f__Planctomycetaceae	NOT CPR	100	#N/A	#N/A	#N/A	#N/A	#N/A	#N/A
bin.CSSed165cm.491	SLPJ00000000	Planctomycetaceae bacterium CSSed165cm_491	Pirellulaceae bacterium CSSed165cm_491	3.592	866	4.2	13.448	7.97042	60.291	0	0	0	7	51.61	1.18	0	d__Bacteria;p__Planctomycetes;c__Planctomycetia;o__Pirellulales;f__Pirellulaceae	k__Bacteria;p__Planctomycetes;c__Planctomycetia;o__Planctomycetales;f__Planctomycetaceae	NOT CPR	97	#N/A	#N/A	#N/A	#N/A	#N/A	#N/A
bin.CSSed162cmA.565	SKTK00000000	Roseimaritima sp. CSSed162cmA_565	Roseimaritima sp. CSSed162cmA_565	3.23585	634	5.489	24.19	5.91069	56.306	0	1	0	22	63.6	0.59	0	d__Bacteria;p__Planctomycetes;c__Planctomycetia;o__Pirellulales;f__Pirellulaceae;g__Roseimaritima	k__Bacteria;p__Planctomycetes;c__Planctomycetia;o__Planctomycetales;f__Planctomycetaceae	NOT CPR	98	X81941 Pirellula sp.	Bacteria/Planctomycetes/Planctomycetacia/Pirell ulales/Pirellulaceae/Roseimaritima	96.7527	0	1230	97.6423
bin.CSSed162cmB.66	SLFV00000000	Roseimaritima sp. CSSed162cmB_66	Roseimaritima sp. CSSed162cmB_66	4.2742	593	8.807	31.193	6.94853	56.192	0	1	0	34	81.18	1.18	0	d__Bacteria;p__Planctomycetes;c__Planctomycetia;o__Pirellulales;f__Pirellulaceae;g__Roseimaritima	k__Bacteria;p__Planctomycetes;c__Planctomycetia;o__Planctomycetales;f__Planctomycetaceae	NOT CPR	100	X81941 Pirellula sp.	Bacteria/Planctomycetes/Planctomycetacia/Pirell ulales/Pirellulaceae/Roseimaritima	96.6576	0	1136	97.4472
bin.CSSed165cm.21	SLIU00000000	Roseimaritima sp. CSSed165cm_21	Roseimaritima sp. CSSed165cm_21	3.00898	639	4.967	15.402	5.75555	56.241	1	0	1	18	58.19	0	0	d__Bacteria;p__Planctomycetes;c__Planctomycetia;o__Pirellulales;f__Pirellulaceae;g__Roseimaritima	k__Bacteria;p__Planctomycetes;c__Planctomycetia;o__Planctomycetales;f__Planctomycetaceae	NOT CPR	97	#N/A	#N/A	#N/A	#N/A	#N/A	#N/A
bin.CSSed162cmB.366	SKZY00000000	Planctomycetaceae bacterium CSSed162cmB_366	Pirellulaceae bacterium CSSed162cmB_366	5.16276	475	16.015	60.625	17.091	60.972	1	0	2	61	96.4	0	0	d__Bacteria;p__Planctomycetes;c__Planctomycetia;o__Pirellulales;f__Pirellulaceae;g__UBA6163	k__Bacteria;p__Planctomycetes;c__Planctomycetia;o__Planctomycetales;f__Planctomycetaceae	NOT CPR	100	#N/A	#N/A	#N/A	#N/A	#N/A	#N/A
bin.CSSed165cm.610	SLSO00000000	Planctomycetaceae bacterium CSSed165cm_610	Pirellulaceae bacterium CSSed165cm_610	3.84798	753	5.479	20.535	7.09158	61.168	0	1	1	21	70.68	0	0	d__Bacteria;p__Planctomycetes;c__Planctomycetia;o__Pirellulales;f__Pirellulaceae;g__UBA6163	k__Bacteria;p__Planctomycetes;c__Planctomycetia;o__Planctomycetales;f__Planctomycetaceae	NOT CPR	94	X81940 Pirellula sp.	Bacteria/Planctomycetes/Planctomycetacia/Pirell ulales/Pirellulaceae/Rhodopirellula	96.0561	0	1538	97.2692
bin.CSSed162cmA.102R1	SKJM00000000	Planctomycetales bacterium CSSed162cmA_102R1	Pirellulales bacterium CSSed162cmA_102R1	4.30436	861	5.465	18.543	14.0202	66.699	0	0	1	32	67.99	2.78	57.14	d__Bacteria;p__Planctomycetes;c__Planctomycetia;o__Pirellulales;f__UBA8133	k__Bacteria;p__Planctomycetes;c__Planctomycetia;o__Planctomycetales;f__Planctomycetaceae	NOT CPR	88	#N/A	#N/A	#N/A	#N/A	#N/A	#N/A
bin.CSSed162cmA.348R1	SKOZ00000000	Planctomycetales bacterium CSSed162cmA_348R1	Pirellulales bacterium CSSed162cmA_348R1	2.943	106	31.194	82.317	15.822	68.163	0	1	0	17	62.1	0	0	d__Bacteria;p__Planctomycetes;c__Planctomycetia;o__Pirellulales;f__UBA8133	k__Bacteria;p__Planctomycetes;c__Planctomycetia;o__Planctomycetales;f__Planctomycetaceae	NOT CPR	98	KX097465 uncultured bacterium	Bacteria/Planctomycetes/Planctomycetacia/Pirel lulales/Pirellulaceae/Pir4 lineage	93.3263	0	956	98.7448
bin.CSSed162cmB.317	SKZG00000000	Planctomycetales bacterium CSSed162cmB_317	Pirellulales bacterium CSSed162cmB_317	3.16902	592	5.918	21.625	10.4711	63.747	0	1	0	30	78.98	0	0	d__Bacteria;p__Planctomycetes;c__Planctomycetia;o__Pirellulales;f__UBA8133	k__Bacteria;p__Planctomycetes;c__Planctomycetia;o__Planctomycetales;f__Planctomycetaceae	NOT CPR	100	#N/A	#N/A	#N/A	#N/A	#N/A	#N/A
bin.CSSed162cmB.456R1	SLBP00000000	Planctomycetales bacterium CSSed162cmB_456R1	Pirellulales bacterium CSSed162cmB_456R1	3.59857	187	21.06	65.196	13.6261	68.218	1	0	1	22	60.52	0	0	d__Bacteria;p__Planctomycetes;c__Planctomycetia;o__Pirellulales;f__UBA8133	k__Bacteria;p__Planctomycetes;c__Planctomycetia;o__Planctomycetales;f__Planctomycetaceae	NOT CPR	91	#N/A	#N/A	#N/A	#N/A	#N/A	#N/A
bin.CSSed165cm.225	SLJE00000000	Planctomycetales bacterium CSSed165cm_225	Pirellulales bacterium CSSed165cm_225	4.16979	926	4.645	15.092	10.051	67.885	0	0	0	19	62.93	0.68	50	d__Bacteria;p__Planctomycetes;c__Planctomycetia;o__Pirellulales;f__UBA8133	k__Bacteria;p__Planctomycetes;c__Planctomycetia;o__Planctomycetales;f__Planctomycetaceae	NOT CPR	95	#N/A	#N/A	#N/A	#N/A	#N/A	#N/A
bin.CSSed162cmB.186R1	SKWC00000000	Rubritepida sp. CSSed162cmB_186R1	Rubritepida sp. CSSed162cmB_186R1	2.46199	482	5.325	54.851	10.0237	70.6	0	0	0	26	68.87	0.66	0	d__Bacteria;p__Proteobacteria;c__Alphaproteobacteria;o__Acetobacterales;f__Acetobacteraceae;g__Rubritepida	k__Bacteria;p__Proteobacteria;c__Alphaproteobacteria;o__Rhodospirillales;f__Acetobacteraceae	NOT CPR	75	#N/A	#N/A	#N/A	#N/A	#N/A	#N/A
bin.CSSed162cmA.469	SKRB00000000	Rhodospirillales bacterium CSSed162cmA_469	Geminicoccales bacterium CSSed162cmA_469	3.14122	737	4.264	23.389	14.8615	68.747	0	0	0	22	60.8	2.15	11.11	d__Bacteria;p__Proteobacteria;c__Alphaproteobacteria;o__Geminicoccales	k__Bacteria;p__Proteobacteria;c__Alphaproteobacteria;o__Rhodospirillales	NOT CPR	98	#N/A	#N/A	#N/A	#N/A	#N/A	#N/A
bin.CSSed165cm.57	SLRI00000000	Rhodospirillales bacterium CSSed165cm_57	Geminicoccales bacterium CSSed165cm_57	3.95113	712	6.102	30.65	85.8254	68.408	0	0	0	31	80.55	2.86	50	d__Bacteria;p__Proteobacteria;c__Alphaproteobacteria;o__Geminicoccales	k__Bacteria;p__Proteobacteria;c__Alphaproteobacteria;o__Rhodospirillales	NOT CPR	100	#N/A	#N/A	#N/A		#N/A	#N/A
bin.CSSed162cmB.316	SKZF00000000	Geminicoccaceae bacterium CSSed162cmB_316	Geminicoccaceae bacterium CSSed162cmB_316	2.75967	611	4.534	22.147	215.923	68.282	0	0	0	22	56.89	2.4	33.33	d__Bacteria;p__Proteobacteria;c__Alphaproteobacteria;o__Geminicoccales;f__Geminicoccaceae	k__Bacteria;p__Proteobacteria;c__Alphaproteobacteria;o__Rhodospirillales	NOT CPR	98	#N/A	#N/A	#N/A	#N/A	#N/A	#N/A
bin.CSSed165cm.489	SLPG00000000	Rhodospirillaceae bacterium CSSed165cm_489	Fodinicurvataceae bacterium CSSed165cm_489	2.56598	496	5.586	25.919	7.06107	64.457	0	0	0	27	74.03	2.25	0	d__Bacteria;p__Proteobacteria;c__Alphaproteobacteria;o__Kiloniellales;f__Fodinicurvataceae	k__Bacteria;p__Proteobacteria;c__Alphaproteobacteria;o__Rhodospirillales;f__Rhodospirillaceae	NOT CPR	98	#N/A	#N/A	#N/A		#N/A	#N/A
bin.CSSed162cmA.87	SKUD00000000	Rhodovibrio sp. CSSed162cmA_87	Rhodovibrio sp. CSSed162cmA_87	3.04209	371	10.361	42.343	28.6221	64.353	0	0	0	38	81.6	1.96	0	d__Bacteria;p__Proteobacteria;c__Alphaproteobacteria;o__Kiloniellales;f__Fodinicurvataceae;g__Rhodovibrio	k__Bacteria;p__Proteobacteria;c__Alphaproteobacteria;o__Rhodospirillales;f__Rhodospirillaceae	NOT CPR	91	#N/A	#N/A	#N/A		#N/A	#N/A
bin.CSSed162cmB.354	SKZV00000000	Rhodovibrio sp. CSSed162cmB_354	Rhodovibrio sp. CSSed162cmB_354	3.36725	353	13.443	51.249	18.1602	64.376	0	0	0	41	90.83	2.7	37.5	d__Bacteria;p__Proteobacteria;c__Alphaproteobacteria;o__Kiloniellales;f__Fodinicurvataceae;g__Rhodovibrio	k__Bacteria;p__Proteobacteria;c__Alphaproteobacteria;o__Rhodospirillales;f__Rhodospirillaceae	NOT CPR	100	#N/A	#N/A	#N/A	#N/A	#N/A	#N/A
bin.CSBr16.124	SKGD00000000	Alphaproteobacteria bacterium CSBr16_124	Micavibrionaceae bacterium CSBr16_124	1.77488	147	15.566	39.51	13.4651	53.359	0	0	0	28	90.72	0.72	0	d__Bacteria;p__Proteobacteria;c__Alphaproteobacteria;o__Micavibrionales;f__Micavibrionaceae	k__Bacteria;p__Proteobacteria;c__Alphaproteobacteria	NOT CPR	100	#N/A	#N/A	#N/A	#N/A	#N/A	#N/A
bin.CSBr16.224	SKHU00000000	Alphaproteobacteria bacterium CSBr16_224	Micavibrionaceae bacterium CSBr16_224	2.066	302	8.07	30.369	7.8566	53.78	0	0	0	32	82.31	2.33	11.11	d__Bacteria;p__Proteobacteria;c__Alphaproteobacteria;o__Micavibrionales;f__Micavibrionaceae	k__Bacteria;p__Proteobacteria;c__Alphaproteobacteria	NOT CPR	98	#N/A	#N/A	#N/A	#N/A	#N/A	#N/A
bin.CSSed162cmB.593	SLEV00000000	Alphaproteobacteria bacterium CSSed162cmB_593	Micavibrionaceae bacterium CSSed162cmB_593	1.9352	196	14.841	51.509	14.374	52.7	0	0	0	33	89.63	0.58	0	d__Bacteria;p__Proteobacteria;c__Alphaproteobacteria;o__Micavibrionales;f__Micavibrionaceae	k__Bacteria;p__Proteobacteria;c__Alphaproteobacteria	NOT CPR	100	#N/A	#N/A	#N/A	#N/A	#N/A	#N/A
bin.CSSed165cm.256	SLJZ00000000	Alphaproteobacteria bacterium CSSed165cm_256	Micavibrionaceae bacterium CSSed165cm_256	1.6989	231	8.785	33	8.22639	53.325	0	1	1	30	85.28	1.48	33.33	d__Bacteria;p__Proteobacteria;c__Alphaproteobacteria;o__Micavibrionales;f__Micavibrionaceae	k__Bacteria;p__Proteobacteria;c__Alphaproteobacteria	NOT CPR	100	HQ697853 uncultured bacterium	Bacteria/Proteobacteria/Alphaproteobacteria/Mic avibrionales/Micavibrionaceae/uncultured	94	0	1491	97.2502
bin.CSSed162cmA.148	SKKG00000000	Rhodobiaceae bacterium CSSed162cmA_148	Lutibaculaceae bacterium CSSed162cmA_148	2.07045	443	4.924	17.976	8.31538	65.263	0	0	0	24	63.76	1.22	25	d__Bacteria;p__Proteobacteria;c__Alphaproteobacteria;o__Rhizobiales;f__Lutibaculaceae	k__Bacteria;p__Proteobacteria;c__Alphaproteobacteria;o__Rhizobiales	NOT CPR	91	#N/A	#N/A	#N/A	#N/A	#N/A	#N/A
bin.CSSed162cmA.458	SKQW00000000	Rhodobiaceae bacterium CSSed162cmA_458	Lutibaculaceae bacterium CSSed162cmA_458	4.12134	407	14.068	51.182	13.3877	65.646	0	0	0	37	94.89	2.84	58.33	d__Bacteria;p__Proteobacteria;c__Alphaproteobacteria;o__Rhizobiales;f__Lutibaculaceae	k__Bacteria;p__Proteobacteria;c__Alphaproteobacteria;o__Rhizobiales	NOT CPR	100	#N/A	#N/A	#N/A	#N/A	#N/A	#N/A
bin.CSBr16.160	SKGR00000000	Rhodobacteraceae bacterium CSBr16_160	Rhodobacteraceae bacterium CSBr16_160	3.1064	171	25.068	74.923	111.583	59.889	0	0	0	41	97.84	0.53	0	d__Bacteria;p__Proteobacteria;c__Alphaproteobacteria;o__Rhodobacterales;f__Rhodobacteraceae	k__Bacteria;p__Proteobacteria;c__Alphaproteobacteria;o__Rhodobacterales	NOT CPR	100	#N/A	#N/A	#N/A	#N/A	#N/A	#N/A
bin.CSBr16.201	SKHK00000000	Rhodobacteraceae bacterium CSBr16_201	Rhodobacteraceae bacterium CSBr16_201	2.82413	321	11.66	42.884	32.8991	67.438	0	0	0	33	88.42	1.52	33.33	d__Bacteria;p__Proteobacteria;c__Alphaproteobacteria;o__Rhodobacterales;f__Rhodobacteraceae	k__Bacteria;p__Proteobacteria;c__Alphaproteobacteria;o__Rhodobacterales;f__Rhodobacteraceae	NOT CPR	100	#N/A	#N/A	#N/A	#N/A	#N/A	#N/A
bin.CSBr16.51	SKIF00000000	Rhodobacteraceae bacterium CSBr16_51	Rhodobacteraceae bacterium CSBr16_51	2.65216	142	27.979	83.077	34.3084	63.921	0	0	0	34	90.5	0.91	0	d__Bacteria;p__Proteobacteria;c__Alphaproteobacteria;o__Rhodobacterales;f__Rhodobacteraceae	k__Bacteria;p__Proteobacteria;c__Alphaproteobacteria;o__Rhodobacterales;f__Rhodobacteraceae	NOT CPR	100	#N/A	#N/A	#N/A	#N/A	#N/A	#N/A
bin.CSBr16.76	SKIV00000000	Rhodobacteraceae bacterium CSBr16_76	Rhodobacteraceae bacterium CSBr16_76	1.62729	322	5.336	18.04	43.9252	64.968	0	0	0	14	62.37	0.15	100	d__Bacteria;p__Proteobacteria;c__Alphaproteobacteria;o__Rhodobacterales;f__Rhodobacteraceae	k__Bacteria;p__Proteobacteria;c__Alphaproteobacteria;o__Rhodobacterales;f__Rhodobacteraceae	NOT CPR	94	#N/A	#N/A	#N/A	#N/A	#N/A	#N/A
bin.CSSed162cmA.104	SKJN00000000	Rhodobacteraceae bacterium CSSed162cmA_104	Rhodobacteraceae bacterium CSSed162cmA_104	2.34361	424	6.093	31.361	29.785	64.609	0	0	0	26	74.29	0.83	45.45	d__Bacteria;p__Proteobacteria;c__Alphaproteobacteria;o__Rhodobacterales;f__Rhodobacteraceae	k__Bacteria;p__Proteobacteria;c__Alphaproteobacteria;o__Rhodobacterales;f__Rhodobacteraceae	NOT CPR	98	#N/A	#N/A	#N/A	#N/A	#N/A	#N/A
bin.CSSed162cmA.115	SKJU00000000	Rhodobacteraceae bacterium CSSed162cmA_115	Rhodobacteraceae bacterium CSSed162cmA_115	2.36927	459	5.384	22.467	8.63508	59.801	0	0	0	16	54.62	1.72	0	d__Bacteria;p__Proteobacteria;c__Alphaproteobacteria;o__Rhodobacterales;f__Rhodobacteraceae	k__Bacteria;p__Proteobacteria;c__Alphaproteobacteria;o__Rhodobacterales;f__Rhodobacteraceae	INCONCLUSIVE	100	#N/A	#N/A	#N/A	#N/A	#N/A	#N/A
bin.CSSed162cmA.147	SKKF00000000	Rhodobacteraceae bacterium CSSed162cmA_147	Rhodobacteraceae bacterium CSSed162cmA_147	2.7726	418	7.945	29.853	41.8463	59.883	0	0	0	27	88.7	1.26	100	d__Bacteria;p__Proteobacteria;c__Alphaproteobacteria;o__Rhodobacterales;f__Rhodobacteraceae	k__Bacteria;p__Proteobacteria;c__Alphaproteobacteria;o__Rhodobacterales	NOT CPR	98	#N/A	#N/A	#N/A	#N/A	#N/A	#N/A
bin.CSSed162cmA.174R1	SKKS00000000	Rhodobacteraceae bacterium CSSed162cmA_174R1	Rhodobacteraceae bacterium CSSed162cmA_174R1	3.02263	492	7.005	47.891	13.1477	65.482	0	0	0	20	72.82	4.36	22.22	d__Bacteria;p__Proteobacteria;c__Alphaproteobacteria;o__Rhodobacterales;f__Rhodobacteraceae	k__Bacteria;p__Proteobacteria;c__Alphaproteobacteria;o__Rhodobacterales	NOT CPR	98	#N/A	#N/A	#N/A	#N/A	#N/A	#N/A
bin.CSSed162cmA.241	SKMH00000000	Rhodobacteraceae bacterium CSSed162cmA_241	Rhodobacteraceae bacterium CSSed162cmA_241	2.61385	341	9.666	35.084	18.1243	68.624	0	0	0	15	56	3.11	7.69	d__Bacteria;p__Proteobacteria;c__Alphaproteobacteria;o__Rhodobacterales;f__Rhodobacteraceae	k__Bacteria;p__Proteobacteria;c__Alphaproteobacteria;o__Rhodobacterales	NOT CPR	91	#N/A	#N/A	#N/A	#N/A	#N/A	#N/A
bin.CSSed162cmA.243	SKMI00000000	Rhodobacteraceae bacterium CSSed162cmA_243	Rhodobacteraceae bacterium CSSed162cmA_243	2.9638	361	10.036	41.122	28.1497	67.903	0	0	0	32	89.74	0.48	0	d__Bacteria;p__Proteobacteria;c__Alphaproteobacteria;o__Rhodobacterales;f__Rhodobacteraceae	k__Bacteria;p__Proteobacteria;c__Alphaproteobacteria;o__Rhodobacterales	NOT CPR	100	#N/A	#N/A	#N/A	#N/A	#N/A	#N/A
bin.CSSed162cmA.247	SKMM00000000	Rhodobacteraceae bacterium CSSed162cmA_247	Rhodobacteraceae bacterium CSSed162cmA_247	2.58775	419	7.166	33.004	34.2448	70.602	0	1	0	23	71.34	3.77	53.85	d__Bacteria;p__Proteobacteria;c__Alphaproteobacteria;o__Rhodobacterales;f__Rhodobacteraceae	k__Bacteria;p__Proteobacteria;c__Alphaproteobacteria;o__Rhodobacterales;f__Rhodobacteraceae	NOT CPR	100	FOWA01000043 Paracoccus pantotrophus	Bacteria/Proteobacteria/Alphaproteobacteria/Rh odobacterales/Rhodobacteraceae/Paracoccus	100	6e-58	119	95.7983
bin.CSSed162cmA.267	SKNA00000000	Rhodobacteraceae bacterium CSSed162cmA_267	Rhodobacteraceae bacterium CSSed162cmA_267	2.61882	321	10.15	45.395	85.283	63.039	0	0	0	27	83.52	0.63	55.56	d__Bacteria;p__Proteobacteria;c__Alphaproteobacteria;o__Rhodobacterales;f__Rhodobacteraceae	k__Bacteria;p__Proteobacteria;c__Alphaproteobacteria;o__Rhodobacterales;f__Rhodobacteraceae	NOT CPR	100	#N/A	#N/A	#N/A	#N/A	#N/A	#N/A
bin.CSSed162cmA.28	SKNG00000000	Rhodobacteraceae bacterium CSSed162cmA_28	Rhodobacteraceae bacterium CSSed162cmA_28	3.46989	504	8.136	36.602	43.6961	67.874	0	0	0	31	82	2.75	26.67	d__Bacteria;p__Proteobacteria;c__Alphaproteobacteria;o__Rhodobacterales;f__Rhodobacteraceae	k__Bacteria;p__Proteobacteria;c__Alphaproteobacteria;o__Rhodobacterales;f__Rhodobacteraceae	NOT CPR	98	#N/A	#N/A	#N/A	#N/A	#N/A	#N/A
bin.CSSed162cmA.346	SKOX00000000	Rhodobacteraceae bacterium CSSed162cmA_346	Rhodobacteraceae bacterium CSSed162cmA_346	3.12481	506	7.112	29.964	25.0718	70.151	0	0	0	23	75.51	0.8	0	d__Bacteria;p__Proteobacteria;c__Alphaproteobacteria;o__Rhodobacterales;f__Rhodobacteraceae	k__Bacteria;p__Proteobacteria;c__Alphaproteobacteria;o__Rhodobacterales	NOT CPR	100	#N/A	#N/A	#N/A	#N/A	#N/A	#N/A
bin.CSSed162cmA.35	SKPA00000000	Rhodobacteraceae bacterium CSSed162cmA_35	Rhodobacteraceae bacterium CSSed162cmA_35	2.08579	441	4.932	16.478	72.7271	68.793	0	0	0	12	59.53	0.5	16.67	d__Bacteria;p__Proteobacteria;c__Alphaproteobacteria;o__Rhodobacterales;f__Rhodobacteraceae	k__Bacteria;p__Proteobacteria;c__Alphaproteobacteria;o__Rhodobacterales;f__Rhodobacteraceae	INCONCLUSIVE	64	#N/A	#N/A	#N/A	#N/A	#N/A	#N/A
bin.CSSed162cmA.396	SKPW00000000	Rhodobacteraceae bacterium CSSed162cmA_396	Rhodobacteraceae bacterium CSSed162cmA_396	2.10394	495	4.219	18.239	25.3457	70.864	0	0	0	23	53.92	3.79	66.67	d__Bacteria;p__Proteobacteria;c__Alphaproteobacteria;o__Rhodobacterales;f__Rhodobacteraceae	k__Bacteria;p__Proteobacteria;c__Alphaproteobacteria;o__Rhodobacterales;f__Rhodobacteraceae	INCONCLUSIVE	98	#N/A	#N/A	#N/A	#N/A	#N/A	#N/A
bin.CSSed162cmA.422	SKQK00000000	Rhodobacteraceae bacterium CSSed162cmA_422	Rhodobacteraceae bacterium CSSed162cmA_422	2.59304	481	5.918	29.634	37.7418	66.966	0	0	0	24	74.09	3.41	76.92	d__Bacteria;p__Proteobacteria;c__Alphaproteobacteria;o__Rhodobacterales;f__Rhodobacteraceae	k__Bacteria;p__Proteobacteria;c__Alphaproteobacteria;o__Rhodobacterales;f__Rhodobacteraceae	NOT CPR	95	#N/A	#N/A	#N/A	#N/A	#N/A	#N/A
bin.CSSed162cmA.428	SKQN00000000	Rhodobacteraceae bacterium CSSed162cmA_428	Rhodobacteraceae bacterium CSSed162cmA_428	2.19244	362	6.784	38.773	16.1245	69.332	0	0	0	27	72.11	0.93	66.67	d__Bacteria;p__Proteobacteria;c__Alphaproteobacteria;o__Rhodobacterales;f__Rhodobacteraceae	k__Bacteria;p__Proteobacteria;c__Alphaproteobacteria;o__Rhodobacterales	NOT CPR	97	#N/A	#N/A	#N/A	#N/A	#N/A	#N/A
bin.CSSed162cmA.435	SKQQ00000000	Rhodobacteraceae bacterium CSSed162cmA_435	Rhodobacteraceae bacterium CSSed162cmA_435	2.49766	393	7.547	24.934	17.5197	68.667	0	0	0	26	78.12	1.28	40	d__Bacteria;p__Proteobacteria;c__Alphaproteobacteria;o__Rhodobacterales;f__Rhodobacteraceae	k__Bacteria;p__Proteobacteria;c__Alphaproteobacteria;o__Rhodobacterales	NOT CPR	100	#N/A	#N/A	#N/A	#N/A	#N/A	#N/A
bin.CSSed162cmA.498	SKRW00000000	Rhodobacteraceae bacterium CSSed162cmA_498	Rhodobacteraceae bacterium CSSed162cmA_498	3.45875	344	12.867	43.95	25.5118	62.587	0	0	0	31	94.5	0.73	0	d__Bacteria;p__Proteobacteria;c__Alphaproteobacteria;o__Rhodobacterales;f__Rhodobacteraceae	k__Bacteria;p__Proteobacteria;c__Alphaproteobacteria;o__Rhodobacterales	NOT CPR	100	#N/A	#N/A	#N/A	#N/A	#N/A	#N/A
bin.CSSed162cmA.523	SKSO00000000	Rhodobacteraceae bacterium CSSed162cmA_523	Rhodobacteraceae bacterium CSSed162cmA_523	2.809	421	7.648	48.116	18.4864	66.591	0	0	0	33	77.68	1.87	90	d__Bacteria;p__Proteobacteria;c__Alphaproteobacteria;o__Rhodobacterales;f__Rhodobacteraceae	k__Bacteria;p__Proteobacteria;c__Alphaproteobacteria;o__Rhodobacterales;f__Rhodobacteraceae	NOT CPR	100	#N/A	#N/A	#N/A	#N/A	#N/A	#N/A
bin.CSSed162cmA.66R1	SKTO00000000	Rhodobacteraceae bacterium CSSed162cmA_66R1	Rhodobacteraceae bacterium CSSed162cmA_66R1	2.00569	330	6.995	21.375	21.2053	67.175	0	0	0	15	61.89	1.55	53.85	d__Bacteria;p__Proteobacteria;c__Alphaproteobacteria;o__Rhodobacterales;f__Rhodobacteraceae	k__Bacteria;p__Proteobacteria;c__Alphaproteobacteria;o__Rhodobacterales;f__Rhodobacteraceae	NOT CPR	92	#N/A	#N/A	#N/A	#N/A	#N/A	#N/A
bin.CSSed162cmB.124	SKUV00000000	Rhodobacteraceae bacterium CSSed162cmB_124	Rhodobacteraceae bacterium CSSed162cmB_124	2.89265	417	8.242	36.456	14.7163	67.801	0	0	0	28	74.44	1.01	0	d__Bacteria;p__Proteobacteria;c__Alphaproteobacteria;o__Rhodobacterales;f__Rhodobacteraceae	k__Bacteria;p__Proteobacteria;c__Alphaproteobacteria;o__Rhodobacterales;f__Rhodobacteraceae	NOT CPR	100	#N/A	#N/A	#N/A		#N/A	#N/A
bin.CSSed162cmB.150	SKVF00000000	Rhodobacteraceae bacterium CSSed162cmB_150	Rhodobacteraceae bacterium CSSed162cmB_150	1.65562	384	4.505	13.602	44.0985	64.418	0	0	0	18	54.86	1.06	25	d__Bacteria;p__Proteobacteria;c__Alphaproteobacteria;o__Rhodobacterales;f__Rhodobacteraceae	k__Bacteria;p__Proteobacteria;c__Alphaproteobacteria;o__Rhodobacterales;f__Rhodobacteraceae	INCONCLUSIVE	73	#N/A	#N/A	#N/A	#N/A	#N/A	#N/A
bin.CSSed162cmB.16	SKVK00000000	Rhodobacteraceae bacterium CSSed162cmB_16	Rhodobacteraceae bacterium CSSed162cmB_16	2.08194	431	5.06	29.477	30.3793	69.355	0	0	0	24	54.47	1.72	100	d__Bacteria;p__Proteobacteria;c__Alphaproteobacteria;o__Rhodobacterales;f__Rhodobacteraceae	k__Bacteria;p__Proteobacteria;c__Alphaproteobacteria;o__Rhodobacterales;f__Rhodobacteraceae	INCONCLUSIVE	98	#N/A	#N/A	#N/A	#N/A	#N/A	#N/A
bin.CSSed162cmB.187	SKWD00000000	Rhodobacteraceae bacterium CSSed162cmB_187	Rhodobacteraceae bacterium CSSed162cmB_187	2.9183	434	8.183	25.17	22.5712	67.936	0	0	0	32	83.81	1.82	40	d__Bacteria;p__Proteobacteria;c__Alphaproteobacteria;o__Rhodobacterales;f__Rhodobacteraceae	k__Bacteria;p__Proteobacteria;c__Alphaproteobacteria;o__Rhodobacterales;f__Rhodobacteraceae	NOT CPR	100	#N/A	#N/A	#N/A	#N/A	#N/A	#N/A
bin.CSSed162cmB.192R1	SKWG00000000	Rhodobacteraceae bacterium CSSed162cmB_192R1	Rhodobacteraceae bacterium CSSed162cmB_192R1	2.88057	427	7.995	32.03	14.7893	65.394	0	1	0	20	64.03	2.99	22.22	d__Bacteria;p__Proteobacteria;c__Alphaproteobacteria;o__Rhodobacterales;f__Rhodobacteraceae	k__Bacteria;p__Proteobacteria;c__Alphaproteobacteria;o__Rhodobacterales	NOT CPR	98	#N/A	#N/A	#N/A	#N/A	#N/A	#N/A
bin.CSSed162cmB.198	SKWJ00000000	Rhodobacteraceae bacterium CSSed162cmB_198	Rhodobacteraceae bacterium CSSed162cmB_198	3.19735	545	6.385	28.173	10.5921	59.59	0	0	0	19	72.72	2.06	18.18	d__Bacteria;p__Proteobacteria;c__Alphaproteobacteria;o__Rhodobacterales;f__Rhodobacteraceae	k__Bacteria;p__Proteobacteria;c__Alphaproteobacteria;o__Rhodobacterales;f__Rhodobacteraceae;g__Rhodobacter	NOT CPR	100	#N/A	#N/A	#N/A	#N/A	#N/A	#N/A
bin.CSSed162cmB.206R1	SKWP00000000	Rhodobacteraceae bacterium CSSed162cmB_206R1	Rhodobacteraceae bacterium CSSed162cmB_206R1	2.83551	491	6.493	29.772	18.1372	67.289	0	0	0	25	72.95	1.77	50	d__Bacteria;p__Proteobacteria;c__Alphaproteobacteria;o__Rhodobacterales;f__Rhodobacteraceae	k__Bacteria;p__Proteobacteria;c__Alphaproteobacteria;o__Rhodobacterales	NOT CPR	97	#N/A	#N/A	#N/A	#N/A	#N/A	#N/A
bin.CSSed162cmB.228	SKXD00000000	Rhodobacteraceae bacterium CSSed162cmB_228	Rhodobacteraceae bacterium CSSed162cmB_228	2.42711	437	6.418	23.074	52.9112	69.532	0	0	0	19	66.86	1.06	0	d__Bacteria;p__Proteobacteria;c__Alphaproteobacteria;o__Rhodobacterales;f__Rhodobacteraceae	k__Bacteria;p__Proteobacteria;c__Alphaproteobacteria;o__Rhodobacterales;f__Rhodobacteraceae	NOT CPR	95	#N/A	#N/A	#N/A	#N/A	#N/A	#N/A
bin.CSSed162cmB.268	SKYA00000000	Rhodobacteraceae bacterium CSSed162cmB_268	Rhodobacteraceae bacterium CSSed162cmB_268	3.31467	214	23.437	82.999	31.5614	64.867	0	0	0	34	96.31	1.51	20	d__Bacteria;p__Proteobacteria;c__Alphaproteobacteria;o__Rhodobacterales;f__Rhodobacteraceae	k__Bacteria;p__Proteobacteria;c__Alphaproteobacteria;o__Rhodobacterales;f__Rhodobacteraceae	NOT CPR	100	#N/A	#N/A	#N/A	#N/A	#N/A	#N/A
bin.CSSed162cmB.297	SKYR00000000	Rhodobacteraceae bacterium CSSed162cmB_297	Rhodobacteraceae bacterium CSSed162cmB_297	3.4887	410	10.211	37.97	30.1002	62.37	0	0	0	28	88.32	1.73	66.67	d__Bacteria;p__Proteobacteria;c__Alphaproteobacteria;o__Rhodobacterales;f__Rhodobacteraceae	k__Bacteria;p__Proteobacteria;c__Alphaproteobacteria;o__Rhodobacterales	NOT CPR	100	#N/A	#N/A	#N/A	#N/A	#N/A	#N/A
bin.CSSed162cmB.301	SKYS00000000	Rhodobacteraceae bacterium CSSed162cmB_301	Rhodobacteraceae bacterium CSSed162cmB_301	2.53909	437	6.629	23.813	32.2948	70.799	0	0	0	20	70.86	4.89	100	d__Bacteria;p__Proteobacteria;c__Alphaproteobacteria;o__Rhodobacterales;f__Rhodobacteraceae	k__Bacteria;p__Proteobacteria;c__Alphaproteobacteria;o__Rhodobacterales;f__Rhodobacteraceae	NOT CPR	100	#N/A	#N/A	#N/A	#N/A	#N/A	#N/A
bin.CSSed162cmB.423	SLAX00000000	Rhodobacteraceae bacterium CSSed162cmB_423	Rhodobacteraceae bacterium CSSed162cmB_423	1.78279	405	4.483	13.991	15.2959	69.176	0	0	0	21	53.15	0.86	33.33	d__Bacteria;p__Proteobacteria;c__Alphaproteobacteria;o__Rhodobacterales;f__Rhodobacteraceae	k__Bacteria;p__Proteobacteria;c__Alphaproteobacteria;o__Rhodobacterales	NOT CPR	88	#N/A	#N/A	#N/A	#N/A	#N/A	#N/A
bin.CSSed162cmB.440	SLBI00000000	Rhodobacteraceae bacterium CSSed162cmB_440	Rhodobacteraceae bacterium CSSed162cmB_440	3.3949	401	11.829	62.26	21.7228	69.202	0	0	0	28	74.92	1.85	42.86	d__Bacteria;p__Proteobacteria;c__Alphaproteobacteria;o__Rhodobacterales;f__Rhodobacteraceae	k__Bacteria;p__Proteobacteria;c__Alphaproteobacteria;o__Rhodobacterales	NOT CPR	100	#N/A	#N/A	#N/A	#N/A	#N/A	#N/A
bin.CSSed162cmB.453	SLBM00000000	Rhodobacteraceae bacterium CSSed162cmB_453	Rhodobacteraceae bacterium CSSed162cmB_453	3.36461	550	6.885	31.795	49.7508	67.895	0	0	0	25	76.99	3.11	55	d__Bacteria;p__Proteobacteria;c__Alphaproteobacteria;o__Rhodobacterales;f__Rhodobacteraceae	k__Bacteria;p__Proteobacteria;c__Alphaproteobacteria;o__Rhodobacterales;f__Rhodobacteraceae	NOT CPR	95	#N/A	#N/A	#N/A	#N/A	#N/A	#N/A
bin.CSSed162cmB.502	SLCM00000000	Rhodobacteraceae bacterium CSSed162cmB_502	Rhodobacteraceae bacterium CSSed162cmB_502	2.41419	391	7.291	35.311	15.774	68.757	0	0	0	30	75.24	1.48	60	d__Bacteria;p__Proteobacteria;c__Alphaproteobacteria;o__Rhodobacterales;f__Rhodobacteraceae	k__Bacteria;p__Proteobacteria;c__Alphaproteobacteria;o__Rhodobacterales	NOT CPR	100	#N/A	#N/A	#N/A	#N/A	#N/A	#N/A
bin.CSSed162cmB.530	SLDC00000000	Rhodobacteraceae bacterium CSSed162cmB_530	Rhodobacteraceae bacterium CSSed162cmB_530	2.91509	421	8.382	35.071	20.1625	66.62	0	0	0	29	83.12	4.68	54.17	d__Bacteria;p__Proteobacteria;c__Alphaproteobacteria;o__Rhodobacterales;f__Rhodobacteraceae	k__Bacteria;p__Proteobacteria;c__Alphaproteobacteria;o__Rhodobacterales;f__Rhodobacteraceae	NOT CPR	100	#N/A	#N/A	#N/A	#N/A	#N/A	#N/A
bin.CSSed162cmB.539R1	SLDJ00000000	Rhodobacteraceae bacterium CSSed162cmB_539R1	Rhodobacteraceae bacterium CSSed162cmB_539R1	2.21596	343	7.896	28.347	31.8057	70.515	0	0	0	13	55.17	6.03	75	d__Bacteria;p__Proteobacteria;c__Alphaproteobacteria;o__Rhodobacterales;f__Rhodobacteraceae	k__Bacteria;p__Proteobacteria;c__Alphaproteobacteria;o__Rhodobacterales;f__Rhodobacteraceae	NOT CPR	97	#N/A	#N/A	#N/A	#N/A	#N/A	#N/A
bin.CSSed162cmB.573	SLEF00000000	Rhodobacteraceae bacterium CSSed162cmB_573	Rhodobacteraceae bacterium CSSed162cmB_573	2.39259	339	8.859	39.661	19.0528	69.473	0	0	0	27	79.02	1.6	83.33	d__Bacteria;p__Proteobacteria;c__Alphaproteobacteria;o__Rhodobacterales;f__Rhodobacteraceae	k__Bacteria;p__Proteobacteria;c__Alphaproteobacteria;o__Rhodobacterales	NOT CPR	100	#N/A	#N/A	#N/A	#N/A	#N/A	#N/A
bin.CSSed162cmB.615	SLFN00000000	Rhodobacteraceae bacterium CSSed162cmB_615	Rhodobacteraceae bacterium CSSed162cmB_615	2.48107	402	7.258	33.167	31.1154	70.021	0	1	0	23	50.08	1.72	100	d__Bacteria;p__Proteobacteria;c__Alphaproteobacteria;o__Rhodobacterales;f__Rhodobacteraceae	k__Bacteria;p__Proteobacteria;c__Alphaproteobacteria;o__Rhodobacterales	INCONCLUSIVE	92	FOAG01000029 Roseovarius azorensis	Bacteria/Proteobacteria/Alphaproteobacteria/Rh odobacterales/Rhodobacteraceae/Roseovarius	98.374	2e-58	128	96.0938
bin.CSSed162cmB.616	SLFO00000000	Rhodobacteraceae bacterium CSSed162cmB_616	Rhodobacteraceae bacterium CSSed162cmB_616	2.71909	472	6.539	31.063	26.0542	66.867	0	0	0	21	81.72	3.3	55.56	d__Bacteria;p__Proteobacteria;c__Alphaproteobacteria;o__Rhodobacterales;f__Rhodobacteraceae	k__Bacteria;p__Proteobacteria;c__Alphaproteobacteria;o__Rhodobacterales	NOT CPR	94	#N/A	#N/A	#N/A		#N/A	#N/A
bin.CSSed162cmB.619	SLFQ00000000	Rhodobacteraceae bacterium CSSed162cmB_619	Rhodobacteraceae bacterium CSSed162cmB_619	3.20637	515	7.186	23.267	20.2794	70.352	0	0	0	27	77.4	1.8	40	d__Bacteria;p__Proteobacteria;c__Alphaproteobacteria;o__Rhodobacterales;f__Rhodobacteraceae	k__Bacteria;p__Proteobacteria;c__Alphaproteobacteria;o__Rhodobacterales	NOT CPR	100	#N/A	#N/A	#N/A	#N/A	#N/A	#N/A
bin.CSSed162cmB.80	SLGF00000000	Rhodobacteraceae bacterium CSSed162cmB_80	Rhodobacteraceae bacterium CSSed162cmB_80	1.96003	428	4.829	15.432	17.2807	70.093	0	1	0	17	50.86	0	0	d__Bacteria;p__Proteobacteria;c__Alphaproteobacteria;o__Rhodobacterales;f__Rhodobacteraceae	k__Bacteria;p__Proteobacteria;c__Alphaproteobacteria;o__Rhodobacterales	INCONCLUSIVE	97	CYTW01000009 Phaeobacter sp. CECT 7735	Bacteria/Proteobacteria/Alphaproteobacteria/Rh odobacterales/Rhodobacteraceae/Phaeobacter	99.1379	9e-57	117	99.1453
bin.CSSed162cmB.81	SLGG00000000	Rhodobacteraceae bacterium CSSed162cmB_81	Rhodobacteraceae bacterium CSSed162cmB_81	2.52573	338	9.101	54.159	100.359	63.049	0	0	0	28	81.66	1.43	33.33	d__Bacteria;p__Proteobacteria;c__Alphaproteobacteria;o__Rhodobacterales;f__Rhodobacteraceae	k__Bacteria;p__Proteobacteria;c__Alphaproteobacteria;o__Rhodobacterales	NOT CPR	89	#N/A	#N/A	#N/A		#N/A	#N/A
bin.CSSed162cmB.85	SLGI00000000	Rhodobacteraceae bacterium CSSed162cmB_85	Rhodobacteraceae bacterium CSSed162cmB_85	2.58505	428	6.691	24.878	46.2786	59.848	0	0	0	25	82.03	1.01	25	d__Bacteria;p__Proteobacteria;c__Alphaproteobacteria;o__Rhodobacterales;f__Rhodobacteraceae	k__Bacteria;p__Proteobacteria;c__Alphaproteobacteria;o__Rhodobacterales;f__Rhodobacteraceae	NOT CPR	98	#N/A	#N/A	#N/A	#N/A	#N/A	#N/A
bin.CSSed165cm.253	SLJW00000000	Rhodobacteraceae bacterium CSSed165cm_253	Rhodobacteraceae bacterium CSSed165cm_253	3.0842	271	17.069	54.579	29.63	62.988	0	0	0	36	93.23	1.26	0	d__Bacteria;p__Proteobacteria;c__Alphaproteobacteria;o__Rhodobacterales;f__Rhodobacteraceae	k__Bacteria;p__Proteobacteria;c__Alphaproteobacteria;o__Rhodobacterales;f__Rhodobacteraceae	NOT CPR	100	#N/A	#N/A	#N/A	#N/A	#N/A	#N/A
bin.CSSed165cm.258	SLKB00000000	Rhodobacteraceae bacterium CSSed165cm_258	Rhodobacteraceae bacterium CSSed165cm_258	2.67703	412	7.865	27.972	29.5881	65.06	0	0	0	23	86.76	3.02	30.43	d__Bacteria;p__Proteobacteria;c__Alphaproteobacteria;o__Rhodobacterales;f__Rhodobacteraceae	k__Bacteria;p__Proteobacteria;c__Alphaproteobacteria;o__Rhodobacterales;f__Rhodobacteraceae	NOT CPR	100	#N/A	#N/A	#N/A		#N/A	#N/A
bin.CSSed165cm.288	SLKW00000000	Rhodobacteraceae bacterium CSSed165cm_288	Rhodobacteraceae bacterium CSSed165cm_288	2.83008	502	5.962	29.837	21.9283	66.951	0	0	0	30	78.58	2.24	58.33	d__Bacteria;p__Proteobacteria;c__Alphaproteobacteria;o__Rhodobacterales;f__Rhodobacteraceae	k__Bacteria;p__Proteobacteria;c__Alphaproteobacteria;o__Rhodobacterales;f__Rhodobacteraceae	NOT CPR	100	#N/A	#N/A	#N/A	#N/A	#N/A	#N/A
bin.CSSed165cm.334	SLMB00000000	Rhodobacteraceae bacterium CSSed165cm_334	Rhodobacteraceae bacterium CSSed165cm_334	2.77044	326	11.083	54.859	20.6195	68.909	0	0	0	26	86.15	3.66	53.85	d__Bacteria;p__Proteobacteria;c__Alphaproteobacteria;o__Rhodobacterales;f__Rhodobacteraceae	k__Bacteria;p__Proteobacteria;c__Alphaproteobacteria;o__Rhodobacterales	NOT CPR	100	#N/A	#N/A	#N/A	#N/A	#N/A	#N/A
bin.CSSed165cm.418	SLNT00000000	Rhodobacteraceae bacterium CSSed165cm_418	Rhodobacteraceae bacterium CSSed165cm_418	2.68193	441	7.142	22.51	14.1548	64.642	0	0	0	30	83.18	1.06	20	d__Bacteria;p__Proteobacteria;c__Alphaproteobacteria;o__Rhodobacterales;f__Rhodobacteraceae	k__Bacteria;p__Proteobacteria;c__Alphaproteobacteria;o__Rhodobacterales	NOT CPR	100	#N/A	#N/A	#N/A	#N/A	#N/A	#N/A
bin.CSSed165cm.469R1	SLOT00000000	Rhodobacteraceae bacterium CSSed165cm_469R1	Rhodobacteraceae bacterium CSSed165cm_469R1	2.85316	446	7.586	37.456	31.289	70.792	0	0	0	23	73.73	1.93	33.33	d__Bacteria;p__Proteobacteria;c__Alphaproteobacteria;o__Rhodobacterales;f__Rhodobacteraceae	k__Bacteria;p__Proteobacteria;c__Alphaproteobacteria;o__Rhodobacterales	NOT CPR	100	#N/A	#N/A	#N/A	#N/A	#N/A	#N/A
bin.CSSed165cm.500	SLPP00000000	Rhodobacteraceae bacterium CSSed165cm_500	Rhodobacteraceae bacterium CSSed165cm_500	3.29296	417	9.885	29.763	36.4712	69.564	0	0	0	34	89.49	1.84	30	d__Bacteria;p__Proteobacteria;c__Alphaproteobacteria;o__Rhodobacterales;f__Rhodobacteraceae	k__Bacteria;p__Proteobacteria;c__Alphaproteobacteria;o__Rhodobacterales;f__Rhodobacteraceae	NOT CPR	100	#N/A	#N/A	#N/A		#N/A	#N/A
bin.CSSed165cm.520	SLQD00000000	Rhodobacteraceae bacterium CSSed165cm_520	Rhodobacteraceae bacterium CSSed165cm_520	2.62194	269	12.547	40.863	26.6682	69.691	0	0	0	36	89.39	1.2	33.33	d__Bacteria;p__Proteobacteria;c__Alphaproteobacteria;o__Rhodobacterales;f__Rhodobacteraceae	k__Bacteria;p__Proteobacteria;c__Alphaproteobacteria;o__Rhodobacterales	NOT CPR	100	#N/A	#N/A	#N/A	#N/A	#N/A	#N/A
bin.CSSed165cm.532	SLQN00000000	Rhodobacteraceae bacterium CSSed165cm_532	Rhodobacteraceae bacterium CSSed165cm_532	3.02812	581	5.72	23.582	14.107	62.721	0	0	0	27	75.16	2.94	42.86	d__Bacteria;p__Proteobacteria;c__Alphaproteobacteria;o__Rhodobacterales;f__Rhodobacteraceae	k__Bacteria;p__Proteobacteria;c__Alphaproteobacteria;o__Rhodobacterales;f__Rhodobacteraceae	NOT CPR	98	#N/A	#N/A	#N/A	#N/A	#N/A	#N/A
bin.CSSed165cm.586	SLRV00000000	Rhodobacteraceae bacterium CSSed165cm_586	Rhodobacteraceae bacterium CSSed165cm_586	3.17418	221	20.43	70.241	22.4974	59.833	0	0	0	38	96.99	0.8	100	d__Bacteria;p__Proteobacteria;c__Alphaproteobacteria;o__Rhodobacterales;f__Rhodobacteraceae	k__Bacteria;p__Proteobacteria;c__Alphaproteobacteria;o__Rhodobacterales	NOT CPR	100	#N/A	#N/A	#N/A	#N/A	#N/A	#N/A
bin.CSSed162cmA.8	SKTX00000000	Rhodobacteraceae bacterium CSSed162cmA_8	Rhodobacteraceae bacterium CSSed162cmA_8	2.2652	469	5.085	23.214	38.1554	67.345	0	0	0	23	64.8	3.55	56.52	d__Bacteria;p__Proteobacteria;c__Alphaproteobacteria;o__Rhodobacterales;f__Rhodobacteraceae;g__CCB-MM2	k__Bacteria;p__Proteobacteria;c__Alphaproteobacteria;o__Rhodobacterales;f__Rhodobacteraceae	NOT CPR	97	#N/A	#N/A	#N/A	#N/A	#N/A	#N/A
bin.CSSed165cm.58	SLRO00000000	Rhodobacteraceae bacterium CSSed165cm_58	Rhodobacteraceae bacterium CSSed165cm_58	2.50906	547	4.78	30.75	25.0923	67.803	0	0	0	19	61.31	1.6	33.33	d__Bacteria;p__Proteobacteria;c__Alphaproteobacteria;o__Rhodobacterales;f__Rhodobacteraceae;g__CCB-MM2	k__Bacteria;p__Proteobacteria;c__Alphaproteobacteria;o__Rhodobacterales;f__Rhodobacteraceae	NOT CPR	95	#N/A	#N/A	#N/A	#N/A	#N/A	#N/A
bin.CSBr16.168	SKGU00000000	Natronohydrobacter sp. CSBr16_168	Natronohydrobacter sp. CSBr16_168	2.80497	389	8.601	34.274	75.2177	59.594	0	0	0	35	60.82	0.86	100	d__Bacteria;p__Proteobacteria;c__Alphaproteobacteria;o__Rhodobacterales;f__Rhodobacteraceae;g__Natronohydrobacter	k__Bacteria;p__Proteobacteria;c__Alphaproteobacteria;o__Rhodobacterales;f__Rhodobacteraceae	NOT CPR	100	#N/A	#N/A	#N/A	#N/A	#N/A	#N/A
bin.CSBr16.62	SKIM00000000	Natronohydrobacter sp. CSBr16_62	Natronohydrobacter sp. CSBr16_62	2.41626	361	7.855	39.199	31.2235	62.09	0	0	0	30	70.69	1.72	0	d__Bacteria;p__Proteobacteria;c__Alphaproteobacteria;o__Rhodobacterales;f__Rhodobacteraceae;g__Natronohydrobacter	k__Bacteria;p__Proteobacteria;c__Alphaproteobacteria;o__Rhodobacterales;f__Rhodobacteraceae	NOT CPR	98	#N/A	#N/A	#N/A	#N/A	#N/A	#N/A
bin.CSSed162cmA.347	SKOY00000000	Natronohydrobacter sp. CSSed162cmA_347	Natronohydrobacter sp. CSSed162cmA_347	2.99342	441	7.994	35.32	17.6366	64.852	0	0	0	33	80.76	1.12	14.29	d__Bacteria;p__Proteobacteria;c__Alphaproteobacteria;o__Rhodobacterales;f__Rhodobacteraceae;g__Natronohydrobacter	k__Bacteria;p__Proteobacteria;c__Alphaproteobacteria;o__Rhodobacterales;f__Rhodobacteraceae	NOT CPR	100	#N/A	#N/A	#N/A		#N/A	#N/A
bin.CSSed162cmA.487	SKRL00000000	Natronohydrobacter sp. CSSed162cmA_487	Natronohydrobacter sp. CSSed162cmA_487	2.80522	170	24.532	72.331	40.0328	59.301	0	0	0	32	96.81	0.9	28.57	d__Bacteria;p__Proteobacteria;c__Alphaproteobacteria;o__Rhodobacterales;f__Rhodobacteraceae;g__Natronohydrobacter	k__Bacteria;p__Proteobacteria;c__Alphaproteobacteria;o__Rhodobacterales;f__Rhodobacteraceae	NOT CPR	100	#N/A	#N/A	#N/A	#N/A	#N/A	#N/A
bin.CSSed162cmA.490	SKRP00000000	Natronohydrobacter sp. CSSed162cmA_490	Natronohydrobacter sp. CSSed162cmA_490	2.851	343	10.478	49.989	22.0223	63.168	0	0	0	32	86.19	2.15	63.64	d__Bacteria;p__Proteobacteria;c__Alphaproteobacteria;o__Rhodobacterales;f__Rhodobacteraceae;g__Natronohydrobacter	k__Bacteria;p__Proteobacteria;c__Alphaproteobacteria;o__Rhodobacterales;f__Rhodobacteraceae	NOT CPR	100	#N/A	#N/A	#N/A	#N/A	#N/A	#N/A
bin.CSSed162cmA.52	SKSL00000000	Natronohydrobacter sp. CSSed162cmA_52	Natronohydrobacter sp. CSSed162cmA_52	2.87372	286	13.317	43.438	18.9114	61.137	0	0	0	33	91.32	1.07	33.33	d__Bacteria;p__Proteobacteria;c__Alphaproteobacteria;o__Rhodobacterales;f__Rhodobacteraceae;g__Natronohydrobacter	k__Bacteria;p__Proteobacteria;c__Alphaproteobacteria;o__Rhodobacterales;f__Rhodobacteraceae	NOT CPR	100	#N/A	#N/A	#N/A	#N/A	#N/A	#N/A
bin.CSSed162cmB.283	SKYI00000000	Natronohydrobacter sp. CSSed162cmB_283	Natronohydrobacter sp. CSSed162cmB_283	2.82408	403	8.251	30.318	30.9309	62.917	0	0	0	35	84.77	1.81	66.67	d__Bacteria;p__Proteobacteria;c__Alphaproteobacteria;o__Rhodobacterales;f__Rhodobacteraceae;g__Natronohydrobacter	k__Bacteria;p__Proteobacteria;c__Alphaproteobacteria;o__Rhodobacterales;f__Rhodobacteraceae	NOT CPR	100	#N/A	#N/A	#N/A	#N/A	#N/A	#N/A
bin.CSSed162cmB.381	SLAC00000000	Natronohydrobacter sp. CSSed162cmB_381	Natronohydrobacter sp. CSSed162cmB_381	2.79498	340	10.781	25.998	27.606	61.036	0	0	0	32	89.32	1.52	42.86	d__Bacteria;p__Proteobacteria;c__Alphaproteobacteria;o__Rhodobacterales;f__Rhodobacteraceae;g__Natronohydrobacter	k__Bacteria;p__Proteobacteria;c__Alphaproteobacteria;o__Rhodobacterales;f__Rhodobacteraceae	NOT CPR	100	#N/A	#N/A	#N/A	#N/A	#N/A	#N/A
bin.CSSed162cmB.566	SLDY00000000	Natronohydrobacter sp. CSSed162cmB_566	Natronohydrobacter sp. CSSed162cmB_566	2.83406	157	26.28	86.578	40.3542	59.282	0	0	0	37	97.62	0.6	33.33	d__Bacteria;p__Proteobacteria;c__Alphaproteobacteria;o__Rhodobacterales;f__Rhodobacteraceae;g__Natronohydrobacter	k__Bacteria;p__Proteobacteria;c__Alphaproteobacteria;o__Rhodobacterales;f__Rhodobacteraceae	NOT CPR	100	#N/A	#N/A	#N/A	#N/A	#N/A	#N/A
bin.CSSed165cm.50	SLPO00000000	Natronohydrobacter sp. CSSed165cm_50	Natronohydrobacter sp. CSSed165cm_50	2.9349	159	27.415	135.805	14.1488	59.347	0	0	0	35	98.17	1.66	30	d__Bacteria;p__Proteobacteria;c__Alphaproteobacteria;o__Rhodobacterales;f__Rhodobacteraceae;g__Natronohydrobacter	k__Bacteria;p__Proteobacteria;c__Alphaproteobacteria;o__Rhodobacterales;f__Rhodobacteraceae	NOT CPR	100	#N/A	#N/A	#N/A	#N/A	#N/A	#N/A
bin.CSBr16.100	SKFQ00000000	Rhodobaca sp. CSBr16_100	Rhodobaca sp. CSBr16_100	1.84605	425	4.44	18.472	635.987	59.09	0	0	0	10	57.03	0.08	100	d__Bacteria;p__Proteobacteria;c__Alphaproteobacteria;o__Rhodobacterales;f__Rhodobacteraceae;g__Rhodobaca	k__Bacteria;p__Proteobacteria;c__Alphaproteobacteria;o__Rhodobacterales;f__Rhodobacteraceae	INCONCLUSIVE	80	#N/A	#N/A	#N/A	#N/A	#N/A	#N/A
bin.CSSed162cmA.316R1	SKOD00000000	Rhodobaca sp. CSSed162cmA_316R1	Rhodobaca sp. CSSed162cmA_316R1	2.69217	434	6.95	33.904	13.2514	58.874	0	0	0	24	61.71	1.72	100	d__Bacteria;p__Proteobacteria;c__Alphaproteobacteria;o__Rhodobacterales;f__Rhodobacteraceae;g__Rhodobaca	k__Bacteria;p__Proteobacteria;c__Alphaproteobacteria;o__Rhodobacterales;f__Rhodobacteraceae	NOT CPR	100	#N/A	#N/A	#N/A	#N/A	#N/A	#N/A
bin.CSSed162cmB.418	SLAT00000000	Rhodobaca sp. CSSed162cmB_418	Rhodobaca sp. CSSed162cmB_418	3.26109	356	11.561	50.555	16.5568	58.752	0	1	1	32	92.25	1.33	100	d__Bacteria;p__Proteobacteria;c__Alphaproteobacteria;o__Rhodobacterales;f__Rhodobacteraceae;g__Rhodobaca	k__Bacteria;p__Proteobacteria;c__Alphaproteobacteria;o__Rhodobacterales	NOT CPR	100	JN825594 uncultured Planctomycetales bacterium	Bacteria/Planctomycetes/vadinHA49	95.1827	0	683	88.1406
bin.CSBr16.208	SKHN00000000	Roseinatronobacter thiooxidans CSBr16_208	Roseinatronobacter thiooxidans CSBr16_208	2.11763	444	5.005	25.736	104.719	60.967	0	0	0	25	66.25	1.2	71.43	d__Bacteria;p__Proteobacteria;c__Alphaproteobacteria;o__Rhodobacterales;f__Rhodobacteraceae;g__Roseinatronobacter;s__Roseinatronobacter thiooxidans	k__Bacteria;p__Proteobacteria;c__Alphaproteobacteria;o__Rhodobacterales;f__Rhodobacteraceae	INCONCLUSIVE	94	#N/A	#N/A	#N/A	#N/A	#N/A	#N/A
bin.CSSed162cmA.208	SKLI00000000	Roseovarius sp. CSSed162cmA_208	Roseovarius sp. CSSed162cmA_208	2.80027	427	7.807	29.736	10.8711	62.866	0	1	0	36	85.47	0.1	0	d__Bacteria;p__Proteobacteria;c__Alphaproteobacteria;o__Rhodobacterales;f__Rhodobacteraceae;g__Roseovarius	k__Bacteria;p__Proteobacteria;c__Alphaproteobacteria;o__Rhodobacterales;f__Rhodobacteraceae;g__Roseovarius	NOT CPR	97	AF513928 uncultured Rhodobacteraceae bacterium	Bacteria/Proteobacteria/Alphaproteobacteria/Rh odobacterales/Rhodobacteraceae/Roseovarius	100	0	385	96.3636
bin.CSSed162cmB.535	SLDH00000000	Roseovarius sp. CSSed162cmB_535	Roseovarius sp. CSSed162cmB_535	3.08598	410	9.305	28.556	13.1547	62.674	1	1	2	29	91.18	1.08	71.43	d__Bacteria;p__Proteobacteria;c__Alphaproteobacteria;o__Rhodobacterales;f__Rhodobacteraceae;g__Roseovarius	k__Bacteria;p__Proteobacteria;c__Alphaproteobacteria;o__Rhodobacterales;f__Rhodobacteraceae;g__Roseovarius	NOT CPR	100	FRBR01000035 Roseovarius pacificus	Bacteria/Proteobacteria/Alphaproteobacteria/Rh odobacterales/Rhodobacteraceae/Roseovarius	99.4695	0	383	98.4334
bin.CSSed162cmA.143	SKKE00000000	Gammaproteobacteria bacterium CSSed162cmA_143	Gammaproteobacteria bacterium CSSed162cmA_143	3.04243	165	30.712	102.353	28.9799	66.724	1	0	0	39	91.08	1.41	0	d__Bacteria;p__Proteobacteria;c__Gammaproteobacteria	k__Bacteria;p__Proteobacteria;c__Gammaproteobacteria	NOT CPR	100	#N/A	#N/A	#N/A	#N/A	#N/A	#N/A
bin.CSSed162cmA.22	SKLS00000000	Gammaproteobacteria bacterium CSSed162cmA_22	Gammaproteobacteria bacterium CSSed162cmA_22	2.49721	344	8.818	39.679	9.47323	67.774	1	0	0	29	81.92	3.52	6.25	d__Bacteria;p__Proteobacteria;c__Gammaproteobacteria	k__Bacteria;p__Proteobacteria;c__Gammaproteobacteria	NOT CPR	100	#N/A	#N/A	#N/A	#N/A	#N/A	#N/A
bin.CSSed162cmA.387	SKPQ00000000	Gammaproteobacteria bacterium CSSed162cmA_387	Gammaproteobacteria bacterium CSSed162cmA_387	2.43207	244	14.138	68.658	15.1498	64.784	1	0	0	40	94.19	1.65	30	d__Bacteria;p__Proteobacteria;c__Gammaproteobacteria	k__Bacteria;p__Proteobacteria;c__Gammaproteobacteria	NOT CPR	100	#N/A	#N/A	#N/A		#N/A	#N/A
bin.CSSed162cmB.305	SKYU00000000	Gammaproteobacteria bacterium CSSed162cmB_305	Gammaproteobacteria bacterium CSSed162cmB_305	2.78468	217	19.895	78.175	18.176	67.676	1	0	0	32	88.61	2.41	22.22	d__Bacteria;p__Proteobacteria;c__Gammaproteobacteria	k__Bacteria;p__Proteobacteria;c__Gammaproteobacteria	NOT CPR	100	#N/A	#N/A	#N/A	#N/A	#N/A	#N/A
bin.CSSed162cmB.578	SLEJ00000000	Gammaproteobacteria bacterium CSSed162cmB_578	Gammaproteobacteria bacterium CSSed162cmB_578	2.54198	345	8.528	43.032	80.0076	66.792	0	0	0	31	80.89	1.26	0	d__Bacteria;p__Proteobacteria;c__Gammaproteobacteria	k__Bacteria;p__Proteobacteria;c__Gammaproteobacteria	NOT CPR	100	#N/A	#N/A	#N/A	#N/A	#N/A	#N/A
bin.CSSed165cm.272	SLKM00000000	Gammaproteobacteria bacterium CSSed165cm_272	Gammaproteobacteria bacterium CSSed165cm_272	2.71045	322	10.919	37.39	19.1548	61.431	1	1	1	33	88.55	3.1	13.33	d__Bacteria;p__Proteobacteria;c__Gammaproteobacteria	k__Bacteria;p__Proteobacteria;c__Gammaproteobacteria	NOT CPR	100	HQ588368 uncultured bacterium	Bacteria/Proteobacteria/Gammaproteobacteria/Ec tothiorhodospirales/Ectothiorhodospiraceae/uncultured	99.0991	1e-53	130	85.3846
bin.CSSed165cm.389R1	SLND00000000	Gammaproteobacteria bacterium CSSed165cm_389R1	Gammaproteobacteria bacterium CSSed165cm_389R1	2.06823	194	15.985	59.873	73.5286	63.071	0	0	0	30	78.04	1.47	16.67	d__Bacteria;p__Proteobacteria;c__Gammaproteobacteria	k__Bacteria;p__Proteobacteria;c__Gammaproteobacteria	NOT CPR	95	#N/A	#N/A	#N/A	#N/A	#N/A	#N/A
bin.CSSed165cm.510	SLPV00000000	Gammaproteobacteria bacterium CSSed165cm_510	Gammaproteobacteria bacterium CSSed165cm_510	1.91915	377	5.383	19.946	20.0306	62.808	0	0	0	17	55.69	0	0	d__Bacteria;p__Proteobacteria;c__Gammaproteobacteria	k__Bacteria;p__Proteobacteria;c__Gammaproteobacteria	INCONCLUSIVE	100	#N/A	#N/A	#N/A	#N/A	#N/A	#N/A
bin.CSSed165cm.513	SLPY00000000	Gammaproteobacteria bacterium CSSed165cm_513	Gammaproteobacteria bacterium CSSed165cm_513	2.97086	249	17.042	71.574	43.4144	66.777	0	0	0	33	88.69	1.7	0	d__Bacteria;p__Proteobacteria;c__Gammaproteobacteria	k__Bacteria;p__Proteobacteria;c__Gammaproteobacteria	NOT CPR	100	#N/A	#N/A	#N/A		#N/A	#N/A
bin.CSSed165cm.587	SLRW00000000	Gammaproteobacteria bacterium CSSed165cm_587	Gammaproteobacteria bacterium CSSed165cm_587	1.30588	156	10.412	48.07	90.5683	61.287	1	0	0	27	70.69	0	0	d__Bacteria;p__Proteobacteria;c__Gammaproteobacteria	k__Bacteria;p__Proteobacteria;c__Gammaproteobacteria	INCONCLUSIVE	100	#N/A	#N/A	#N/A	#N/A	#N/A	#N/A
bin.CSBr16.86	SKIZ00000000	Burkholderiaceae bacterium CSBr16_86	Burkholderiaceae bacterium CSBr16_86	2.07245	201	14.729	61.587	46.099	55.953	2	0	0	30	86.42	0.54	0	d__Bacteria;p__Proteobacteria;c__Gammaproteobacteria;o__Betaproteobacteriales;f__Burkholderiaceae;g__SCGC-AAA027-K21	k__Bacteria;p__Proteobacteria;c__Betaproteobacteria;o__Burkholderiales;f__Alcaligenaceae	NOT CPR	100	#N/A	#N/A	#N/A	#N/A	#N/A	#N/A
bin.CSSed162cmA.300	SKNQ00000000	Chromatiaceae bacterium CSSed162cmA_300	Chromatiaceae bacterium CSSed162cmA_300	2.54321	303	10.504	39.972	35.7982	64.66	1	0	0	37	85.18	0.88	60	d__Bacteria;p__Proteobacteria;c__Gammaproteobacteria;o__Chromatiales;f__Chromatiaceae	k__Bacteria;p__Proteobacteria;c__Gammaproteobacteria;o__Chromatiales;f__Chromatiaceae	NOT CPR	100	#N/A	#N/A	#N/A	#N/A	#N/A	#N/A
bin.CSSed162cmB.45	SLBK00000000	Chromatiaceae bacterium CSSed162cmB_45	Chromatiaceae bacterium CSSed162cmB_45	2.47013	317	9.36	44.652	43.1797	64.5	1	0	0	36	84.81	0.94	33.33	d__Bacteria;p__Proteobacteria;c__Gammaproteobacteria;o__Chromatiales;f__Chromatiaceae	k__Bacteria;p__Proteobacteria;c__Gammaproteobacteria;o__Chromatiales;f__Chromatiaceae	NOT CPR	100	#N/A	#N/A	#N/A		#N/A	#N/A
bin.CSSed165cm.593	SLSC00000000	Thiohalocapsa sp. CSSed165cm_593	Thiohalocapsa sp. CSSed165cm_593	2.70803	423	7.293	30.389	12.0849	64.635	0	0	0	38	87.72	2.45	22.22	d__Bacteria;p__Proteobacteria;c__Gammaproteobacteria;o__Chromatiales;f__Chromatiaceae;g__Thiohalocapsa	k__Bacteria;p__Proteobacteria;c__Gammaproteobacteria;o__Chromatiales;f__Chromatiaceae	NOT CPR	100	#N/A	#N/A	#N/A	#N/A	#N/A	#N/A
bin.CSSed162cmA.212	SKLN00000000	Thiorhodovibrio sp. CSSed162cmA_212	Thiorhodovibrio sp. CSSed162cmA_212	2.08669	305	8.533	29.623	18.4777	54.678	1	0	0	37	69.7	1.91	75	d__Bacteria;p__Proteobacteria;c__Gammaproteobacteria;o__Chromatiales;f__Chromatiaceae;g__Thiorhodovibrio	k__Bacteria;p__Proteobacteria;c__Gammaproteobacteria;o__Chromatiales;f__Chromatiaceae	NOT CPR	100	#N/A	#N/A	#N/A	#N/A	#N/A	#N/A
bin.CSSed162cmB.275	SKYD00000000	Thiorhodovibrio sp. CSSed162cmB_275	Thiorhodovibrio sp. CSSed162cmB_275	2.20291	297	8.811	29.022	16.2316	54.825	1	0	0	37	76.27	1.35	75	d__Bacteria;p__Proteobacteria;c__Gammaproteobacteria;o__Chromatiales;f__Chromatiaceae;g__Thiorhodovibrio	k__Bacteria;p__Proteobacteria;c__Gammaproteobacteria;o__Chromatiales;f__Chromatiaceae	NOT CPR	100	#N/A	#N/A	#N/A	#N/A	#N/A	#N/A
bin.CSSed165cm.20	SLIM00000000	Gammaproteobacteria bacterium CSSed165cm_20	Sedimenticolaceae bacterium CSSed165cm_20	2.82015	378	9.35	37.205	14.3841	59.394	0	0	0	39	84.67	0.88	57.14	d__Bacteria;p__Proteobacteria;c__Gammaproteobacteria;o__Chromatiales;f__Sedimenticolaceae	k__Bacteria;p__Proteobacteria;c__Gammaproteobacteria;o__Chromatiales	NOT CPR	100	#N/A	#N/A	#N/A	#N/A	#N/A	#N/A
bin.CSSed162cmA.329	SKOM00000000	Candidatus Competibacteraceae bacterium CSSed162cmA_329	Competibacteraceae bacterium CSSed162cmA_329	2.00016	283	8.666	33.065	177.87	55.222	0	0	0	37	74.9	1.36	14.29	d__Bacteria;p__Proteobacteria;c__Gammaproteobacteria;o__Competibacterales;f__Competibacteraceae	k__Bacteria;p__Proteobacteria;c__Gammaproteobacteria	NOT CPR	98	#N/A	#N/A	#N/A	#N/A	#N/A	#N/A
bin.CSSed162cmB.277	SKYE00000000	Candidatus Competibacteraceae bacterium CSSed162cmB_277	Competibacteraceae bacterium CSSed162cmB_277	1.63973	192	9.872	37.283	194.271	53.919	0	0	0	27	69.2	0.57	100	d__Bacteria;p__Proteobacteria;c__Gammaproteobacteria;o__Competibacterales;f__Competibacteraceae	k__Bacteria;p__Proteobacteria;c__Gammaproteobacteria	NOT CPR	98	#N/A	#N/A	#N/A	#N/A	#N/A	#N/A
bin.CSSed165cm.233	SLJI00000000	Candidatus Competibacteraceae bacterium CSSed165cm_233	Competibacteraceae bacterium CSSed165cm_233	1.81949	333	5.842	23.908	48.6077	54.05	1	0	1	20	67.27	1.29	0	d__Bacteria;p__Proteobacteria;c__Gammaproteobacteria;o__Competibacterales;f__Competibacteraceae	k__Bacteria;p__Proteobacteria;c__Gammaproteobacteria	NOT CPR	100	#N/A	#N/A	#N/A	#N/A	#N/A	#N/A
bin.CSSed165cm.277	SLKQ00000000	Candidatus Competibacteraceae bacterium CSSed165cm_277	Competibacteraceae bacterium CSSed165cm_277	1.65582	273	6.523	25.172	354.468	55.198	0	0	0	27	70.28	1.77	11.11	d__Bacteria;p__Proteobacteria;c__Gammaproteobacteria;o__Competibacterales;f__Competibacteraceae	k__Bacteria;p__Proteobacteria;c__Gammaproteobacteria	NOT CPR	98	#N/A	#N/A	#N/A	#N/A	#N/A	#N/A
bin.CSSed162cmA.318	SKOF00000000	Thioalkalivibrio sp. CSSed162cmA_318	Thioalkalivibrio sp. CSSed162cmA_318	3.56367	601	7.012	34.676	17.0509	63.194	0	0	0	35	85	5.96	22.86	d__Bacteria;p__Proteobacteria;c__Gammaproteobacteria;o__Ectothiorhodospirales;f__Ectothiorhodospiraceae;g__Thioalkalivibrio_A	k__Bacteria;p__Proteobacteria;c__Gammaproteobacteria;o__Chromatiales;f__Ectothiorhodospiraceae	NOT CPR	100	#N/A	#N/A	#N/A	#N/A	#N/A	#N/A
bin.CSSed162cmB.598R1	SLFA00000000	Thioalkalivibrio sp. CSSed162cmB_598R1	Thioalkalivibrio sp. CSSed162cmB_598R1	2.72802	378	8.96	30.693	22.0829	65.546	1	0	0	32	59.48	3.45	50	d__Bacteria;p__Proteobacteria;c__Gammaproteobacteria;o__Ectothiorhodospirales;f__Ectothiorhodospiraceae;g__Thioalkalivibrio_A	k__Bacteria;p__Proteobacteria;c__Gammaproteobacteria;o__Chromatiales;f__Ectothiorhodospiraceae	INCONCLUSIVE	100	#N/A	#N/A	#N/A	#N/A	#N/A	#N/A
bin.CSSed162cmA.287	SKNJ00000000	Thioalkalivibrio sp. CSSed162cmA_287	Thioalkalivibrio sp. CSSed162cmA_287	2.14653	344	7.289	29.619	33.4144	66.016	2	0	0	24	57.76	0	0	d__Bacteria;p__Proteobacteria;c__Gammaproteobacteria;o__Ectothiorhodospirales;f__Thioalkalivibrionaceae;g__Thioalkalivibrio	k__Bacteria;p__Proteobacteria;c__Gammaproteobacteria;o__Chromatiales;f__Ectothiorhodospiraceae;g__Thioalkalivibrio;s__Thioalkalivibrio_thiocyanoxidans	INCONCLUSIVE	100	#N/A	#N/A	#N/A	#N/A	#N/A	#N/A
bin.CSSed162cmB.614	SLFM00000000	Thioalkalivibrio sp. CSSed162cmB_614	Thioalkalivibrio sp. CSSed162cmB_614	1.91281	320	6.572	27.615	40.9146	65.832	0	0	0	21	65.13	5.33	20	d__Bacteria;p__Proteobacteria;c__Gammaproteobacteria;o__Ectothiorhodospirales;f__Thioalkalivibrionaceae;g__Thioalkalivibrio	k__Bacteria;p__Proteobacteria;c__Gammaproteobacteria;o__Chromatiales;f__Ectothiorhodospiraceae;g__Thioalkalivibrio;s__Thioalkalivibrio_thiocyanoxidans	INCONCLUSIVE	95	#N/A	#N/A	#N/A	#N/A	#N/A	#N/A
bin.CSSed165cm.387	SLNC00000000	Thioalkalivibrio sp. CSSed165cm_387	Thioalkalivibrio sp. CSSed165cm_387	2.13794	359	6.528	26.279	50.2702	65.915	0	0	0	28	66.8	2.65	21.05	d__Bacteria;p__Proteobacteria;c__Gammaproteobacteria;o__Ectothiorhodospirales;f__Thioalkalivibrionaceae;g__Thioalkalivibrio	k__Bacteria;p__Proteobacteria;c__Gammaproteobacteria;o__Chromatiales;f__Ectothiorhodospiraceae;g__Thioalkalivibrio;s__Thioalkalivibrio_thiocyanoxidans	NOT CPR	98	#N/A	#N/A	#N/A	#N/A	#N/A	#N/A
bin.CSSed162cmB.20	SKWK00000000	Thioalkalivibrio versutus CSSed162cmB_20	Thioalkalivibrio versutus CSSed162cmB_20	1.52954	294	5.621	14.926	31.0154	66.751	0	1	0	21	56.2	1.28	100	d__Bacteria;p__Proteobacteria;c__Gammaproteobacteria;o__Ectothiorhodospirales;f__Thioalkalivibrionaceae;g__Thioalkalivibrio;s__Thioalkalivibrio versutus	k__Bacteria;p__Proteobacteria;c__Gammaproteobacteria;o__Chromatiales;f__Ectothiorhodospiraceae;g__Thioalkalivibrio;s__Thioalkalivibrio_thiocyanoxidans	NOT CPR	97	#N/A	#N/A	#N/A	#N/A	#N/A	#N/A
bin.CSBr16.95	SKJG00000000	Thioalkalivibrio sp. CSBr16_95	Thioalkalivibrio sp. CSBr16_95	3.03405	186	28.015	138.58	23.3966	65.581	1	0	1	36	94.89	0.78	0	d__Bacteria;p__Proteobacteria;c__Gammaproteobacteria;o__Ectothiorhodospirales;f__Thioalkalivibrionaceae;g__Thioalkalivibrio_B	k__Bacteria;p__Proteobacteria;c__Gammaproteobacteria;o__Chromatiales;f__Ectothiorhodospiraceae;g__Thioalkalivibrio;s__Thioalkalivibrio_thiocyanoxidans	NOT CPR	100	#N/A	#N/A	#N/A	#N/A	#N/A	#N/A
bin.CSSed162cmA.425	SKQM00000000	Thioalkalivibrio sp. CSSed162cmA_425	Thioalkalivibrio sp. CSSed162cmA_425	1.55772	244	7.501	20.414	185.521	66.953	1	0	0	9	61.97	1.25	33.33	d__Bacteria;p__Proteobacteria;c__Gammaproteobacteria;o__Ectothiorhodospirales;f__Thioalkalivibrionaceae;g__Thioalkalivibrio_B	k__Bacteria;p__Proteobacteria;c__Gammaproteobacteria;o__Chromatiales;f__Ectothiorhodospiraceae;g__Thioalkalivibrio;s__Thioalkalivibrio_thiocyanoxidans	NOT CPR	97	#N/A	#N/A	#N/A	#N/A	#N/A	#N/A
bin.CSSed162cmA.541	SKTB00000000	Thioalkalivibrio sp. CSSed162cmA_541	Thioalkalivibrio sp. CSSed162cmA_541	1.95076	349	6.078	24.89	67.5508	62.502	0	0	0	21	68.53	0.34	0	d__Bacteria;p__Proteobacteria;c__Gammaproteobacteria;o__Ectothiorhodospirales;f__Thioalkalivibrionaceae;g__Thioalkalivibrio_B	k__Bacteria;p__Proteobacteria;c__Gammaproteobacteria;o__Chromatiales;f__Ectothiorhodospiraceae;g__Thioalkalivibrio;s__Thioalkalivibrio_thiocyanoxidans	NOT CPR	97	#N/A	#N/A	#N/A	#N/A	#N/A	#N/A
bin.CSSed162cmB.570	SLEC00000000	Thioalkalivibrio sp. CSSed162cmB_570	Thioalkalivibrio sp. CSSed162cmB_570	2.21082	210	15.132	73.064	115.649	62.325	0	0	1	26	68.36	0.63	100	d__Bacteria;p__Proteobacteria;c__Gammaproteobacteria;o__Ectothiorhodospirales;f__Thioalkalivibrionaceae;g__Thioalkalivibrio_B	k__Bacteria;p__Proteobacteria;c__Gammaproteobacteria;o__Chromatiales;f__Ectothiorhodospiraceae;g__Thioalkalivibrio;s__Thioalkalivibrio_thiocyanoxidans	NOT CPR	98	#N/A	#N/A	#N/A	#N/A	#N/A	#N/A
bin.CSSed162cmB.597	SLEZ00000000	Thioalkalivibrio sp. CSSed162cmB_597	Thioalkalivibrio sp. CSSed162cmB_597	1.44078	208	8.184	41.686	244.168	66.821	1	0	0	11	52.74	1.72	100	d__Bacteria;p__Proteobacteria;c__Gammaproteobacteria;o__Ectothiorhodospirales;f__Thioalkalivibrionaceae;g__Thioalkalivibrio_B	k__Bacteria;p__Proteobacteria;c__Gammaproteobacteria;o__Chromatiales;f__Ectothiorhodospiraceae;g__Thioalkalivibrio;s__Thioalkalivibrio_thiocyanoxidans	INCONCLUSIVE	97	#N/A	#N/A	#N/A	#N/A	#N/A	#N/A
bin.CSSed165cm.158	SLHN00000000	Thioalkalivibrio sp. CSSed165cm_158	Thioalkalivibrio sp. CSSed165cm_158	2.37161	316	9.644	32.391	151.562	62.504	0	0	1	22	83.41	2.07	43.75	d__Bacteria;p__Proteobacteria;c__Gammaproteobacteria;o__Ectothiorhodospirales;f__Thioalkalivibrionaceae;g__Thioalkalivibrio_B	k__Bacteria;p__Proteobacteria;c__Gammaproteobacteria;o__Chromatiales;f__Ectothiorhodospiraceae;g__Thioalkalivibrio;s__Thioalkalivibrio_thiocyanoxidans	NOT CPR	100	#N/A	#N/A	#N/A	#N/A	#N/A	#N/A
bin.CSSed165cm.400	SLNI00000000	Thioalkalivibrio sp. CSSed165cm_400	Thioalkalivibrio sp. CSSed165cm_400	1.61044	288	6.172	31.276	124.773	64.596	1	0	1	24	71.76	0.46	33.33	d__Bacteria;p__Proteobacteria;c__Gammaproteobacteria;o__Ectothiorhodospirales;f__Thioalkalivibrionaceae;g__Thioalkalivibrio_B	k__Bacteria;p__Proteobacteria;c__Gammaproteobacteria;o__Chromatiales;f__Ectothiorhodospiraceae;g__Thioalkalivibrio;s__Thioalkalivibrio_thiocyanoxidans	NOT CPR	98	#N/A	#N/A	#N/A	#N/A	#N/A	#N/A
bin.CSBr16.14	SKGJ00000000	Alkalimonas sp. CSBr16_14	Alkalimonas sp. CSBr16_14	2.08927	435	5.103	22.923	13.6819	53.936	1	0	0	37	65.96	2.77	80	d__Bacteria;p__Proteobacteria;c__Gammaproteobacteria;o__Enterobacterales;f__Alteromonadaceae;g__Alkalimonas	k__Bacteria;p__Proteobacteria;c__Gammaproteobacteria	NOT CPR	98	#N/A	#N/A	#N/A	#N/A	#N/A	#N/A
bin.CSBr16.206	SKHM00000000	Vibrio sp. CSBr16_206	Vibrio sp. CSBr16_206	2.39701	306	10.219	37.91	28.0151	43.602	1	0	0	26	66.02	0	0	d__Bacteria;p__Proteobacteria;c__Gammaproteobacteria;o__Enterobacterales;f__Vibrionaceae;g__Vibrio	k__Bacteria;p__Proteobacteria;c__Gammaproteobacteria;o__Vibrionales;f__Vibrionaceae;g__Vibrio	NOT CPR	100	#N/A	#N/A	#N/A	#N/A	#N/A	#N/A
bin.CSSed162cmB.599R1	SLFB00000000	Vibrio sp. CSSed162cmB_599R1	Vibrio sp. CSSed162cmB_599R1	2.59833	350	9.266	32.269	8.41796	43.751	1	0	0	25	82.62	1.65	56.25	d__Bacteria;p__Proteobacteria;c__Gammaproteobacteria;o__Enterobacterales;f__Vibrionaceae;g__Vibrio	k__Bacteria;p__Proteobacteria;c__Gammaproteobacteria;o__Vibrionales;f__Vibrionaceae;g__Vibrio	NOT CPR	98	#N/A	#N/A	#N/A	#N/A	#N/A	#N/A
bin.CSSed162cmB.173	SKVT00000000	Vibrio metschnikovii CSSed162cmB_173	Vibrio metschnikovii CSSed162cmB_173	2.73078	347	10.105	41.079	9.49319	44.572	2	0	0	49	81.87	1.01	72.73	d__Bacteria;p__Proteobacteria;c__Gammaproteobacteria;o__Enterobacterales;f__Vibrionaceae;g__Vibrio;s__Vibrio metschnikovii	k__Bacteria;p__Proteobacteria;c__Gammaproteobacteria;o__Vibrionales;f__Vibrionaceae;g__Vibrio	NOT CPR	100	#N/A	#N/A	#N/A	#N/A	#N/A	#N/A
bin.CSSed165cm.201	SLIO00000000	Methylomicrobium sp. CSSed165cm_201	Methylomicrobium sp. CSSed165cm_201	2.78004	498	6.192	30.267	7.15732	48.404	1	0	0	21	81.39	2.24	10	d__Bacteria;p__Proteobacteria;c__Gammaproteobacteria;o__Methylococcales;f__Methylomonaceae;g__Methylomicrobium_A	k__Bacteria;p__Proteobacteria;c__Gammaproteobacteria;o__Methylococcales;f__Methylococcaceae	NOT CPR	100	#N/A	#N/A	#N/A	#N/A	#N/A	#N/A
bin.CSBr16.16	SKGQ00000000	Ectothiorhodospiraceae bacterium CSBr16_16	Aquisalimonadaceae bacterium CSBr16_16	2.40153	210	15.288	115.254	18.6285	62.951	0	1	0	32	93.13	2	45.45	d__Bacteria;p__Proteobacteria;c__Gammaproteobacteria;o__Nitrococcales;f__Aquisalimonadaceae	k__Bacteria;p__Proteobacteria;c__Gammaproteobacteria	NOT CPR	100	GQ464373 uncultured Methylonatrum sp.	Bacteria/Proteobacteria/Gammaproteobacteria/Ni trococcales/Nitrococcales Incertae Sedis/Methylonatrum	97.3913		355	97.1831
bin.CSSed162cmA.414	SKQG00000000	Ectothiorhodospiraceae bacterium CSSed162cmA_414	Aquisalimonadaceae bacterium CSSed162cmA_414	1.66405	390	4.284	13.5	8.61785	64.793	1	0	0	13	52.36	0.62	25	d__Bacteria;p__Proteobacteria;c__Gammaproteobacteria;o__Nitrococcales;f__Aquisalimonadaceae	k__Bacteria;p__Proteobacteria;c__Gammaproteobacteria	NOT CPR	97	#N/A	#N/A	#N/A	#N/A	#N/A	#N/A
bin.CSSed162cmA.536	SKSZ00000000	Ectothiorhodospiraceae bacterium CSSed162cmA_536	Aquisalimonadaceae bacterium CSSed162cmA_536	3.02358	442	8.35	28.554	90.9641	63.146	0	0	0	25	82.77	2.15	0	d__Bacteria;p__Proteobacteria;c__Gammaproteobacteria;o__Nitrococcales;f__Aquisalimonadaceae	k__Bacteria;p__Proteobacteria;c__Gammaproteobacteria	NOT CPR	98	#N/A	#N/A	#N/A	#N/A	#N/A	#N/A
bin.CSSed162cmA.552	SKTF00000000	Ectothiorhodospiraceae bacterium CSSed162cmA_552	Aquisalimonadaceae bacterium CSSed162cmA_552	2.13074	431	5.342	18.631	7.31009	63.511	0	0	0	18	50.09	0	0	d__Bacteria;p__Proteobacteria;c__Gammaproteobacteria;o__Nitrococcales;f__Aquisalimonadaceae	k__Bacteria;p__Proteobacteria;c__Gammaproteobacteria	INCONCLUSIVE	98	#N/A	#N/A	#N/A	#N/A	#N/A	#N/A
bin.CSSed162cmB.121R1	SKUU00000000	Ectothiorhodospiraceae bacterium CSSed162cmB_121R1	Aquisalimonadaceae bacterium CSSed162cmB_121R1	2.50865	329	9.362	50.791	86.6661	63.883	0	0	0	28	82.76	0.85	20	d__Bacteria;p__Proteobacteria;c__Gammaproteobacteria;o__Nitrococcales;f__Aquisalimonadaceae	k__Bacteria;p__Proteobacteria;c__Gammaproteobacteria	NOT CPR	100	#N/A	#N/A	#N/A	#N/A	#N/A	#N/A
bin.CSSed162cmB.184	SKWA00000000	Ectothiorhodospiraceae bacterium CSSed162cmB_184	Aquisalimonadaceae bacterium CSSed162cmB_184	1.87774	388	5.004	20.58	8.8418	64.417	0	0	0	15	71.41	0.06	100	d__Bacteria;p__Proteobacteria;c__Gammaproteobacteria;o__Nitrococcales;f__Aquisalimonadaceae	k__Bacteria;p__Proteobacteria;c__Gammaproteobacteria	INCONCLUSIVE	100	#N/A	#N/A	#N/A	#N/A	#N/A	#N/A
bin.CSSed162cmB.49	SLCE00000000	Ectothiorhodospiraceae bacterium CSSed162cmB_49	Aquisalimonadaceae bacterium CSSed162cmB_49	3.23923	248	18.641	74.805	11.4135	63.332	0	0	0	34	95.66	2.5	44.44	d__Bacteria;p__Proteobacteria;c__Gammaproteobacteria;o__Nitrococcales;f__Aquisalimonadaceae	k__Bacteria;p__Proteobacteria;c__Gammaproteobacteria	NOT CPR	100	#N/A	#N/A	#N/A	#N/A	#N/A	#N/A
bin.CSSed165cm.312	SLLM00000000	Ectothiorhodospiraceae bacterium CSSed165cm_312	Aquisalimonadaceae bacterium CSSed165cm_312	3.7583	417	12.691	47.295	13.9777	65.307	1	0	0	40	93.67	4.96	10	d__Bacteria;p__Proteobacteria;c__Gammaproteobacteria;o__Nitrococcales;f__Aquisalimonadaceae	k__Bacteria;p__Proteobacteria;c__Gammaproteobacteria	NOT CPR	100	#N/A	#N/A	#N/A	#N/A	#N/A	#N/A
bin.CSSed165cm.472	SLOY00000000	Ectothiorhodospiraceae bacterium CSSed165cm_472	Aquisalimonadaceae bacterium CSSed165cm_472	2.99162	390	9.48	35.406	11.575	63.315	0	0	0	33	87.08	2.85	10	d__Bacteria;p__Proteobacteria;c__Gammaproteobacteria;o__Nitrococcales;f__Aquisalimonadaceae	k__Bacteria;p__Proteobacteria;c__Gammaproteobacteria	NOT CPR	100	#N/A	#N/A	#N/A	#N/A	#N/A	#N/A
bin.CSSed165cm.602R1	SLSJ00000000	Ectothiorhodospiraceae bacterium CSSed165cm_602R1	Aquisalimonadaceae bacterium CSSed165cm_602R1	2.65094	287	11.251	62.272	60.6884	63.893	0	0	0	34	86.57	0.44	0	d__Bacteria;p__Proteobacteria;c__Gammaproteobacteria;o__Nitrococcales;f__Aquisalimonadaceae	k__Bacteria;p__Proteobacteria;c__Gammaproteobacteria	NOT CPR	100	#N/A	#N/A	#N/A		#N/A	#N/A
bin.CSSed162cmA.301	SKNR00000000	Aquisalimonas sp. CSSed162cmA_301	Aquisalimonas sp. CSSed162cmA_301	3.117	305	13.995	56.528	11.4875	66.224	1	1	1	34	94.28	1.88	28.57	d__Bacteria;p__Proteobacteria;c__Gammaproteobacteria;o__Nitrococcales;f__Aquisalimonadaceae;g__Aquisalimonas	k__Bacteria;p__Proteobacteria;c__Gammaproteobacteria	NOT CPR	100	FOEG01000005 Aquisalimonas asiatica	Bacteria/Proteobacteria/Gammaproteobacteria/Ni trococcales/Nitrococcaceae/Aquisalimonas	99.4872	0	392	99.4898
bin.CSSed162cmA.31R1	SKOG00000000	Aquisalimonas sp. CSSed162cmA_31R1	Aquisalimonas sp. CSSed162cmA_31R1	4.05148	292	22.435	70.442	14.5305	64.035	1	0	1	45	97.42	2.41	27.27	d__Bacteria;p__Proteobacteria;c__Gammaproteobacteria;o__Nitrococcales;f__Aquisalimonadaceae;g__Aquisalimonas	k__Bacteria;p__Proteobacteria;c__Gammaproteobacteria	NOT CPR	98	#N/A	#N/A	#N/A		#N/A	#N/A
bin.CSSed162cmA.370	SKPK00000000	Aquisalimonas sp. CSSed162cmA_370	Aquisalimonas sp. CSSed162cmA_370	2.54773	482	5.8	24.514	17.1271	66.167	0	1	0	25	72.59	3.39	70.59	d__Bacteria;p__Proteobacteria;c__Gammaproteobacteria;o__Nitrococcales;f__Aquisalimonadaceae;g__Aquisalimonas	k__Bacteria;p__Proteobacteria;c__Gammaproteobacteria	NOT CPR	95	FOBC01000039 Halomonas daqiaonensis	Bacteria/Proteobacteria/Gammaproteobacteria/Oc eanospirillales/Halomonadaceae/Halomonas	98.2759	2e-54	118	98.3051
bin.CSSed162cmB.310	SKYZ00000000	Aquisalimonas sp. CSSed162cmB_310	Aquisalimonas sp. CSSed162cmB_310	3.04254	497	6.829	22.538	19.0682	66.071	0	0	0	31	83.88	4.55	85.71	d__Bacteria;p__Proteobacteria;c__Gammaproteobacteria;o__Nitrococcales;f__Aquisalimonadaceae;g__Aquisalimonas	k__Bacteria;p__Proteobacteria;c__Gammaproteobacteria	NOT CPR	100	#N/A	#N/A	#N/A		#N/A	#N/A
bin.CSSed162cmB.48	SLBZ00000000	Aquisalimonas sp. CSSed162cmB_48	Aquisalimonas sp. CSSed162cmB_48	3.32525	159	35.437	153.904	17.5201	66.11	1	0	1	42	99.21	1.76	42.86	d__Bacteria;p__Proteobacteria;c__Gammaproteobacteria;o__Nitrococcales;f__Aquisalimonadaceae;g__Aquisalimonas	k__Bacteria;p__Proteobacteria;c__Gammaproteobacteria	NOT CPR	100	#N/A	#N/A	#N/A	#N/A	#N/A	#N/A
bin.CSSed165cm.252	SLJV00000000	Aquisalimonas sp. CSSed165cm_252	Aquisalimonas sp. CSSed165cm_252	3.1263	231	24.817	113.918	40.5817	66.168	1	0	1	38	94.78	0.65	33.33	d__Bacteria;p__Proteobacteria;c__Gammaproteobacteria;o__Nitrococcales;f__Aquisalimonadaceae;g__Aquisalimonas	k__Bacteria;p__Proteobacteria;c__Gammaproteobacteria	NOT CPR	100	#N/A	#N/A	#N/A	#N/A	#N/A	#N/A
bin.CSSed165cm.368	SLMR00000000	Aquisalimonas sp. CSSed165cm_368	Aquisalimonas sp. CSSed165cm_368	2.14092	431	5.094	18.456	12.717	66.518	0	0	0	15	67.75	2.69	7.69	d__Bacteria;p__Proteobacteria;c__Gammaproteobacteria;o__Nitrococcales;f__Aquisalimonadaceae;g__Aquisalimonas	k__Bacteria;p__Proteobacteria;c__Gammaproteobacteria	INCONCLUSIVE	100	#N/A	#N/A	#N/A	#N/A	#N/A	#N/A
bin.CSSed162cmA.191	SKLA00000000	Alkalilimnicola sp. CSSed162cmA_191	Alkalilimnicola sp. CSSed162cmA_191	2.29532	287	11.266	39.794	24.9097	66.691	2	1	0	41	86.52	0.88	100	d__Bacteria;p__Proteobacteria;c__Gammaproteobacteria;o__Nitrococcales;f__Halorhodospiraceae;g__Alkalilimnicola	k__Bacteria;p__Proteobacteria;c__Gammaproteobacteria	NOT CPR	98	FOEG01000005 Aquisalimonas asiatica	Bacteria/Proteobacteria/Gammaproteobacteria/Ni trococcales/Nitrococcaceae/Aquisalimonas	98.2759	2e-54	121	95.8678
bin.CSSed162cmB.148	SKVD00000000	Alkalilimnicola sp. CSSed162cmB_148	Alkalilimnicola sp. CSSed162cmB_148	1.27641	255	5.236	25.116	72.222	66.303	1	0	0	18	44.66	0	0	d__Bacteria;p__Proteobacteria;c__Gammaproteobacteria;o__Nitrococcales;f__Halorhodospiraceae;g__Alkalilimnicola	k__Bacteria;p__Proteobacteria;c__Gammaproteobacteria	CPR	81	#N/A	#N/A	#N/A	#N/A	#N/A	#N/A
bin.CSSed162cmA.122	SKJZ00000000	Halorhodospira sp. CSSed162cmA_122	Halorhodospira sp. CSSed162cmA_122	2.21213	279	10.745	60.29	15.5933	65.261	0	0	0	47	83.63	1.93	40	d__Bacteria;p__Proteobacteria;c__Gammaproteobacteria;o__Nitrococcales;f__Halorhodospiraceae;g__Halorhodospira	k__Bacteria;p__Proteobacteria;c__Gammaproteobacteria	NOT CPR	100	#N/A	#N/A	#N/A	#N/A	#N/A	#N/A
bin.CSSed162cmA.543	SKTC00000000	Halorhodospira sp. CSSed162cmA_543	Halorhodospira sp. CSSed162cmA_543	1.51003	314	4.926	19.288	8.70122	67.127	0	0	0	19	59.45	0.69	20	d__Bacteria;p__Proteobacteria;c__Gammaproteobacteria;o__Nitrococcales;f__Halorhodospiraceae;g__Halorhodospira	k__Bacteria;p__Proteobacteria;c__Gammaproteobacteria	NOT CPR	98	#N/A	#N/A	#N/A		#N/A	#N/A
bin.CSSed162cmB.289	SKYL00000000	Halorhodospira sp. CSSed162cmB_289	Halorhodospira sp. CSSed162cmB_289	1.99744	353	6.059	39.823	10.7992	66.389	0	1	0	32	74.36	2.12	25	d__Bacteria;p__Proteobacteria;c__Gammaproteobacteria;o__Nitrococcales;f__Halorhodospiraceae;g__Halorhodospira	k__Bacteria;p__Proteobacteria;c__Gammaproteobacteria	NOT CPR	94	FJ712417 uncultured bacterium	Bacteria/Proteobacteria/Gammaproteobacteria/Ac idiferrobacterales/Acidiferrobacteraceae/Sulfurifustis	98.2143	6e-52	124	90.3226
bin.CSSed165cm.585R1	SLRU00000000	Halorhodospira sp. CSSed165cm_585R1	Halorhodospira sp. CSSed165cm_585R1	2.57696	387	8.132	58.79	19.0351	64.941	0	0	0	35	86.39	3.27	10.53	d__Bacteria;p__Proteobacteria;c__Gammaproteobacteria;o__Nitrococcales;f__Halorhodospiraceae;g__Halorhodospira	k__Bacteria;p__Proteobacteria;c__Gammaproteobacteria	NOT CPR	100	#N/A	#N/A	#N/A	#N/A	#N/A	#N/A
bin.CSBr16.17	SKGV00000000	Methylophaga sp. CSBr16_17	Methylophaga sp. CSBr16_17	1.14197	172	7.998	41.116	112.276	49.645	0	0	0	20	71.56	0	0	d__Bacteria;p__Proteobacteria;c__Gammaproteobacteria;o__Nitrosococcales;f__Methylophagaceae;g__Methylophaga	k__Bacteria;p__Proteobacteria;c__Gammaproteobacteria;o__Thiotrichales_3;f__Piscirickettsiaceae;g__Methylophaga	NOT CPR	100	#N/A	#N/A	#N/A	#N/A	#N/A	#N/A
bin.CSSed165cm.249	SLJS00000000	Alcanivorax sp. CSSed165cm_249	Alcanivorax sp. CSSed165cm_249	2.71205	397	8.294	40.349	9.9129	63.978	0	0	0	25	83.56	1.67	0	d__Bacteria;p__Proteobacteria;c__Gammaproteobacteria;o__Pseudomonadales;f__Alcanivoracaceae;g__Alcanivorax_A	k__Bacteria;p__Proteobacteria;c__Gammaproteobacteria	NOT CPR	100	#N/A	#N/A	#N/A		#N/A	#N/A
bin.CSSed165cm.193	SLIH00000000	Halomonas sp. CSSed165cm_193	Halomonas sp. CSSed165cm_193	2.55834	482	5.875	28.425	8.1881	58.86	1	0	0	27	74.25	1.87	30	d__Bacteria;p__Proteobacteria;c__Gammaproteobacteria;o__Pseudomonadales;f__Hahellaceae;g__Halomonas_D	k__Bacteria;p__Proteobacteria;c__Gammaproteobacteria;o__Oceanospirillales	NOT CPR	95	#N/A	#N/A	#N/A	#N/A	#N/A	#N/A
bin.CSBr16.22	SKHS00000000	Halomonas sp. CSBr16_22	Halomonas sp. CSBr16_22	2.0196	304	7.587	33.491	12.7496	53.953	0	1	0	24	71.2	1.2	0	d__Bacteria;p__Proteobacteria;c__Gammaproteobacteria;o__Pseudomonadales;f__Halomonadaceae;g__Halomonas	k__Bacteria;p__Proteobacteria;c__Gammaproteobacteria;o__Oceanospirillales;f__Halomonadaceae;g__Halomonas	INCONCLUSIVE	100	#N/A	#N/A	#N/A	#N/A	#N/A	#N/A
bin.CSBr16.25	SKHX00000000	Halomonas sp. CSBr16_25	Halomonas sp. CSBr16_25	1.54102	317	4.851	15.375	231.89	67.734	1	0	1	20	53.6	0.11	0	d__Bacteria;p__Proteobacteria;c__Gammaproteobacteria;o__Pseudomonadales;f__Halomonadaceae;g__Halomonas	k__Bacteria;p__Proteobacteria;c__Gammaproteobacteria;o__Oceanospirillales;f__Halomonadaceae;g__Halomonas	INCONCLUSIVE	89	#N/A	#N/A	#N/A	#N/A	#N/A	#N/A
bin.CSSed162cmA.163	SKKP00000000	Halomonas sp. CSSed162cmA_163	Halomonas sp. CSSed162cmA_163	2.01348	386	5.668	20.276	15.5289	66.502	2	0	0	24	58.62	0	0	d__Bacteria;p__Proteobacteria;c__Gammaproteobacteria;o__Pseudomonadales;f__Halomonadaceae;g__Halomonas	k__Bacteria;p__Proteobacteria;c__Gammaproteobacteria;o__Oceanospirillales;f__Halomonadaceae;g__Halomonas	INCONCLUSIVE	95	#N/A	#N/A	#N/A	#N/A	#N/A	#N/A
bin.CSSed162cmA.266	SKMZ00000000	Halomonas sp. CSSed162cmA_266	Halomonas sp. CSSed162cmA_266	3.31208	529	7.334	28.385	17.4646	63.828	0	0	0	46	80.46	6.66	69.23	d__Bacteria;p__Proteobacteria;c__Gammaproteobacteria;o__Pseudomonadales;f__Halomonadaceae;g__Halomonas	k__Bacteria;p__Proteobacteria;c__Gammaproteobacteria;o__Oceanospirillales;f__Halomonadaceae;g__Halomonas	NOT CPR	98	#N/A	#N/A	#N/A	#N/A	#N/A	#N/A
bin.CSSed162cmA.530	SKSU00000000	Halomonas sp. CSSed162cmA_530	Halomonas sp. CSSed162cmA_530	2.03219	346	6.682	26.057	7.36449	53.634	0	0	0	20	56.21	0	0	d__Bacteria;p__Proteobacteria;c__Gammaproteobacteria;o__Pseudomonadales;f__Halomonadaceae;g__Halomonas	k__Bacteria;p__Proteobacteria;c__Gammaproteobacteria;o__Oceanospirillales;f__Halomonadaceae;g__Halomonas	INCONCLUSIVE	94	#N/A	#N/A	#N/A	#N/A	#N/A	#N/A
bin.CSSed162cmB.180	SKVX00000000	Halomonas sp. CSSed162cmB_180	Halomonas sp. CSSed162cmB_180	3.52108	572	6.941	47.359	17.6616	63.707	3	0	0	44	82.49	3.13	38.46	d__Bacteria;p__Proteobacteria;c__Gammaproteobacteria;o__Pseudomonadales;f__Halomonadaceae;g__Halomonas	k__Bacteria;p__Proteobacteria;c__Gammaproteobacteria;o__Oceanospirillales;f__Halomonadaceae;g__Halomonas	NOT CPR	98	#N/A	#N/A	#N/A	#N/A	#N/A	#N/A
bin.CSSed162cmB.393	SLAG00000000	Halomonas sp. CSSed162cmB_393	Halomonas sp. CSSed162cmB_393	2.5138	335	9.613	29.483	18.2322	66.196	2	0	0	41	53.45	0	0	d__Bacteria;p__Proteobacteria;c__Gammaproteobacteria;o__Pseudomonadales;f__Halomonadaceae;g__Halomonas	k__Bacteria;p__Proteobacteria;c__Gammaproteobacteria;o__Oceanospirillales;f__Halomonadaceae;g__Halomonas	INCONCLUSIVE	97	#N/A	#N/A	#N/A	#N/A	#N/A	#N/A
bin.CSSed165cm.490	SLPI00000000	Halomonas sp. CSSed165cm_490	Halomonas sp. CSSed165cm_490	2.03185	355	6.267	18.082	14.8429	66.508	0	0	0	18	50.86	3.45	50	d__Bacteria;p__Proteobacteria;c__Gammaproteobacteria;o__Pseudomonadales;f__Halomonadaceae;g__Halomonas	k__Bacteria;p__Proteobacteria;c__Gammaproteobacteria;o__Oceanospirillales;f__Halomonadaceae;g__Halomonas	INCONCLUSIVE	92	#N/A	#N/A	#N/A	#N/A	#N/A	#N/A
bin.CSBr16.214	SKHR00000000	Marinospirillum sp. CSBr16_214	Marinospirillum sp. CSBr16_214	1.7314	258	8.214	35.106	28.6806	54.101	1	0	0	38	74.49	1.41	75	d__Bacteria;p__Proteobacteria;c__Gammaproteobacteria;o__Pseudomonadales;f__Halomonadaceae;g__Marinospirillum	k__Bacteria;p__Proteobacteria;c__Gammaproteobacteria;o__Oceanospirillales;f__Oceanospirillaceae	NOT CPR	100	#N/A	#N/A	#N/A		#N/A	#N/A
bin.CSBr16.78	SKIX00000000	Marinospirillum sp. CSBr16_78	Marinospirillum sp. CSBr16_78	1.48016	267	6.28	33.354	26.3019	49.539	0	0	0	32	57.41	0	0	d__Bacteria;p__Proteobacteria;c__Gammaproteobacteria;o__Pseudomonadales;f__Halomonadaceae;g__Marinospirillum	k__Bacteria;p__Proteobacteria;c__Gammaproteobacteria;o__Oceanospirillales;f__Oceanospirillaceae	INCONCLUSIVE	98	#N/A	#N/A	#N/A	#N/A	#N/A	#N/A
bin.CSSed162cmA.336R1	SKOQ00000000	Marinospirillum sp. CSSed162cmA_336R1	Marinospirillum sp. CSSed162cmA_336R1	2.46506	241	14.437	61.697	14.6432	52.959	2	0	0	43	90.97	5.54	13.04	d__Bacteria;p__Proteobacteria;c__Gammaproteobacteria;o__Pseudomonadales;f__Halomonadaceae;g__Marinospirillum	k__Bacteria;p__Proteobacteria;c__Gammaproteobacteria;o__Oceanospirillales;f__Oceanospirillaceae	NOT CPR	100	#N/A	#N/A	#N/A	#N/A	#N/A	#N/A
bin.CSSed162cmA.84	SKUB00000000	Pseudomonadales bacterium CSSed162cmA_84	Pseudomonadales bacterium CSSed162cmA_84	3.98845	396	14.412	81.852	19.9392	65.564	2	0	0	30	85.14	1.85	33.33	d__Bacteria;p__Proteobacteria;c__Gammaproteobacteria;o__Pseudomonadales;f__HTCC2089	k__Bacteria;p__Proteobacteria;c__Gammaproteobacteria	NOT CPR	98	#N/A	#N/A	#N/A	#N/A	#N/A	#N/A
bin.CSSed162cmB.103	SKUM00000000	Pseudomonadales bacterium CSSed162cmB_103	Pseudomonadales bacterium CSSed162cmB_103	2.3907	579	4.147	15.739	8.54347	66.007	0	1	0	11	58.34	1.11	25	d__Bacteria;p__Proteobacteria;c__Gammaproteobacteria;o__Pseudomonadales;f__HTCC2089	k__Bacteria;p__Proteobacteria;c__Gammaproteobacteria	NOT CPR	88	FOYW01000006 Marinobacter daqiaonensis	Bacteria/Proteobacteria/Gammaproteobacteria/Al teromonadales/Marinobacteraceae/Marinobacter	99.115		122	92.623
bin.CSSed162cmB.144	SKVB00000000	Pseudomonadales bacterium CSSed162cmB_144	Pseudomonadales bacterium CSSed162cmB_144	4.80657	396	20.581	71.747	22.3961	62.743	2	0	0	38	94.67	6.3	4.35	d__Bacteria;p__Proteobacteria;c__Gammaproteobacteria;o__Pseudomonadales;f__HTCC2089	k__Bacteria;p__Proteobacteria;c__Gammaproteobacteria	NOT CPR	100	#N/A	#N/A	#N/A	#N/A	#N/A	#N/A
bin.CSSed162cmB.151	SKVG00000000	Pseudomonadales bacterium CSSed162cmB_151	Pseudomonadales bacterium CSSed162cmB_151	2.81396	493	6.219	27.749	44.5775	65.524	2	0	0	24	70.45	0.74	0	d__Bacteria;p__Proteobacteria;c__Gammaproteobacteria;o__Pseudomonadales;f__HTCC2089	k__Bacteria;p__Proteobacteria;c__Gammaproteobacteria	NOT CPR	98	#N/A	#N/A	#N/A	#N/A	#N/A	#N/A
bin.CSSed162cmB.233	SKXG00000000	Pseudomonadales bacterium CSSed162cmB_233	Pseudomonadales bacterium CSSed162cmB_233	2.60233	444	6.606	21.756	7.28179	61.134	0	1	0	21	73.47	2.65	30	d__Bacteria;p__Proteobacteria;c__Gammaproteobacteria;o__Pseudomonadales;f__HTCC2089	k__Bacteria;p__Proteobacteria;c__Gammaproteobacteria	NOT CPR	100	DQ351748 uncultured gamma proteobacterium	Bacteria/Proteobacteria/Gammaproteobacteria/MB AE14	92.5743		418	96.6507
bin.CSSed162cmB.562	SLDU00000000	Pseudomonadales bacterium CSSed162cmB_562	Pseudomonadales bacterium CSSed162cmB_562	3.75036	282	21.35	99.694	34.9694	64.833	0	0	0	40	90.45	0.93	0	d__Bacteria;p__Proteobacteria;c__Gammaproteobacteria;o__Pseudomonadales;f__HTCC2089	k__Bacteria;p__Proteobacteria;c__Gammaproteobacteria	NOT CPR	100	#N/A	#N/A	#N/A	#N/A	#N/A	#N/A
bin.CSSed165cm.16	SLHO00000000	Pseudomonadales bacterium CSSed165cm_16	Pseudomonadales bacterium CSSed165cm_16	1.83145	412	4.612	16.266	6.13712	61.109	0	0	0	12	51.21	0.97	0	d__Bacteria;p__Proteobacteria;c__Gammaproteobacteria;o__Pseudomonadales;f__HTCC2089	k__Bacteria;p__Proteobacteria;c__Gammaproteobacteria	INCONCLUSIVE	73	#N/A	#N/A	#N/A	#N/A	#N/A	#N/A
bin.CSSed165cm.260	SLKD00000000	Pseudomonadales bacterium CSSed165cm_260	Pseudomonadales bacterium CSSed165cm_260	4.11602	385	16.251	78.551	17.5692	65.573	2	0	0	40	89.49	3.33	18.18	d__Bacteria;p__Proteobacteria;c__Gammaproteobacteria;o__Pseudomonadales;f__HTCC2089	k__Bacteria;p__Proteobacteria;c__Gammaproteobacteria	NOT CPR	100	#N/A	#N/A	#N/A	#N/A	#N/A	#N/A
bin.CSSed165cm.4	SLNG00000000	Pseudomonadales bacterium CSSed165cm_4	Pseudomonadales bacterium CSSed165cm_4	2.51478	591	4.368	14.84	8.00645	65.876	1	0	0	15	58.14	0	0	d__Bacteria;p__Proteobacteria;c__Gammaproteobacteria;o__Pseudomonadales;f__HTCC2089	k__Bacteria;p__Proteobacteria;c__Gammaproteobacteria	NOT CPR	97	#N/A	#N/A	#N/A	#N/A	#N/A	#N/A
bin.CSSed165cm.554	SLQW00000000	Pseudomonadales bacterium CSSed165cm_554	Pseudomonadales bacterium CSSed165cm_554	3.87083	222	29.792	107.146	21.4505	64.851	0	0	0	39	93.72	1.11	0	d__Bacteria;p__Proteobacteria;c__Gammaproteobacteria;o__Pseudomonadales;f__HTCC2089	k__Bacteria;p__Proteobacteria;c__Gammaproteobacteria	NOT CPR	100	#N/A	#N/A	#N/A	#N/A	#N/A	#N/A
bin.CSSed165cm.85R1	SLTB00000000	Pseudomonadales bacterium CSSed165cm_85R1	Pseudomonadales bacterium CSSed165cm_85R1	4.1235	356	15.823	63.471	10.0303	63.511	0	1	0	34	91.11	2.36	0	d__Bacteria;p__Proteobacteria;c__Gammaproteobacteria;o__Pseudomonadales;f__HTCC2089	k__Bacteria;p__Proteobacteria;c__Gammaproteobacteria	NOT CPR	100	#N/A	#N/A	#N/A		#N/A	#N/A
bin.CSSed162cmB.509	SLCQ00000000	Nitrincola sp. CSSed162cmB_509	Nitrincola sp. CSSed162cmB_509	2.52277	288	10.682	39.141	10.7455	45.452	2	0	0	43	89.19	3.4	64.29	d__Bacteria;p__Proteobacteria;c__Gammaproteobacteria;o__Pseudomonadales;f__Nitrincolaceae;g__Nitrincola	k__Bacteria;p__Proteobacteria;c__Gammaproteobacteria;o__Oceanospirillales;f__Oceanospirillaceae	NOT CPR	100	#N/A	#N/A	#N/A	#N/A	#N/A	#N/A
bin.CSSed165cm.72	SLSV00000000	Nitrincola sp. CSSed165cm_72	Nitrincola sp. CSSed165cm_72	1.34376	305	4.54	12.963	5.72618	45.928	2	0	0	17	55.09	0.57	0	d__Bacteria;p__Proteobacteria;c__Gammaproteobacteria;o__Pseudomonadales;f__Nitrincolaceae;g__Nitrincola	k__Bacteria;p__Proteobacteria;c__Gammaproteobacteria;o__Oceanospirillales;f__Oceanospirillaceae	INCONCLUSIVE	98	#N/A	#N/A	#N/A	#N/A	#N/A	#N/A
bin.CSBr16.108	SKFV00000000	Pseudomonas sp. CSBr16_108	Pseudomonas sp. CSBr16_108	2.71481	393	8.374	46.555	14.9965	57.535	1	0	0	30	88.03	2.4	18.18	d__Bacteria;p__Proteobacteria;c__Gammaproteobacteria;o__Pseudomonadales;f__Pseudomonadaceae;g__Pseudomonas_D	k__Bacteria;p__Proteobacteria;c__Gammaproteobacteria;o__Pseudomonadales	NOT CPR	100	#N/A	#N/A	#N/A	#N/A	#N/A	#N/A
bin.CSBr16.41	SKIB00000000	Saccharospirillaceae bacterium CSBr16_41	Saccharospirillaceae bacterium CSBr16_41	2.51089	146	34.114	89.131	17.2234	51.563	2	0	0	50	94.84	1.52	0	d__Bacteria;p__Proteobacteria;c__Gammaproteobacteria;o__Pseudomonadales;f__Saccharospirillaceae	k__Bacteria;p__Proteobacteria;c__Gammaproteobacteria;o__Oceanospirillales;f__Oceanospirillaceae	NOT CPR	100	#N/A	#N/A	#N/A	#N/A	#N/A	#N/A
bin.CSSed162cmB.476	SLBY00000000	Saccharospirillaceae bacterium CSSed162cmB_476	Saccharospirillaceae bacterium CSSed162cmB_476	2.01907	450	4.548	16.507	7.51626	62.15	1	0	0	9	50	0	0	d__Bacteria;p__Proteobacteria;c__Gammaproteobacteria;o__Pseudomonadales;f__Saccharospirillaceae	k__Bacteria;p__Proteobacteria;c__Gammaproteobacteria;o__Oceanospirillales;f__Oceanospirillaceae	INCONCLUSIVE	97	#N/A	#N/A	#N/A	#N/A	#N/A	#N/A
bin.CSSed162cmB.532	SLDE00000000	Ectothiorhodospiraceae bacterium CSSed162cmB_532	Thiohalomonadaceae bacterium CSSed162cmB_532	2.60114	265	13.067	56.59	11.1747	60.723	0	0	0	33	91.63	1.67	16.67	d__Bacteria;p__Proteobacteria;c__Gammaproteobacteria;o__Thiohalomonadales;f__Thiohalomonadaceae	k__Bacteria;p__Proteobacteria;c__Gammaproteobacteria	NOT CPR	100	#N/A	#N/A	#N/A	#N/A	#N/A	#N/A
bin.CSSed165cm.190	SLIF00000000	Ectothiorhodospiraceae bacterium CSSed165cm_190	Thiohalomonadaceae bacterium CSSed165cm_190	1.91819	358	5.906	17.456	39.8963	60.928	0	0	0	25	59.48	1.72	0	d__Bacteria;p__Proteobacteria;c__Gammaproteobacteria;o__Thiohalomonadales;f__Thiohalomonadaceae	k__Bacteria;p__Proteobacteria;c__Gammaproteobacteria	INCONCLUSIVE	98	#N/A	#N/A	#N/A	#N/A	#N/A	#N/A
bin.CSSed162cmA.79	SKTW00000000	Ectothiorhodospiraceae bacterium CSSed162cmA_79	Halofilaceae CSSed162cmA_79	3.0988	225	22.801	93.605	26.3787	66.819	1	0	0	47	91.66	2.67	10.53	d__Bacteria;p__Proteobacteria;c__Gammaproteobacteria;o__Thiohalospirales;f__Halofilaceae	k__Bacteria;p__Proteobacteria;c__Gammaproteobacteria	NOT CPR	100	#N/A	#N/A	#N/A	#N/A	#N/A	#N/A
bin.CSSed162cmB.577	SLEI00000000	Ectothiorhodospiraceae bacterium CSSed162cmB_577	Halofilaceae CSSed162cmB_577	2.64649	393	7.87	35.951	25.4833	66.855	1	1	1	43	85.5	1.82	20	d__Bacteria;p__Proteobacteria;c__Gammaproteobacteria;o__Thiohalospirales;f__Halofilaceae	k__Bacteria;p__Proteobacteria;c__Gammaproteobacteria	NOT CPR	100	KJ817533 uncultured bacterium	Bacteria/Proteobacteria/Gammaproteobacteria/EP R3968-O8a-Bc78	99.0909	4e-53	123	89.4309
bin.CSSed165cm.259	SLKC00000000	Ectothiorhodospiraceae bacterium CSSed165cm_259	Halofilaceae CSSed165cm_259	3.05559	201	30.855	152.09	68.7571	66.82	1	0	1	43	95	1.86	0	d__Bacteria;p__Proteobacteria;c__Gammaproteobacteria;o__Thiohalospirales;f__Halofilaceae	k__Bacteria;p__Proteobacteria;c__Gammaproteobacteria	NOT CPR	100	#N/A	#N/A	#N/A	#N/A	#N/A	#N/A
bin.CSSed162cmB.229	SKXE00000000	Gammaproteobacteria bacterium CSSed162cmB_229	Gammaproteobacteria bacterium CSSed162cmB_229	1.48632	296	5.324	18.17	17.6588	61.505	1	0	0	16	61.41	1.28	66.67	d__Bacteria;p__Proteobacteria;c__Gammaproteobacteria;o__UBA5335;f__UBA5335	k__Bacteria;p__Proteobacteria;c__Gammaproteobacteria	NOT CPR	92	#N/A	#N/A	#N/A	#N/A	#N/A	#N/A
bin.CSSed165cm.31	SLLK00000000	Gammaproteobacteria bacterium CSSed165cm_31	Gammaproteobacteria bacterium CSSed165cm_31	2.30057	391	6.913	27.038	19.0482	62.723	0	1	0	25	86.33	3.92	3.57	d__Bacteria;p__Proteobacteria;c__Gammaproteobacteria;o__UBA5335;f__UBA5335	k__Bacteria;p__Proteobacteria;c__Gammaproteobacteria	NOT CPR	100	CP011412 Sedimenticola thiotaurini	Bacteria/Proteobacteria/Gammaproteobacteria/Ch romatiales/Sedimenticolaceae/Sedimenticola	98.3051	2e-55	126	93.6508
bin.CSSed162cmB.205R1	SKWO00000000	Gammaproteobacteria bacterium CSSed162cmB_205R1	Gammaproteobacteria bacterium CSSed162cmB_205R1	1.65204	86	24.937	71.001	16.1136	65.766	0	0	0	26	80.49	0.35	100	d__Bacteria;p__Proteobacteria;c__Gammaproteobacteria;o__UBA6492;f__UBA6492	k__Bacteria;p__Proteobacteria;c__Gammaproteobacteria	NOT CPR	98	#N/A	#N/A	#N/A		#N/A	#N/A
bin.CSSed162cmA.279R1	SKNF00000000	Woeseiaceae bacterium CSSed162cmA_279R1	Woeseiaceae bacterium CSSed162cmA_279R1	3.21496	370	12.474	89.711	18.7624	67.819	1	0	1	37	81.15	4.16	52.17	d__Bacteria;p__Proteobacteria;c__Gammaproteobacteria;o__Woeseiales;f__Woeseiaceae	k__Bacteria;p__Proteobacteria;c__Gammaproteobacteria	NOT CPR	100	#N/A	#N/A	#N/A		#N/A	#N/A
bin.CSSed162cmB.339	SKZQ00000000	Woeseiaceae bacterium CSSed162cmB_339	Woeseiaceae bacterium CSSed162cmB_339	2.83446	432	7.837	43.164	30.3718	67.078	1	0	1	22	70.49	4.28	33.33	d__Bacteria;p__Proteobacteria;c__Gammaproteobacteria;o__Woeseiales;f__Woeseiaceae	k__Bacteria;p__Proteobacteria;c__Gammaproteobacteria	NOT CPR	92	#N/A	#N/A	#N/A	#N/A	#N/A	#N/A
bin.CSSed165cm.121	SLGX00000000	Woeseiaceae bacterium CSSed165cm_121	Woeseiaceae bacterium CSSed165cm_121	3.19214	299	16.826	73.199	23.6463	67.653	1	1	2	34	85.6	4.04	50	d__Bacteria;p__Proteobacteria;c__Gammaproteobacteria;o__Woeseiales;f__Woeseiaceae	k__Bacteria;p__Proteobacteria;c__Gammaproteobacteria	NOT CPR	100	FR749931 Spirochaeta isovalerica	Bacteria/Spirochaetes/Spirochaetia/Spirochaetal es/Spirochaetaceae/Spirochaeta 2	99.0741	1e-113	224	96.4286
bin.CSSed165cm.475	SLPA00000000	Woeseiaceae bacterium CSSed165cm_475	Woeseiaceae bacterium CSSed165cm_475	2.44484	366	7.594	31.053	10.0625	67.767	0	0	0	27	75.01	1.73	0	d__Bacteria;p__Proteobacteria;c__Gammaproteobacteria;o__Woeseiales;f__Woeseiaceae	k__Bacteria;p__Proteobacteria;c__Gammaproteobacteria	NOT CPR	100	#N/A	#N/A	#N/A	#N/A	#N/A	#N/A
bin.CSSed165cm.218	SLIZ00000000	Wenzhouxiangellaceae bacterium CSSed165cm_218	Wenzhouxiangellaceae bacterium CSSed165cm_218	2.78421	271	14.42	69.021	15.4892	61.497	0	0	0	34	91.91	3.49	28.57	d__Bacteria;p__Proteobacteria;c__Gammaproteobacteria;o__Xanthomonadales;f__Wenzhouxiangellaceae	k__Bacteria;p__Proteobacteria;c__Gammaproteobacteria;o__Xanthomonadales	NOT CPR	100	#N/A	#N/A	#N/A	#N/A	#N/A	#N/A
bin.CSSed165cm.28R1	SLKY00000000	Wenzhouxiangellaceae bacterium CSSed165cm_28R1	Wenzhouxiangellaceae bacterium CSSed165cm_28R1	1.91842	427	4.558	20.695	9.55531	64.088	0	0	0	15	53.49	2.28	4.76	d__Bacteria;p__Proteobacteria;c__Gammaproteobacteria;o__Xanthomonadales;f__Wenzhouxiangellaceae	k__Bacteria;p__Proteobacteria;c__Gammaproteobacteria	NOT CPR	95	#N/A	#N/A	#N/A	#N/A	#N/A	#N/A
bin.CSBr16.5	SKIE00000000	Wenzhouxiangella sp. CSBr16_5	Wenzhouxiangella sp. CSBr16_5	1.90216	375	5.386	23.771	25.5679	63.231	1	0	0	19	69.49	2.19	75	d__Bacteria;p__Proteobacteria;c__Gammaproteobacteria;o__Xanthomonadales;f__Wenzhouxiangellaceae;g__Wenzhouxiangella	k__Bacteria;p__Proteobacteria;c__Gammaproteobacteria;o__Xanthomonadales	NOT CPR	97	#N/A	#N/A	#N/A	#N/A	#N/A	#N/A
bin.CSBr16.67	SKIQ00000000	Wenzhouxiangella sp. CSBr16_67	Wenzhouxiangella sp. CSBr16_67	1.63097	357	4.835	17.48	14.0558	65.56	0	0	0	10	53.56	1.13	0	d__Bacteria;p__Proteobacteria;c__Gammaproteobacteria;o__Xanthomonadales;f__Wenzhouxiangellaceae;g__Wenzhouxiangella	k__Bacteria;p__Proteobacteria;c__Gammaproteobacteria;o__Xanthomonadales	INCONCLUSIVE	91	#N/A	#N/A	#N/A	#N/A	#N/A	#N/A
bin.CSSed162cmA.16	SKKM00000000	Wenzhouxiangella sp. CSSed162cmA_16	Wenzhouxiangella sp. CSSed162cmA_16	1.8941	315	7.122	45.228	88.5176	65.998	1	0	0	19	68.35	1.52	25	d__Bacteria;p__Proteobacteria;c__Gammaproteobacteria;o__Xanthomonadales;f__Wenzhouxiangellaceae;g__Wenzhouxiangella	k__Bacteria;p__Proteobacteria;c__Gammaproteobacteria;o__Xanthomonadales	NOT CPR	97	#N/A	#N/A	#N/A	#N/A	#N/A	#N/A
bin.CSSed162cmA.180	SKKV00000000	Wenzhouxiangella sp. CSSed162cmA_180	Wenzhouxiangella sp. CSSed162cmA_180	2.83682	307	12.19	58.008	19.4081	61.682	1	0	0	28	81.84	2.48	33.33	d__Bacteria;p__Proteobacteria;c__Gammaproteobacteria;o__Xanthomonadales;f__Wenzhouxiangellaceae;g__Wenzhouxiangella	k__Bacteria;p__Proteobacteria;c__Gammaproteobacteria;o__Xanthomonadales	NOT CPR	98	#N/A	#N/A	#N/A	#N/A	#N/A	#N/A
bin.CSSed162cmA.234	SKMD00000000	Wenzhouxiangella sp. CSSed162cmA_234	Wenzhouxiangella sp. CSSed162cmA_234	2.03611	407	5.501	18.549	24.879	63.287	0	1	0	19	68.02	2.14	75	d__Bacteria;p__Proteobacteria;c__Gammaproteobacteria;o__Xanthomonadales;f__Wenzhouxiangellaceae;g__Wenzhouxiangella	k__Bacteria;p__Proteobacteria;c__Gammaproteobacteria;o__Xanthomonadales	NOT CPR	100	#N/A	#N/A	#N/A	#N/A	#N/A	#N/A
bin.CSSed162cmA.246	SKML00000000	Wenzhouxiangella sp. CSSed162cmA_246	Wenzhouxiangella sp. CSSed162cmA_246	3.84353	240	31.566	119.688	23.4023	59.551	1	0	0	44	96.01	6.15	3.03	d__Bacteria;p__Proteobacteria;c__Gammaproteobacteria;o__Xanthomonadales;f__Wenzhouxiangellaceae;g__Wenzhouxiangella	k__Bacteria;p__Proteobacteria;c__Gammaproteobacteria;o__Xanthomonadales	NOT CPR	100	#N/A	#N/A	#N/A	#N/A	#N/A	#N/A
bin.CSSed162cmA.312	SKNZ00000000	Wenzhouxiangella sp. CSSed162cmA_312	Wenzhouxiangella sp. CSSed162cmA_312	3.14007	327	14.519	73.903	49.1774	61.366	1	0	1	32	82.81	4.95	30	d__Bacteria;p__Proteobacteria;c__Gammaproteobacteria;o__Xanthomonadales;f__Wenzhouxiangellaceae;g__Wenzhouxiangella	k__Bacteria;p__Proteobacteria;c__Gammaproteobacteria;o__Xanthomonadales	NOT CPR	100	#N/A	#N/A	#N/A	#N/A	#N/A	#N/A
bin.CSSed162cmA.376	SKPL00000000	Wenzhouxiangella sp. CSSed162cmA_376	Wenzhouxiangella sp. CSSed162cmA_376	1.37351	282	5.181	21.019	71.5691	63.026	0	0	0	20	51.9	1.72	100	d__Bacteria;p__Proteobacteria;c__Gammaproteobacteria;o__Xanthomonadales;f__Wenzhouxiangellaceae;g__Wenzhouxiangella	k__Bacteria;p__Proteobacteria;c__Gammaproteobacteria;o__Xanthomonadales	INCONCLUSIVE	100	#N/A	#N/A	#N/A	#N/A	#N/A	#N/A
bin.CSSed162cmA.42	SKQI00000000	Wenzhouxiangella sp. CSSed162cmA_42	Wenzhouxiangella sp. CSSed162cmA_42	2.43382	288	10.788	46.937	25.9098	60.789	1	0	1	26	77.18	1.9	33.33	d__Bacteria;p__Proteobacteria;c__Gammaproteobacteria;o__Xanthomonadales;f__Wenzhouxiangellaceae;g__Wenzhouxiangella	k__Bacteria;p__Proteobacteria;c__Gammaproteobacteria;o__Xanthomonadales	NOT CPR	98	#N/A	#N/A	#N/A		#N/A	#N/A
bin.CSSed162cmA.452	SKQS00000000	Wenzhouxiangella sp. CSSed162cmA_452	Wenzhouxiangella sp. CSSed162cmA_452	3.3783	288	18.659	72.932	19.8847	62.755	0	0	0	40	94.57	2.17	22.22	d__Bacteria;p__Proteobacteria;c__Gammaproteobacteria;o__Xanthomonadales;f__Wenzhouxiangellaceae;g__Wenzhouxiangella	k__Bacteria;p__Proteobacteria;c__Gammaproteobacteria;o__Xanthomonadales	NOT CPR	100	#N/A	#N/A	#N/A	#N/A	#N/A	#N/A
bin.CSSed162cmA.504	SKSB00000000	Wenzhouxiangella sp. CSSed162cmA_504	Wenzhouxiangella sp. CSSed162cmA_504	2.64549	402	7.363	68.43	40.2241	62.32	0	0	0	25	75.1	1.94	37.5	d__Bacteria;p__Proteobacteria;c__Gammaproteobacteria;o__Xanthomonadales;f__Wenzhouxiangellaceae;g__Wenzhouxiangella	k__Bacteria;p__Proteobacteria;c__Gammaproteobacteria;o__Xanthomonadales	NOT CPR	98	#N/A	#N/A	#N/A		#N/A	#N/A
bin.CSSed162cmA.519R1	SKSJ00000000	Wenzhouxiangella sp. CSSed162cmA_519R1	Wenzhouxiangella sp. CSSed162cmA_519R1	2.46577	259	12.838	39.418	47.5314	63.175	1	0	0	34	72.76	0	0	d__Bacteria;p__Proteobacteria;c__Gammaproteobacteria;o__Xanthomonadales;f__Wenzhouxiangellaceae;g__Wenzhouxiangella	k__Bacteria;p__Proteobacteria;c__Gammaproteobacteria;o__Xanthomonadales	NOT CPR	100	#N/A	#N/A	#N/A	#N/A	#N/A	#N/A
bin.CSSed162cmB.182	SKVY00000000	Wenzhouxiangella sp. CSSed162cmB_182	Wenzhouxiangella sp. CSSed162cmB_182	2.65523	303	11.464	76.224	37.0945	61.649	1	0	0	28	68.1	0	0	d__Bacteria;p__Proteobacteria;c__Gammaproteobacteria;o__Xanthomonadales;f__Wenzhouxiangellaceae;g__Wenzhouxiangella	k__Bacteria;p__Proteobacteria;c__Gammaproteobacteria;o__Xanthomonadales	NOT CPR	100	#N/A	#N/A	#N/A	#N/A	#N/A	#N/A
bin.CSSed162cmB.220	SKWX00000000	Wenzhouxiangella sp. CSSed162cmB_220	Wenzhouxiangella sp. CSSed162cmB_220	2.07326	266	9.529	47.045	41.0914	61.13	0	0	0	24	73.69	1.69	33.33	d__Bacteria;p__Proteobacteria;c__Gammaproteobacteria;o__Xanthomonadales;f__Wenzhouxiangellaceae;g__Wenzhouxiangella	k__Bacteria;p__Proteobacteria;c__Gammaproteobacteria;o__Xanthomonadales	NOT CPR	97	#N/A	#N/A	#N/A		#N/A	#N/A
bin.CSSed162cmB.223	SKWZ00000000	Wenzhouxiangella sp. CSSed162cmB_223	Wenzhouxiangella sp. CSSed162cmB_223	2.03223	355	6.204	35.069	59.1075	62.289	0	0	0	24	60.78	0.72	33.33	d__Bacteria;p__Proteobacteria;c__Gammaproteobacteria;o__Xanthomonadales;f__Wenzhouxiangellaceae;g__Wenzhouxiangella	k__Bacteria;p__Proteobacteria;c__Gammaproteobacteria;o__Xanthomonadales	NOT CPR	98	#N/A	#N/A	#N/A	#N/A	#N/A	#N/A
bin.CSSed162cmB.261	SKXW00000000	Wenzhouxiangella sp. CSSed162cmB_261	Wenzhouxiangella sp. CSSed162cmB_261	3.83823	291	22.191	109.004	41.0283	59.155	2	0	1	45	93.5	5.56	16.67	d__Bacteria;p__Proteobacteria;c__Gammaproteobacteria;o__Xanthomonadales;f__Wenzhouxiangellaceae;g__Wenzhouxiangella	k__Bacteria;p__Proteobacteria;c__Gammaproteobacteria;o__Xanthomonadales	NOT CPR	100	#N/A	#N/A	#N/A	#N/A	#N/A	#N/A
bin.CSSed162cmB.265	SKXY00000000	Wenzhouxiangella sp. CSSed162cmB_265	Wenzhouxiangella sp. CSSed162cmB_265	2.89238	354	11.941	46.886	74.9045	61.459	0	1	1	32	80.34	5.18	20.83	d__Bacteria;p__Proteobacteria;c__Gammaproteobacteria;o__Xanthomonadales;f__Wenzhouxiangellaceae;g__Wenzhouxiangella	k__Bacteria;p__Proteobacteria;c__Gammaproteobacteria;o__Xanthomonadales	NOT CPR	100	DQ432378 uncultured gamma proteobacterium	Bacteria/Verrucomicrobia/Verrucomicrobiae/Opitu tales/Puniceicoccaceae/Verruc-01	99.3453		1260	96.9841
bin.CSSed162cmB.294	SKYP00000000	Wenzhouxiangella sp. CSSed162cmB_294	Wenzhouxiangella sp. CSSed162cmB_294	1.49879	258	6.336	41.485	106.202	60.271	0	0	0	10	50.85	0.36	0	d__Bacteria;p__Proteobacteria;c__Gammaproteobacteria;o__Xanthomonadales;f__Wenzhouxiangellaceae;g__Wenzhouxiangella	k__Bacteria;p__Proteobacteria;c__Gammaproteobacteria;o__Xanthomonadales	NOT CPR	95	#N/A	#N/A	#N/A	#N/A	#N/A	#N/A
bin.CSSed162cmB.324	SKZJ00000000	Wenzhouxiangella sp. CSSed162cmB_324	Wenzhouxiangella sp. CSSed162cmB_324	2.08404	333	7.518	25.987	42.5972	62.054	0	0	0	23	64.83	1.72	0	d__Bacteria;p__Proteobacteria;c__Gammaproteobacteria;o__Xanthomonadales;f__Wenzhouxiangellaceae;g__Wenzhouxiangella	k__Bacteria;p__Proteobacteria;c__Gammaproteobacteria;o__Xanthomonadales	INCONCLUSIVE	100	#N/A	#N/A	#N/A	#N/A	#N/A	#N/A
bin.CSSed162cmB.46	SLBR00000000	Wenzhouxiangella sp. CSSed162cmB_46	Wenzhouxiangella sp. CSSed162cmB_46	2.48506	331	9.359	41.391	57.716	62.05	1	1	0	24	78.17	4.2	13.04	d__Bacteria;p__Proteobacteria;c__Gammaproteobacteria;o__Xanthomonadales;f__Wenzhouxiangellaceae;g__Wenzhouxiangella	k__Bacteria;p__Proteobacteria;c__Gammaproteobacteria;o__Xanthomonadales	NOT CPR	97	HM128373 uncultured bacterium	Bacteria/Patescibacteria/Saccharimonadia/Sacch arimonadales	97.7778	1e-160	349	90.2579
bin.CSSed162cmB.568	SLEA00000000	Wenzhouxiangella sp. CSSed162cmB_568	Wenzhouxiangella sp. CSSed162cmB_568	1.72682	297	6.488	47.159	148.486	66.115	1	0	0	11	62.48	1.02	40	d__Bacteria;p__Proteobacteria;c__Gammaproteobacteria;o__Xanthomonadales;f__Wenzhouxiangellaceae;g__Wenzhouxiangella	k__Bacteria;p__Proteobacteria;c__Gammaproteobacteria;o__Xanthomonadales	NOT CPR	94	#N/A	#N/A	#N/A	#N/A	#N/A	#N/A
bin.CSSed162cmB.605	SLFG00000000	Wenzhouxiangella sp. CSSed162cmB_605	Wenzhouxiangella sp. CSSed162cmB_605	3.08652	304	15.134	83.99	35.9373	62.968	0	0	0	33	89.15	1.13	20	d__Bacteria;p__Proteobacteria;c__Gammaproteobacteria;o__Xanthomonadales;f__Wenzhouxiangellaceae;g__Wenzhouxiangella	k__Bacteria;p__Proteobacteria;c__Gammaproteobacteria;o__Xanthomonadales	NOT CPR	100	#N/A	#N/A	#N/A	#N/A	#N/A	#N/A
bin.CSSed162cmB.95	SLGM00000000	Wenzhouxiangella sp. CSSed162cmB_95	Wenzhouxiangella sp. CSSed162cmB_95	2.25978	440	5.529	34.807	48.2481	63.123	1	1	0	21	72.96	6.1	81.82	d__Bacteria;p__Proteobacteria;c__Gammaproteobacteria;o__Xanthomonadales;f__Wenzhouxiangellaceae;g__Wenzhouxiangella	k__Bacteria;p__Proteobacteria;c__Gammaproteobacteria;o__Xanthomonadales	NOT CPR	100	JX241010 uncultured gamma proteobacterium	Bacteria/Proteobacteria/Gammaproteobacteria/Ga mmaproteobacteria Incertae Sedis/Unknown Family/Wenzhouxiangella	100	2e-54	123	87.8049
bin.CSSed165cm.14	SLHE00000000	Wenzhouxiangella sp. CSSed165cm_14	Wenzhouxiangella sp. CSSed165cm_14	2.09059	348	6.854	24.33	464.646	62.154	0	0	0	19	51.21	1.72	100	d__Bacteria;p__Proteobacteria;c__Gammaproteobacteria;o__Xanthomonadales;f__Wenzhouxiangellaceae;g__Wenzhouxiangella	k__Bacteria;p__Proteobacteria;c__Gammaproteobacteria	INCONCLUSIVE	88	#N/A	#N/A	#N/A	#N/A	#N/A	#N/A
bin.CSSed165cm.180	SLIA00000000	Wenzhouxiangella sp. CSSed165cm_180	Wenzhouxiangella sp. CSSed165cm_180	3.20555	325	14.287	51.099	154.005	61.064	0	1	5	40	82.17	5.81	16	d__Bacteria;p__Proteobacteria;c__Gammaproteobacteria;o__Xanthomonadales;f__Wenzhouxiangellaceae;g__Wenzhouxiangella	k__Bacteria;p__Proteobacteria;c__Gammaproteobacteria;o__Xanthomonadales	NOT CPR	97	AJ431235 Cytophaga sp. Dex80-64	Bacteria/Lentisphaerae/Oligosphaeria/Oligosphae rales/Lenti-02	92.7536	2e-81	250	82.8
bin.CSSed165cm.203	SLIQ00000000	Wenzhouxiangella sp. CSSed165cm_203	Wenzhouxiangella sp. CSSed165cm_203	3.35506	344	14.334	79.351	17.1719	62.992	1	0	1	38	90.8	2.57	20	d__Bacteria;p__Proteobacteria;c__Gammaproteobacteria;o__Xanthomonadales;f__Wenzhouxiangellaceae;g__Wenzhouxiangella	k__Bacteria;p__Proteobacteria;c__Gammaproteobacteria;o__Xanthomonadales	NOT CPR	100	#N/A	#N/A	#N/A	#N/A	#N/A	#N/A
bin.CSSed165cm.22	SLJA00000000	Wenzhouxiangella sp. CSSed165cm_22	Wenzhouxiangella sp. CSSed165cm_22	2.32588	356	7.625	36.16	42.0591	62.913	1	0	0	33	79.39	1.65	0	d__Bacteria;p__Proteobacteria;c__Gammaproteobacteria;o__Xanthomonadales;f__Wenzhouxiangellaceae;g__Wenzhouxiangella	k__Bacteria;p__Proteobacteria;c__Gammaproteobacteria;o__Xanthomonadales	NOT CPR	100	#N/A	#N/A	#N/A		#N/A	#N/A
bin.CSSed165cm.246	SLJR00000000	Wenzhouxiangella sp. CSSed165cm_246	Wenzhouxiangella sp. CSSed165cm_246	1.97843	330	6.639	23.725	55.7642	61.405	0	0	0	17	55.52	1.72	100	d__Bacteria;p__Proteobacteria;c__Gammaproteobacteria;o__Xanthomonadales;f__Wenzhouxiangellaceae;g__Wenzhouxiangella	k__Bacteria;p__Proteobacteria;c__Gammaproteobacteria;o__Xanthomonadales	INCONCLUSIVE	100	#N/A	#N/A	#N/A	#N/A	#N/A	#N/A
bin.CSSed165cm.269	SLKK00000000	Wenzhouxiangella sp. CSSed165cm_269	Wenzhouxiangella sp. CSSed165cm_269	1.79395	252	8.137	29.124	253.821	63.526	1	0	1	19	56.9	0	0	d__Bacteria;p__Proteobacteria;c__Gammaproteobacteria;o__Xanthomonadales;f__Wenzhouxiangellaceae;g__Wenzhouxiangella	k__Bacteria;p__Proteobacteria;c__Gammaproteobacteria;o__Xanthomonadales	INCONCLUSIVE	98	#N/A	#N/A	#N/A		#N/A	#N/A
bin.CSSed165cm.280	SLKT00000000	Wenzhouxiangella sp. CSSed165cm_280	Wenzhouxiangella sp. CSSed165cm_280	3.34803	206	22.72	111.064	74.3725	60.46	1	0	0	40	92.53	2.36	0	d__Bacteria;p__Proteobacteria;c__Gammaproteobacteria;o__Xanthomonadales;f__Wenzhouxiangellaceae;g__Wenzhouxiangella	k__Bacteria;p__Proteobacteria;c__Gammaproteobacteria;o__Xanthomonadales	NOT CPR	100	#N/A	#N/A	#N/A		#N/A	#N/A
bin.CSSed165cm.290	SLKZ00000000	Wenzhouxiangella sp. CSSed165cm_290	Wenzhouxiangella sp. CSSed165cm_290	2.31118	360	7.297	47.655	64.5283	65.764	1	0	0	22	74.58	2.61	27.27	d__Bacteria;p__Proteobacteria;c__Gammaproteobacteria;o__Xanthomonadales;f__Wenzhouxiangellaceae;g__Wenzhouxiangella	k__Bacteria;p__Proteobacteria;c__Gammaproteobacteria;o__Xanthomonadales	NOT CPR	97	#N/A	#N/A	#N/A	#N/A	#N/A	#N/A
bin.CSSed165cm.32	SLLS00000000	Wenzhouxiangella sp. CSSed165cm_32	Wenzhouxiangella sp. CSSed165cm_32	1.67072	225	9.005	47.227	46.0062	59.432	1	0	1	16	57.88	2.32	28.57	d__Bacteria;p__Proteobacteria;c__Gammaproteobacteria;o__Xanthomonadales;f__Wenzhouxiangellaceae;g__Wenzhouxiangella	k__Bacteria;p__Proteobacteria;c__Gammaproteobacteria;o__Xanthomonadales	NOT CPR	97	#N/A	#N/A	#N/A	#N/A	#N/A	#N/A
bin.CSSed165cm.37	SLMT00000000	Wenzhouxiangella sp. CSSed165cm_37	Wenzhouxiangella sp. CSSed165cm_37	2.77509	344	10.896	42.032	25.1478	60.616	1	0	1	29	82.67	4.86	31.82	d__Bacteria;p__Proteobacteria;c__Gammaproteobacteria;o__Xanthomonadales;f__Wenzhouxiangellaceae;g__Wenzhouxiangella	k__Bacteria;p__Proteobacteria;c__Gammaproteobacteria;o__Xanthomonadales	NOT CPR	100	#N/A	#N/A	#N/A	#N/A	#N/A	#N/A
bin.CSSed165cm.556	SLQY00000000	Wenzhouxiangella sp. CSSed165cm_556	Wenzhouxiangella sp. CSSed165cm_556	3.29806	355	12.465	52.555	26.9861	62.261	0	1	0	32	90.61	2.94	27.27	d__Bacteria;p__Proteobacteria;c__Gammaproteobacteria;o__Xanthomonadales;f__Wenzhouxiangellaceae;g__Wenzhouxiangella	k__Bacteria;p__Proteobacteria;c__Gammaproteobacteria;o__Xanthomonadales	NOT CPR	100	#N/A	#N/A	#N/A	#N/A	#N/A	#N/A
bin.CSSed165cm.594	SLSD00000000	Wenzhouxiangella sp. CSSed165cm_594	Wenzhouxiangella sp. CSSed165cm_594	2.71984	338	10.85	43.757	15.7007	61.769	0	0	0	15	67.24	0.86	100	d__Bacteria;p__Proteobacteria;c__Gammaproteobacteria;o__Xanthomonadales;f__Wenzhouxiangellaceae;g__Wenzhouxiangella	k__Bacteria;p__Proteobacteria;c__Gammaproteobacteria;o__Xanthomonadales	NOT CPR	98	#N/A	#N/A	#N/A	#N/A	#N/A	#N/A
bin.CSBr16.92	SKJE00000000	Spirochaetia bacterium CSBr16_92	Spirochaetia bacterium CSBr16_92	2.20535	200	15.824	56.31	14.1252	51.072	2	0	0	33	90.91	1.52	0	d__Bacteria;p__Spirochaetes;c__Spirochaetia	k__Bacteria;p__Spirochaetes;c__Spirochaetia;o__Spirochaetales;f__Spirochaetaceae	NOT CPR	100	#N/A	#N/A	#N/A	#N/A	#N/A	#N/A
bin.CSSed162cmA.415	SKQH00000000	Spirochaetia bacterium CSSed162cmA_415	Spirochaetia bacterium CSSed162cmA_415	2.07259	295	8.422	35.231	7.50814	52.63	1	1	0	30	85.23	0.64	50	d__Bacteria;p__Spirochaetes;c__Spirochaetia	k__Bacteria;p__Spirochaetes;c__Spirochaetia;o__Spirochaetales;f__Spirochaetaceae	NOT CPR	98	AY592404 uncultured bacterium	Bacteria/Spirochaetes/Spirochaetia/Spirochaeta les/Spirochaetaceae/Sphaerochaeta	90.2827	0	593	95.4469
bin.CSSed162cmB.255	SKXS00000000	Spirochaetia bacterium CSSed162cmB_255	Spirochaetia bacterium CSSed162cmB_255	2.25717	284	10.256	50.247	9.27115	52.285	0	0	0	37	94.32	2.27	50	d__Bacteria;p__Spirochaetes;c__Spirochaetia	k__Bacteria;p__Spirochaetes;c__Spirochaetia;o__Spirochaetales;f__Spirochaetaceae	NOT CPR	98	#N/A	#N/A	#N/A	#N/A	#N/A	#N/A
bin.CSSed165cm.352	SLMI00000000	Spirochaetia bacterium CSSed165cm_352	Spirochaetia bacterium CSSed165cm_352	1.97416	308	7.577	32.7	7.31808	52.592	0	1	0	24	89.77	1.24	0	d__Bacteria;p__Spirochaetes;c__Spirochaetia	k__Bacteria;p__Spirochaetes;c__Spirochaetia;o__Spirochaetales;f__Spirochaetaceae	NOT CPR	100	AY592404 uncultured bacterium	Bacteria/Spirochaetes/Spirochaetia/Spirochaeta les/Spirochaetaceae/Sphaerochaeta	89.8352	1e-113	389	93.5733
bin.CSSed162cmA.133	SKKC00000000	Spirochaetales bacterium CSSed162cmA_133	Spirochaetales bacterium CSSed162cmA_133	2.81826	447	7.517	31.091	7.98137	57.768	0	0	0	29	85.89	1.47	66.67	d__Bacteria;p__Spirochaetes;c__Spirochaetia;o__Spirochaetales	k__Bacteria;p__Spirochaetes;c__Spirochaetia;o__Spirochaetales;f__Spirochaetaceae	NOT CPR	98	#N/A	#N/A	#N/A		#N/A	#N/A
bin.CSSed162cmA.179	SKKU00000000	Spirochaetales bacterium CSSed162cmA_179	Spirochaetales bacterium CSSed162cmA_179	2.53137	423	6.739	26.499	6.79956	57.267	0	0	0	28	65.27	2.8	0	d__Bacteria;p__Spirochaetes;c__Spirochaetia;o__Spirochaetales	k__Bacteria;p__Spirochaetes;c__Spirochaetia;o__Spirochaetales;f__Spirochaetaceae	INCONCLUSIVE	98	#N/A	#N/A	#N/A		#N/A	#N/A
bin.CSSed162cmA.192	SKLB00000000	Spirochaetales bacterium CSSed162cmA_192	Spirochaetales bacterium CSSed162cmA_192	2.74584	375	9.242	39.999	34.9139	60.056	0	0	0	23	80.62	2	0	d__Bacteria;p__Spirochaetes;c__Spirochaetia;o__Spirochaetales	k__Bacteria;p__Spirochaetes;c__Spirochaetia;o__Spirochaetales;f__Spirochaetaceae	NOT CPR	100	#N/A	#N/A	#N/A	#N/A	#N/A	#N/A
bin.CSSed162cmA.334	SKOP00000000	Spirochaetales bacterium CSSed162cmA_334	Spirochaetales bacterium CSSed162cmA_334	2.9179	360	10.095	37.277	7.75607	55.625	1	2	0	42	89.53	3.47	14.29	d__Bacteria;p__Spirochaetes;c__Spirochaetia;o__Spirochaetales	k__Bacteria;p__Spirochaetes;c__Spirochaetia;o__Spirochaetales;f__Spirochaetaceae	NOT CPR	98	#N/A	#N/A	#N/A		#N/A	#N/A
bin.CSSed162cmA.522R1	SKSN00000000	Spirochaetales bacterium CSSed162cmA_522R1	Spirochaetales bacterium CSSed162cmA_522R1	1.75299	222	9.84	34.787	16.6878	61.203	2	0	0	23	60.4	0.88	50	d__Bacteria;p__Spirochaetes;c__Spirochaetia;o__Spirochaetales	k__Bacteria;p__Spirochaetes;c__Spirochaetia;o__Spirochaetales;f__Spirochaetaceae	NOT CPR	97	#N/A	#N/A	#N/A	#N/A	#N/A	#N/A
bin.CSSed162cmA.533	SKSX00000000	Spirochaetales bacterium CSSed162cmA_533	Spirochaetales bacterium CSSed162cmA_533	2.69177	420	8.076	27.516	8.59484	61.217	0	0	0	25	90.39	2	0	d__Bacteria;p__Spirochaetes;c__Spirochaetia;o__Spirochaetales	k__Bacteria;p__Spirochaetes;c__Spirochaetia;o__Spirochaetales;f__Spirochaetaceae	NOT CPR	100	#N/A	#N/A	#N/A	#N/A	#N/A	#N/A
bin.CSSed162cmB.108R1	SKUO00000000	Spirochaetales bacterium CSSed162cmB_108R1	Spirochaetales bacterium CSSed162cmB_108R1	2.32108	500	4.829	20.273	6.81643	61.392	0	0	0	14	54.42	1.33	0	d__Bacteria;p__Spirochaetes;c__Spirochaetia;o__Spirochaetales	k__Bacteria;p__Spirochaetes;c__Spirochaetia;o__Spirochaetales;f__Spirochaetaceae	NOT CPR	97	#N/A	#N/A	#N/A	#N/A	#N/A	#N/A
bin.CSSed162cmB.334	SKZO00000000	Spirochaetales bacterium CSSed162cmB_334	Spirochaetales bacterium CSSed162cmB_334	3.85506	414	13.918	102.827	29.0715	64.275	2	0	0	41	97.2	5.2	22.22	d__Bacteria;p__Spirochaetes;c__Spirochaetia;o__Spirochaetales	k__Bacteria;p__Spirochaetes;c__Spirochaetia;o__Spirochaetales;f__Spirochaetaceae	NOT CPR	100	#N/A	#N/A	#N/A	#N/A	#N/A	#N/A
bin.CSSed162cmB.373	SLAA00000000	Spirochaetales bacterium CSSed162cmB_373	Spirochaetales bacterium CSSed162cmB_373	3.08071	264	17.134	100.487	16.5132	55.368	2	0	0	38	97.2	3.6	0	d__Bacteria;p__Spirochaetes;c__Spirochaetia;o__Spirochaetales	k__Bacteria;p__Spirochaetes;c__Spirochaetia;o__Spirochaetales;f__Spirochaetaceae	NOT CPR	100	#N/A	#N/A	#N/A		#N/A	#N/A
bin.CSSed162cmB.408	SLAN00000000	Spirochaetales bacterium CSSed162cmB_408	Spirochaetales bacterium CSSed162cmB_408	1.88292	343	5.999	19.79	12.794	60.23	0	0	0	27	64.24	1.85	20	d__Bacteria;p__Spirochaetes;c__Spirochaetia;o__Spirochaetales	k__Bacteria;p__Spirochaetes;c__Spirochaetia;o__Spirochaetales;f__Spirochaetaceae	NOT CPR	80	#N/A	#N/A	#N/A	#N/A	#N/A	#N/A
bin.CSSed162cmB.44	SLBH00000000	Spirochaetales bacterium CSSed162cmB_44	Spirochaetales bacterium CSSed162cmB_44	2.65342	392	8.35	36.192	16.8497	61.174	1	0	0	29	89.2	2.03	16.67	d__Bacteria;p__Spirochaetes;c__Spirochaetia;o__Spirochaetales	k__Bacteria;p__Spirochaetes;c__Spirochaetia;o__Spirochaetales;f__Spirochaetaceae	NOT CPR	100	#N/A	#N/A	#N/A	#N/A	#N/A	#N/A
bin.CSSed162cmB.465	SLBW00000000	Spirochaetales bacterium CSSed162cmB_465	Spirochaetales bacterium CSSed162cmB_465	2.72126	668	4.119	13.311	10.4532	63.373	1	0	0	13	50.42	0.8	0	d__Bacteria;p__Spirochaetes;c__Spirochaetia;o__Spirochaetales	k__Bacteria;p__Spirochaetes;c__Spirochaetia;o__Spirochaetales;f__Spirochaetaceae	INCONCLUSIVE	92	#N/A	#N/A	#N/A	#N/A	#N/A	#N/A
bin.CSSed162cmB.504	SLCN00000000	Spirochaetales bacterium CSSed162cmB_504	Spirochaetales bacterium CSSed162cmB_504	2.36212	459	5.662	23.957	25.2048	61.344	2	0	0	30	70.56	2.8	80	d__Bacteria;p__Spirochaetes;c__Spirochaetia;o__Spirochaetales	k__Bacteria;p__Spirochaetes;c__Spirochaetia;o__Spirochaetales;f__Spirochaetaceae	NOT CPR	97	#N/A	#N/A	#N/A	#N/A	#N/A	#N/A
bin.CSSed162cmB.591	SLEU00000000	Spirochaetales bacterium CSSed162cmB_591	Spirochaetales bacterium CSSed162cmB_591	3.80756	412	12.42	104.255	15.7624	64.979	2	0	0	29	96.8	3.6	33.33	d__Bacteria;p__Spirochaetes;c__Spirochaetia;o__Spirochaetales	k__Bacteria;p__Spirochaetes;c__Spirochaetia;o__Spirochaetales;f__Spirochaetaceae	NOT CPR	100	#N/A	#N/A	#N/A	#N/A	#N/A	#N/A
bin.CSSed162cmB.79	SLGE00000000	Spirochaetales bacterium CSSed162cmB_79	Spirochaetales bacterium CSSed162cmB_79	2.16845	366	7.141	29.745	62.2837	59.91	0	0	0	22	71.46	1.2	50	d__Bacteria;p__Spirochaetes;c__Spirochaetia;o__Spirochaetales	k__Bacteria;p__Spirochaetes;c__Spirochaetia;o__Spirochaetales;f__Spirochaetaceae	NOT CPR	100	#N/A	#N/A	#N/A	#N/A	#N/A	#N/A
bin.CSSed165cm.194	SLII00000000	Spirochaetales bacterium CSSed165cm_194	Spirochaetales bacterium CSSed165cm_194	1.92783	361	5.744	32.334	24.2046	61.303	0	0	0	21	70.35	0.4	0	d__Bacteria;p__Spirochaetes;c__Spirochaetia;o__Spirochaetales	k__Bacteria;p__Spirochaetes;c__Spirochaetia;o__Spirochaetales;f__Spirochaetaceae	NOT CPR	100	#N/A	#N/A	#N/A		#N/A	#N/A
bin.CSSed165cm.200	SLIN00000000	Spirochaetales bacterium CSSed165cm_200	Spirochaetales bacterium CSSed165cm_200	3.57063	373	13.616	60.909	25.0821	60.926	0	0	0	38	95.03	2.8	16.67	d__Bacteria;p__Spirochaetes;c__Spirochaetia;o__Spirochaetales	k__Bacteria;p__Spirochaetes;c__Spirochaetia;o__Spirochaetales;f__Spirochaetaceae	NOT CPR	100	#N/A	#N/A	#N/A	#N/A	#N/A	#N/A
bin.CSSed165cm.404	SLNL00000000	Spirochaetales bacterium CSSed165cm_404	Spirochaetales bacterium CSSed165cm_404	3.27506	379	12.424	96.283	47.1739	64.252	1	0	0	34	91.73	4.8	12.5	d__Bacteria;p__Spirochaetes;c__Spirochaetia;o__Spirochaetales	k__Bacteria;p__Spirochaetes;c__Spirochaetia;o__Spirochaetales;f__Spirochaetaceae	NOT CPR	100	#N/A	#N/A	#N/A	#N/A	#N/A	#N/A
bin.CSSed165cm.417	SLNS00000000	Spirochaetales bacterium CSSed165cm_417	Spirochaetales bacterium CSSed165cm_417	2.18818	484	4.538	14.362	10.1807	61.608	2	1	0	20	62.59	0.83	0	d__Bacteria;p__Spirochaetes;c__Spirochaetia;o__Spirochaetales	k__Bacteria;p__Spirochaetes;c__Spirochaetia;o__Spirochaetales;f__Spirochaetaceae	NOT CPR	100	JQ739013 uncultured bacterium	Bacteria/Spirochaetes/Spirochaetia/Spirochaeta les/Spirochaetaceae/Spirochaeta 2	93.2515	1e-131	337	96.7359
bin.CSSed165cm.471	SLOX00000000	Spirochaetales bacterium CSSed165cm_471	Spirochaetales bacterium CSSed165cm_471	3.32847	406	12.211	51.287	25.5918	64.974	1	0	0	33	95.2	3.07	40	d__Bacteria;p__Spirochaetes;c__Spirochaetia;o__Spirochaetales	k__Bacteria;p__Spirochaetes;c__Spirochaetia;o__Spirochaetales;f__Spirochaetaceae	NOT CPR	100	#N/A	#N/A	#N/A		#N/A	#N/A
bin.CSSed165cm.515R1	SLQA00000000	Spirochaetales bacterium CSSed165cm_515R1	Spirochaetales bacterium CSSed165cm_515R1	2.39913	414	6.628	40.901	18.0274	60.157	0	0	0	25	85.68	3.33	50	d__Bacteria;p__Spirochaetes;c__Spirochaetia;o__Spirochaetales	k__Bacteria;p__Spirochaetes;c__Spirochaetia;o__Spirochaetales;f__Spirochaetaceae	NOT CPR	100	#N/A	#N/A	#N/A	#N/A	#N/A	#N/A
bin.CSSed165cm.552	SLQU00000000	Spirochaetales bacterium CSSed165cm_552	Spirochaetales bacterium CSSed165cm_552	3.24104	263	19.793	105.584	9.7837	55.568	2	1	0	44	96.91	5.2	20	d__Bacteria;p__Spirochaetes;c__Spirochaetia;o__Spirochaetales	k__Bacteria;p__Spirochaetes;c__Spirochaetia;o__Spirochaetales;f__Spirochaetaceae	NOT CPR	100	#N/A	#N/A	#N/A	#N/A	#N/A	#N/A
bin.CSSed165cm.69	SLST00000000	Spirochaetales bacterium CSSed165cm_69	Spirochaetales bacterium CSSed165cm_69	4.46927	616	9.274	60.779	20.4191	63.732	2	0	0	32	89.12	4.4	0	d__Bacteria;p__Spirochaetes;c__Spirochaetia;o__Spirochaetales	k__Bacteria;p__Spirochaetes;c__Spirochaetia;o__Spirochaetales;f__Spirochaetaceae	NOT CPR	100	#N/A	#N/A	#N/A	#N/A	#N/A	#N/A
bin.CSSed165cm.90	SLTF00000000	Spirochaetales bacterium CSSed165cm_90	Spirochaetales bacterium CSSed165cm_90	3.15315	464	8.255	33.119	10.6275	61.468	0	0	0	37	90.8	4.03	42.86	d__Bacteria;p__Spirochaetes;c__Spirochaetia;o__Spirochaetales	k__Bacteria;p__Spirochaetes;c__Spirochaetia;o__Spirochaetales;f__Spirochaetaceae	NOT CPR	98	#N/A	#N/A	#N/A	#N/A	#N/A	#N/A
bin.CSSed162cmB.170	SKVS00000000	Spirochaetaceae bacterium CSSed162cmB_170	Salinispiraceae bacterium CSSed162cmB_170	1.99905	410	5.04	15.92	5.93009	48.36	0	0	0	19	54.83	0	0	d__Bacteria;p__Spirochaetes;c__Spirochaetia;o__Spirochaetales;f__Salinispiraceae	k__Bacteria;p__Spirochaetes;c__Spirochaetia;o__Spirochaetales;f__Spirochaetaceae	INCONCLUSIVE	95	#N/A	#N/A	#N/A	#N/A	#N/A	#N/A
bin.CSBr16.39	SKHZ00000000	Spirochaetaceae bacterium CSBr16_39	Spirochaetaceae bacterium CSBr16_39	1.86296	413	4.785	18.266	6.32631	58.014	1	0	0	17	64.77	1.2	0	d__Bacteria;p__Spirochaetes;c__Spirochaetia;o__Spirochaetales;f__Spirochaetaceae_D	k__Bacteria;p__Spirochaetes;c__Spirochaetia;o__Spirochaetales;f__Spirochaetaceae	INCONCLUSIVE	97	#N/A	#N/A	#N/A	#N/A	#N/A	#N/A
bin.CSSed162cmA.315	SKOC00000000	Spirochaetaceae bacterium CSSed162cmA_315	Spirochaetaceae bacterium CSSed162cmA_315	3.124	590	5.764	25.082	13.4056	60.373	2	0	0	39	84.85	7.2	36.36	d__Bacteria;p__Spirochaetes;c__Spirochaetia;o__Spirochaetales;f__Spirochaetaceae_D	k__Bacteria;p__Spirochaetes;c__Spirochaetia;o__Spirochaetales;f__Spirochaetaceae	NOT CPR	100	#N/A	#N/A	#N/A	#N/A	#N/A	#N/A
bin.CSSed162cmA.456	SKQU00000000	Spirochaetaceae bacterium CSSed162cmA_456	Spirochaetaceae bacterium CSSed162cmA_456	3.89687	439	11.723	87.854	12.2008	65.017	2	0	0	37	96	2.8	0	d__Bacteria;p__Spirochaetes;c__Spirochaetia;o__Spirochaetales;f__Spirochaetaceae_D	k__Bacteria;p__Spirochaetes;c__Spirochaetia;o__Spirochaetales;f__Spirochaetaceae	NOT CPR	100	#N/A	#N/A	#N/A	#N/A	#N/A	#N/A
bin.CSSed162cmB.142	SKVA00000000	Spirochaetaceae bacterium CSSed162cmB_142	Spirochaetaceae bacterium CSSed162cmB_142	3.44373	566	7.163	32.756	9.02508	64.857	0	0	0	34	84.24	2.4	0	d__Bacteria;p__Spirochaetes;c__Spirochaetia;o__Spirochaetales;f__Spirochaetaceae_D	k__Bacteria;p__Spirochaetes;c__Spirochaetia;o__Spirochaetales;f__Spirochaetaceae	NOT CPR	98	#N/A	#N/A	#N/A	#N/A	#N/A	#N/A
bin.CSSed162cmB.249	SKXQ00000000	Spirochaetaceae bacterium CSSed162cmB_249	Spirochaetaceae bacterium CSSed162cmB_249	3.30648	175	35.228	172.431	11.6098	56.982	2	0	1	38	98.21	2.8	0	d__Bacteria;p__Spirochaetes;c__Spirochaetia;o__Spirochaetales;f__Spirochaetaceae_D	k__Bacteria;p__Spirochaetes;c__Spirochaetia;o__Spirochaetales;f__Spirochaetaceae	NOT CPR	100	#N/A	#N/A	#N/A	#N/A	#N/A	#N/A
bin.CSSed162cmB.264	SKXX00000000	Spirochaetaceae bacterium CSSed162cmB_264	Spirochaetaceae bacterium CSSed162cmB_264	1.51317	302	5.524	19.935	22.6461	59.565	1	0	0	23	62.45	0.8	100	d__Bacteria;p__Spirochaetes;c__Spirochaetia;o__Spirochaetales;f__Spirochaetaceae_D	k__Bacteria;p__Spirochaetes;c__Spirochaetia;o__Spirochaetales;f__Spirochaetaceae	NOT CPR	100	#N/A	#N/A	#N/A	#N/A	#N/A	#N/A
bin.CSSed162cmB.284R1	SKYJ00000000	Spirochaetaceae bacterium CSSed162cmB_284R1	Spirochaetaceae bacterium CSSed162cmB_284R1	2.94645	182	20.803	59.395	9.37996	64.905	2	0	0	21	51.85	1.85	100	d__Bacteria;p__Spirochaetes;c__Spirochaetia;o__Spirochaetales;f__Spirochaetaceae_D	k__Bacteria;p__Spirochaetes;c__Spirochaetia;o__Spirochaetales;f__Spirochaetaceae	INCONCLUSIVE	95	#N/A	#N/A	#N/A	#N/A	#N/A	#N/A
bin.CSSed162cmB.600R2	SLFC00000000	Spirochaetaceae bacterium CSSed162cmB_600R2	Spirochaetaceae bacterium CSSed162cmB_600R2	2.63617	465	6.596	19.169	9.85765	63.355	0	0	0	38	52.08	7.2	33.33	d__Bacteria;p__Spirochaetes;c__Spirochaetia;o__Spirochaetales;f__Spirochaetaceae_D	k__Bacteria;p__Spirochaetes;c__Spirochaetia;o__Spirochaetales;f__Spirochaetaceae	INCONCLUSIVE	92	#N/A	#N/A	#N/A	#N/A	#N/A	#N/A
bin.CSSed162cmB.621	SLFR00000000	Spirochaetaceae bacterium CSSed162cmB_621	Spirochaetaceae bacterium CSSed162cmB_621	2.93709	380	9.865	42.433	15.61	57.419	1	0	1	30	93.97	4.65	30	d__Bacteria;p__Spirochaetes;c__Spirochaetia;o__Spirochaetales;f__Spirochaetaceae_D	k__Bacteria;p__Spirochaetes;c__Spirochaetia;o__Spirochaetales;f__Spirochaetaceae	NOT CPR	100	#N/A	#N/A	#N/A	#N/A	#N/A	#N/A
bin.CSSed165cm.25	SLJT00000000	Spirochaetaceae bacterium CSSed165cm_25	Spirochaetaceae bacterium CSSed165cm_25	2.61849	404	7.682	32.981	63.7666	60.008	1	0	0	26	79.66	2.8	16.67	d__Bacteria;p__Spirochaetes;c__Spirochaetia;o__Spirochaetales;f__Spirochaetaceae_D	k__Bacteria;p__Spirochaetes;c__Spirochaetia;o__Spirochaetales;f__Spirochaetaceae	NOT CPR	100	#N/A	#N/A	#N/A	#N/A	#N/A	#N/A
bin.CSBr16.18	SKHA00000000	Spirochaeta sp. CSBr16_18	Spirochaeta sp. CSBr16_18	3.06691	393	9.477	40.987	12.0019	61.361	1	0	0	35	83.9	2.53	20	d__Bacteria;p__Spirochaetes;c__Spirochaetia;o__Spirochaetales;f__Spirochaetaceae_D;g__Spirochaeta	k__Bacteria;p__Spirochaetes;c__Spirochaetia;o__Spirochaetales;f__Spirochaetaceae	NOT CPR	100	#N/A	#N/A	#N/A	#N/A	#N/A	#N/A
bin.CSBr16.229	SKHW00000000	Spirochaeta sp. CSBr16_229	Spirochaeta sp. CSBr16_229	1.15559	248	4.977	13.644	420.922	54.407	0	0	0	16	54.29	0	0	d__Bacteria;p__Spirochaetes;c__Spirochaetia;o__Spirochaetales;f__Spirochaetaceae_D;g__Spirochaeta	k__Bacteria;p__Spirochaetes;c__Spirochaetia;o__Spirochaetales;f__Spirochaetaceae	NOT CPR	95	#N/A	#N/A	#N/A	#N/A	#N/A	#N/A
bin.CSSed162cmB.583	SLEN00000000	Spirochaeta sp. CSSed162cmB_583	Spirochaeta sp. CSSed162cmB_583	3.46903	430	10.708	34.864	8.80259	60.286	0	0	0	31	88	2.61	11.11	d__Bacteria;p__Spirochaetes;c__Spirochaetia;o__Spirochaetales;f__Spirochaetaceae_D;g__Spirochaeta	k__Bacteria;p__Spirochaetes;c__Spirochaetia;o__Spirochaetales;f__Spirochaetaceae	NOT CPR	100	#N/A	#N/A	#N/A		#N/A	#N/A
bin.CSSed165cm.582	SLRR00000000	Spirochaeta sp. CSSed165cm_582	Spirochaeta sp. CSSed165cm_582	3.7284	303	19.842	100.097	18.9092	60.059	2	0	0	40	95.73	1.11	20	d__Bacteria;p__Spirochaetes;c__Spirochaetia;o__Spirochaetales;f__Spirochaetaceae_D;g__Spirochaeta	k__Bacteria;p__Spirochaetes;c__Spirochaetia;o__Spirochaetales;f__Spirochaetaceae	NOT CPR	100	#N/A	#N/A	#N/A		#N/A	#N/A
bin.CSSed165cm.107	SLGQ00000000	Candidatus Sumerlaeota bacterium CSSed165cm_107	Soda lake sediment bacterium CSSed165cm_107	2.66785	365	9.158	31.003	10.7005	38.661	1	0	0	35	85.8	3.36	25	d__Bacteria;p__UBP6;c__UBA1177;o__UBA1177;f__UBA1177	k__Bacteria;p__Proteobacteria;c__Deltaproteobacteria	NOT CPR	100	#N/A	#N/A	#N/A	#N/A	#N/A	#N/A
bin.CSSed165cm.432	SLOD00000000	Candidatus Sumerlaeota bacterium CSSed165cm_432	Soda lake sediment bacterium CSSed165cm_432	2.42778	222	18.038	72.924	44.5257	38.554	2	0	0	33	90.23	1.68	0	d__Bacteria;p__UBP6;c__UBA1177;o__UBA1177;f__UBA1177	k__Bacteria;p__Proteobacteria	NOT CPR	100	#N/A	#N/A	#N/A	#N/A	#N/A	#N/A
bin.CSSed162cmB.602	SLFE00000000	Waddliaceae bacterium CSSed162cmB_602	Waddliaceae bacterium CSSed162cmB_602	1.8075	284	7.123	27.429	8.88017	48.077	0	0	0	27	88.09	3.04	80	d__Bacteria;p__Verrucomicrobia;c__Chlamydiia;o__Chlamydiales;f__Waddliaceae	k__Bacteria;p__Chlamydiae;c__Chlamydiia;o__Chlamydiales	NOT CPR	100	#N/A	#N/A	#N/A	#N/A	#N/A	#N/A
bin.CSSed165cm.440	SLOH00000000	Waddliaceae bacterium CSSed165cm_440	Waddliaceae bacterium CSSed165cm_440	0.93107	182	5.358	17.826	5.98029	44.336	0	0	0	17	67.21	0	0	d__Bacteria;p__Verrucomicrobia;c__Chlamydiia;o__Chlamydiales;f__Waddliaceae	k__Bacteria;p__Chlamydiae;c__Chlamydiia;o__Chlamydiales	INCONCLUSIVE	92	#N/A	#N/A	#N/A	#N/A	#N/A	#N/A
bin.CSSed162cmA.21	SKLK00000000	Kiritimatiellae bacterium CSSed162cmA_21	Kiritimatiellae bacterium CSSed162cmA_21	2.43005	290	10.19	37.98	21.16	58.053	0	0	0	32	92.4	2.14	0	d__Bacteria;p__Verrucomicrobia;c__Kiritimatiellae	k__Bacteria	NOT CPR	100	#N/A	#N/A	#N/A	#N/A	#N/A	#N/A
bin.CSSed162cmA.210	SKLL00000000	Kiritimatiellae bacterium CSSed162cmA_210	Kiritimatiellae bacterium CSSed162cmA_210	2.1774	322	8.277	27.828	8.95642	58.781	0	0	0	31	85.47	4.42	11.11	d__Bacteria;p__Verrucomicrobia;c__Kiritimatiellae	k__Bacteria	NOT CPR	100	#N/A	#N/A	#N/A	#N/A	#N/A	#N/A
bin.CSSed162cmA.353	SKPB00000000	Kiritimatiellae bacterium CSSed162cmA_353	Kiritimatiellae bacterium CSSed162cmA_353	1.78892	349	5.339	28.048	7.15946	59.061	0	0	0	22	70.87	0.68	0	d__Bacteria;p__Verrucomicrobia;c__Kiritimatiellae	k__Bacteria	NOT CPR	100	#N/A	#N/A	#N/A	#N/A	#N/A	#N/A
bin.CSSed162cmB.112	SKUR00000000	Kiritimatiellae bacterium CSSed162cmB_112	Kiritimatiellae bacterium CSSed162cmB_112	2.50085	415	7.099	23.009	8.76467	60.495	0	0	0	30	75.53	3.75	0	d__Bacteria;p__Verrucomicrobia;c__Kiritimatiellae	k__Bacteria	NOT CPR	97	#N/A	#N/A	#N/A	#N/A	#N/A	#N/A
bin.CSSed162cmB.250	SKXR00000000	Kiritimatiellae bacterium CSSed162cmB_250	Kiritimatiellae bacterium CSSed162cmB_250	2.79923	296	12.602	40.534	12.9659	59.293	0	0	0	41	91.05	5.1	27.27	d__Bacteria;p__Verrucomicrobia;c__Kiritimatiellae	k__Bacteria	NOT CPR	98	#N/A	#N/A	#N/A	#N/A	#N/A	#N/A
bin.CSSed162cmB.311	SKZA00000000	Kiritimatiellae bacterium CSSed162cmB_311	Kiritimatiellae bacterium CSSed162cmB_311	2.32565	402	6.465	22.506	8.16393	58.787	0	0	0	25	70.69	3.07	25	d__Bacteria;p__Verrucomicrobia;c__Kiritimatiellae	k__Bacteria	NOT CPR	94	#N/A	#N/A	#N/A	#N/A	#N/A	#N/A
bin.CSSed162cmB.382	SLAD00000000	Kiritimatiellae bacterium CSSed162cmB_382	Kiritimatiellae bacterium CSSed162cmB_382	2.46694	429	6.309	30.447	12.5178	57.975	0	1	0	18	72.15	3.41	0	d__Bacteria;p__Verrucomicrobia;c__Kiritimatiellae	k__Bacteria	NOT CPR	100	#N/A	#N/A	#N/A	#N/A	#N/A	#N/A
bin.CSSed162cmB.414	SLAR00000000	Kiritimatiellae bacterium CSSed162cmB_414	Kiritimatiellae bacterium CSSed162cmB_414	2.34526	235	15.336	57.749	20.7115	58.75	0	0	0	33	78.77	2.96	0	d__Bacteria;p__Verrucomicrobia;c__Kiritimatiellae	k__Bacteria	NOT CPR	98	#N/A	#N/A	#N/A	#N/A	#N/A	#N/A
bin.CSSed162cmB.431	SLBD00000000	Kiritimatiellae bacterium CSSed162cmB_431	Kiritimatiellae bacterium CSSed162cmB_431	2.46546	244	13.608	60.543	12.945	53.966	0	1	0	36	93.75	2.09	33.33	d__Bacteria;p__Verrucomicrobia;c__Kiritimatiellae	k__Bacteria	NOT CPR	100	AF454310 uncultured Verrucomicrobia bacterium	Bacteria/Kiritimatiellaeota/Kiritimatiellae/WC HB1-41	94.8949	1e-147	366	90.9836
bin.CSSed162cmB.467	SLBX00000000	Kiritimatiellae bacterium CSSed162cmB_467	Kiritimatiellae bacterium CSSed162cmB_467	2.53797	237	14.296	61.508	14.0275	58.571	0	1	0	39	93.07	7.24	18.75	d__Bacteria;p__Verrucomicrobia;c__Kiritimatiellae	k__Bacteria	NOT CPR	100	#N/A	#N/A	#N/A	#N/A	#N/A	#N/A
bin.CSSed162cmB.494	SLCI00000000	Kiritimatiellae bacterium CSSed162cmB_494	Kiritimatiellae bacterium CSSed162cmB_494	2.37239	259	12.069	58.78	17.0438	55.128	0	1	0	37	86.54	3.07	33.33	d__Bacteria;p__Verrucomicrobia;c__Kiritimatiellae	k__Bacteria	NOT CPR	100	KF097602 uncultured bacterium	Bacteria/Kiritimatiellaeota/Kiritimatiellae/WC HB1-41	92.6984	1e-120	346	91.0405
bin.CSSed162cmB.542	SLDL00000000	Kiritimatiellae bacterium CSSed162cmB_542	Kiritimatiellae bacterium CSSed162cmB_542	1.81632	297	7.327	21.286	47.2715	58.18	0	0	0	15	71.74	2.06	0	d__Bacteria;p__Verrucomicrobia;c__Kiritimatiellae	k__Bacteria	NOT CPR	97	#N/A	#N/A	#N/A	#N/A	#N/A	#N/A
bin.CSSed162cmB.581	SLEL00000000	Kiritimatiellae bacterium CSSed162cmB_581	Kiritimatiellae bacterium CSSed162cmB_581	2.83506	385	9.544	55.644	27.9766	62.155	0	0	0	32	73.77	1.38	0	d__Bacteria;p__Verrucomicrobia;c__Kiritimatiellae	k__Bacteria	NOT CPR	92	#N/A	#N/A	#N/A	#N/A	#N/A	#N/A
bin.CSSed165cm.105	SLGP00000000	Kiritimatiellae bacterium CSSed165cm_105	Kiritimatiellae bacterium CSSed165cm_105	1.66578	328	5.378	21.79	7.51595	55.54	0	0	0	17	62.27	1.69	66.67	d__Bacteria;p__Verrucomicrobia;c__Kiritimatiellae	k__Bacteria	NOT CPR	100	#N/A	#N/A	#N/A		#N/A	#N/A
bin.CSSed165cm.123	SLGY00000000	Kiritimatiellae bacterium CSSed165cm_123	Kiritimatiellae bacterium CSSed165cm_123	2.60142	226	19.023	84.552	14.5819	58.773	0	0	0	35	88.68	4.22	30	d__Bacteria;p__Verrucomicrobia;c__Kiritimatiellae	k__Bacteria	NOT CPR	100	#N/A	#N/A	#N/A		#N/A	#N/A
bin.CSSed165cm.264	SLKG00000000	Kiritimatiellae bacterium CSSed165cm_264	Kiritimatiellae bacterium CSSed165cm_264	2.58468	167	25.198	104.202	11.892	58.106	0	1	0	45	91.39	4.45	0	d__Bacteria;p__Verrucomicrobia;c__Kiritimatiellae	k__Bacteria	NOT CPR	100	AF454310 uncultured Verrucomicrobia bacterium	Bacteria/Kiritimatiellaeota/Kiritimatiellae/WC HB1-41	91.922	1e-134	391	91.8159
bin.CSSed165cm.297	SLLC00000000	Kiritimatiellae bacterium CSSed165cm_297	Kiritimatiellae bacterium CSSed165cm_297	2.53409	304	11.354	45.267	19.1243	58.102	1	0	0	39	91.39	4.08	37.5	d__Bacteria;p__Verrucomicrobia;c__Kiritimatiellae	k__Bacteria	NOT CPR	100	#N/A	#N/A	#N/A		#N/A	#N/A
bin.CSSed165cm.47	SLOV00000000	Kiritimatiellae bacterium CSSed165cm_47	Kiritimatiellae bacterium CSSed165cm_47	3.52691	410	11.049	54.085	9.40971	62.263	0	0	0	39	90.57	3.41	14.29	d__Bacteria;p__Verrucomicrobia;c__Kiritimatiellae	k__Bacteria	NOT CPR	100	#N/A	#N/A	#N/A	#N/A	#N/A	#N/A
bin.CSSed165cm.527	SLQJ00000000	Kiritimatiellae bacterium CSSed165cm_527	Kiritimatiellae bacterium CSSed165cm_527	1.70902	365	4.916	17.902	7.4516	59.393	0	0	0	19	66.98	2.42	0	d__Bacteria;p__Verrucomicrobia;c__Kiritimatiellae	k__Bacteria	INCONCLUSIVE	61	#N/A	#N/A	#N/A	#N/A	#N/A	#N/A
bin.CSSed165cm.580	SLRP00000000	Kiritimatiellae bacterium CSSed165cm_580	Kiritimatiellae bacterium CSSed165cm_580	2.21874	250	11.491	48.822	7.6026	51.589	0	0	0	34	88.19	3.04	20	d__Bacteria;p__Verrucomicrobia;c__Kiritimatiellae	k__Bacteria	NOT CPR	100	#N/A	#N/A	#N/A	#N/A	#N/A	#N/A
bin.CSSed162cmA.507	SKSC00000000	Kiritimatiellales bacterium CSSed162cmA_507	Kiritimatiellales bacterium CSSed162cmA_507	3.1614	513	7.221	31.297	7.66175	62.374	0	0	0	32	74.4	2.76	14.29	d__Bacteria;p__Verrucomicrobia;c__Kiritimatiellae;o__Kiritimatiellales	k__Bacteria	NOT CPR	94	#N/A	#N/A	#N/A	#N/A	#N/A	#N/A
bin.CSSed165cm.30	SLLF00000000	Kiritimatiellae bacterium CSSed165cm_30	Kiritimatiellae bacterium CSSed165cm_30	2.35296	383	6.866	23.763	8.33469	60.524	0	0	0	29	80.33	1.88	16.67	d__Bacteria;p__Verrucomicrobia;c__Kiritimatiellae;o__SS1-B-03-39	k__Bacteria	NOT CPR	98	#N/A	#N/A	#N/A	#N/A	#N/A	#N/A
bin.CSSed165cm.27R1	SLKS00000000	Kiritimatiellae bacterium CSSed165cm_27R1	Kiritimatiellae bacterium CSSed165cm_27R1	3.98771	409	12.859	55.427	11.5866	62.133	1	1	0	34	85.81	5.43	0	d__Bacteria;p__Verrucomicrobia;c__Kiritimatiellae;o__UBA8416	k__Bacteria	NOT CPR	98	AB294935 uncultured Verrucomicrobia bacterium	Bacteria/Kiritimatiellaeota/Kiritimatiellae/WC HB1-41	86.1035	1e-86	378	97.0899
bin.CSSed165cm.338	SLMC00000000	Kiritimatiellae bacterium CSSed165cm_338	Kiritimatiellae bacterium CSSed165cm_338	2.62084	458	6.429	23.741	10.3701	60.046	1	1	1	22	79.73	2.39	28.57	d__Bacteria;p__Verrucomicrobia;c__Kiritimatiellae;o__UBA8416	k__Bacteria	NOT CPR	83	JX000955 uncultured bacterium	Bacteria/Kiritimatiellaeota/Kiritimatiellae/WC HB1-41	87.5332	1e-102	409	92.176
bin.CSSed162cmA.397	SKPX00000000	Kiritimatiellae bacterium CSSed162cmA_397	Kiritimatiellae bacterium CSSed162cmA_397	1.69102	118	21.942	91.286	20.1014	51.299	0	1	0	29	54.22	1.38	0	d__Bacteria;p__Verrucomicrobia;c__Kiritimatiellae;o__UBA8416;f__UBA8416	k__Bacteria	NOT CPR	89	KC852957 uncultured bacterium	Bacteria/Kiritimatiellaeota/Kiritimatiellae/WCH B1-41	96.0705	0	1584	93.1818
bin.CSSed162cmB.164	SKVN00000000	Kiritimatiellae bacterium CSSed162cmB_164	Kiritimatiellae bacterium CSSed162cmB_164	1.96888	203	13.12	56.304	27.7037	51.729	0	1	0	33	64.39	2.06	0	d__Bacteria;p__Verrucomicrobia;c__Kiritimatiellae;o__UBA8416;f__UBA8416	k__Bacteria	INCONCLUSIVE	72	KC852957 uncultured bacterium	Bacteria/Kiritimatiellaeota/Kiritimatiellae/WC HB1-41	93.1034		418	97.1292
bin.CSSed162cmB.463R1	SLBU00000000	Kiritimatiellae bacterium CSSed162cmB_463R1	Kiritimatiellae bacterium CSSed162cmB_463R1	1.32871	202	7.87	22.129	17.6256	56.42	0	1	0	24	69.13	1.61	28.57	d__Bacteria;p__Verrucomicrobia;c__Kiritimatiellae;o__UBA8416;f__UBA8416	k__Bacteria	NOT CPR	97	KC852957 uncultured bacterium	Bacteria/Kiritimatiellaeota/Kiritimatiellae/WC HB1-41	95.8231	0	420	96.9048
bin.CSSed165cm.406	SLNM00000000	Lentisphaeria bacterium CSSed165cm_406	Lentisphaeria bacterium CSSed165cm_406	2.03251	384	5.902	19.899	8.15612	57.898	0	0	0	30	71.08	2.73	0	d__Bacteria;p__Verrucomicrobia;c__Lentisphaeria	k__Bacteria	NOT CPR	98	#N/A	#N/A	#N/A	#N/A	#N/A	#N/A
bin.CSSed165cm.64	SLSR00000000	Lentisphaeria bacterium CSSed165cm_64	Lentisphaeria bacterium CSSed165cm_64	2.37738	281	11.266	34.965	9.77738	61.051	0	0	0	37	87.57	1.8	0	d__Bacteria;p__Verrucomicrobia;c__Lentisphaeria	k__Bacteria	NOT CPR	97	#N/A	#N/A	#N/A	#N/A	#N/A	#N/A
bin.CSSed162cmA.317	SKOE00000000	Opitutales bacterium CSSed162cmA_317	Opitutales bacterium CSSed162cmA_317	3.17486	403	9.532	35.056	10.0193	58.503	0	1	0	44	96.28	4.05	14.29	d__Bacteria;p__Verrucomicrobia;c__Verrucomicrobiae;o__Opitutales	k__Bacteria;p__Verrucomicrobia;c__Opitutae;o__Opitutales	NOT CPR	98	JQ738989 uncultured bacterium	Bacteria/Verrucomicrobia/Verrucomicrobiae/Opit utales/Puniceicoccaceae/Verruc-01	95.614	5e-46	126	90.4762
bin.CSSed162cmA.331	SKOO00000000	Opitutales bacterium CSSed162cmA_331	Opitutales bacterium CSSed162cmA_331	4.33031	281	26.093	121.165	11.5826	60.005	1	0	1	37	98.65	2.7	0	d__Bacteria;p__Verrucomicrobia;c__Verrucomicrobiae;o__Opitutales	k__Bacteria;p__Verrucomicrobia;c__Opitutae;o__Opitutales	NOT CPR	98	#N/A	#N/A	#N/A	#N/A	#N/A	#N/A
bin.CSSed162cmA.406	SKQD00000000	Opitutales bacterium CSSed162cmA_406	Opitutales bacterium CSSed162cmA_406	1.8311	415	4.5	18.486	12.2538	60.217	0	1	0	20	62.91	2.28	80	d__Bacteria;p__Verrucomicrobia;c__Verrucomicrobiae;o__Opitutales	k__Bacteria;p__Verrucomicrobia;c__Opitutae;o__Opitutales	NOT CPR	86	LFIK01006839 soda lake metagenome	Bacteria/Verrucomicrobia/Verrucomicrobiae/Opit utales/uncultured	90.3114	1e-85	298	96.9799
bin.CSSed162cmB.177	SKVV00000000	Opitutales bacterium CSSed162cmB_177	Opitutales bacterium CSSed162cmB_177	4.12332	267	29.43	105.162	19.8334	59.974	1	0	1	40	100	2.03	0	d__Bacteria;p__Verrucomicrobia;c__Verrucomicrobiae;o__Opitutales	k__Bacteria;p__Verrucomicrobia;c__Opitutae;o__Opitutales	NOT CPR	100	#N/A	#N/A	#N/A	#N/A	#N/A	#N/A
bin.CSSed162cmB.489	SLCD00000000	Opitutales bacterium CSSed162cmB_489	Opitutales bacterium CSSed162cmB_489	3.56075	170	39.741	127.898	19.321	58.191	0	0	0	43	99.32	1.35	0	d__Bacteria;p__Verrucomicrobia;c__Verrucomicrobiae;o__Opitutales	k__Bacteria;p__Verrucomicrobia;c__Opitutae;o__Opitutales	NOT CPR	100	#N/A	#N/A	#N/A	#N/A	#N/A	#N/A
bin.CSSed165cm.470	SLOW00000000	Opitutales bacterium CSSed165cm_470	Opitutales bacterium CSSed165cm_470	2.89987	385	9.051	37.315	9.33883	61.043	0	0	0	34	91.71	1.35	0	d__Bacteria;p__Verrucomicrobia;c__Verrucomicrobiae;o__Opitutales	k__Bacteria;p__Verrucomicrobia;c__Opitutae;o__Opitutales	NOT CPR	100	#N/A	#N/A	#N/A	#N/A	#N/A	#N/A
bin.CSSed165cm.65	SLSS00000000	Opitutales bacterium CSSed165cm_65	Opitutales bacterium CSSed165cm_65	4.01822	277	21.696	173.53	27.8169	60.382	0	0	0	37	97.97	3.51	71.43	d__Bacteria;p__Verrucomicrobia;c__Verrucomicrobiae;o__Opitutales	k__Bacteria;p__Verrucomicrobia;c__Opitutae;o__Opitutales	NOT CPR	100	#N/A	#N/A	#N/A		#N/A	#N/A
bin.CSSed165cm.93	SLTG00000000	Opitutales bacterium CSSed165cm_93	Opitutales bacterium CSSed165cm_93	3.40583	146	40.989	127.898	18.4586	58.488	0	0	0	46	99.32	1.35	0	d__Bacteria;p__Verrucomicrobia;c__Verrucomicrobiae;o__Opitutales	k__Bacteria;p__Verrucomicrobia;c__Opitutae;o__Opitutales	NOT CPR	100	#N/A	#N/A	#N/A	#N/A	#N/A	#N/A
bin.CSBr16.105	SKFT00000000	Puniceicoccaceae bacterium CSBr16_105	Puniceicoccaceae bacterium CSBr16_105	1.8608	184	12.885	70.447	74.9711	52.591	1	0	1	25	92.57	0	0	d__Bacteria;p__Verrucomicrobia;c__Verrucomicrobiae;o__Opitutales;f__Puniceicoccaceae	k__Bacteria;p__Verrucomicrobia;c__Opitutae;o__Opitutales	NOT CPR	98	#N/A	#N/A	#N/A	#N/A	#N/A	#N/A
bin.CSSed162cmB.323R1	SKZI00000000	Puniceicoccaceae bacterium CSSed162cmB_323R1	Puniceicoccaceae bacterium CSSed162cmB_323R1	1.36665	285	4.978	21.081	6.12423	53.009	0	0	0	22	65	0	0	d__Bacteria;p__Verrucomicrobia;c__Verrucomicrobiae;o__Opitutales;f__Puniceicoccaceae	k__Bacteria;p__Verrucomicrobia;c__Opitutae;o__Opitutales	NOT CPR	81	#N/A	#N/A	#N/A		#N/A	#N/A
bin.CSSed162cmA.196	SKLD00000000	Opitutales bacterium CSSed162cmA_196	Opitutales bacterium CSSed162cmA_196	4.07765	562	8.754	43.54	10.9742	62.771	0	0	0	36	94.93	1.39	75	d__Bacteria;p__Verrucomicrobia;c__Verrucomicrobiae;o__Opitutales;f__Verruc-01	k__Bacteria;p__Verrucomicrobia;c__Opitutae;o__Opitutales	NOT CPR	100	#N/A	#N/A	#N/A		#N/A	#N/A
bin.CSSed162cmB.349	SKZU00000000	Opitutales bacterium CSSed162cmB_349	Opitutales bacterium CSSed162cmB_349	3.94641	533	8.865	35.419	14.4255	62.646	0	1	0	39	92.23	1.91	100	d__Bacteria;p__Verrucomicrobia;c__Verrucomicrobiae;o__Opitutales;f__Verruc-01	k__Bacteria;p__Verrucomicrobia;c__Opitutae;o__Opitutales	NOT CPR	100	DQ432378 uncultured gamma proteobacterium	Bacteria/Verrucomicrobia/Verrucomicrobiae/Opit utales/Puniceicoccaceae/Verruc-01	98.9924	0	405	98.0247
bin.CSSed165cm.210	SLIV00000000	Opitutales bacterium CSSed165cm_210	Opitutales bacterium CSSed165cm_210	3.93099	543	8.884	31.763	11.0732	62.702	1	0	1	34	91.33	1.28	75	d__Bacteria;p__Verrucomicrobia;c__Verrucomicrobiae;o__Opitutales;f__Verruc-01	k__Bacteria;p__Verrucomicrobia;c__Opitutae;o__Opitutales	NOT CPR	98	#N/A	#N/A	#N/A	#N/A	#N/A	#N/A
bin.CSSed165cm.301R1	SLLG00000000	Opitutales bacterium CSSed165cm_301R1	Opitutales bacterium CSSed165cm_301R1	4.44192	374	17.763	74.502	12.1024	63.751	1	1	1	39	95	3.42	0	d__Bacteria;p__Verrucomicrobia;c__Verrucomicrobiae;o__Opitutales;f__Verruc-01	k__Bacteria;p__Verrucomicrobia;c__Opitutae;o__Opitutales	NOT CPR	100	DQ432378 uncultured gamma proteobacterium	Bacteria/Verrucomicrobia/Verrucomicrobiae/Opit utales/Puniceicoccaceae/Verruc-01	99.7481	0	405	98.0247
bin.CSSed165cm.401	SLNJ00000000	Opitutales bacterium CSSed165cm_401	Opitutales bacterium CSSed165cm_401	3.67903	162	44.581	150.391	14.5656	61.713	1	1	1	39	98.31	1.01	0	d__Bacteria;p__Verrucomicrobia;c__Verrucomicrobiae;o__Opitutales;f__Verruc-01	k__Bacteria;p__Verrucomicrobia;c__Opitutae;o__Opitutales	NOT CPR	100	JN464995 uncultured organism	Bacteria/Verrucomicrobia/Verrucomicrobiae/Opit utales/Puniceicoccaceae/Verruc-01	91.9614	1e-115	416	74.7596
bin.CSSed162cmA.114R1	SKJT00000000	Verrucomicrobiales bacterium CSSed162cmA_114R1	Verrucomicrobiales bacterium CSSed162cmA_114R1	3.15595	406	9.364	38.405	18.0037	61.857	1	0	1	35	89.32	2.04	0	d__Bacteria;p__Verrucomicrobia;c__Verrucomicrobiae;o__Verrucomicrobiales	k__Bacteria;p__Verrucomicrobia;c__Verrucomicrobiae;o__Verrucomicrobiales;f__Verrucomicrobiaceae	NOT CPR	94	#N/A	#N/A	#N/A		#N/A	#N/A
bin.CSSed162cmA.213	SKLO00000000	Verrucomicrobiales bacterium CSSed162cmA_213	Verrucomicrobiales bacterium CSSed162cmA_213	3.94286	666	6.697	30.065	20.4281	67.412	0	0	0	23	77.52	0.68	0	d__Bacteria;p__Verrucomicrobia;c__Verrucomicrobiae;o__Verrucomicrobiales	k__Bacteria;p__Verrucomicrobia;c__Verrucomicrobiae;o__Verrucomicrobiales;f__Verrucomicrobiaceae	NOT CPR	95	#N/A	#N/A	#N/A	#N/A	#N/A	#N/A
bin.CSSed162cmB.224	SKXA00000000	Verrucomicrobiales bacterium CSSed162cmB_224	Verrucomicrobiales bacterium CSSed162cmB_224	3.0151	644	4.891	22.844	31.2259	67.358	0	0	0	18	64.13	0.68	0	d__Bacteria;p__Verrucomicrobia;c__Verrucomicrobiae;o__Verrucomicrobiales	k__Bacteria;p__Verrucomicrobia;c__Verrucomicrobiae;o__Verrucomicrobiales;f__Verrucomicrobiaceae	NOT CPR	95	#N/A	#N/A	#N/A	#N/A	#N/A	#N/A
bin.CSSed162cmB.496R1	SLCJ00000000	Verrucomicrobiales bacterium CSSed162cmB_496R1	Verrucomicrobiales bacterium CSSed162cmB_496R1	2.83246	413	8.127	29.374	23.1946	62.062	0	1	1	32	81.95	1.74	25	d__Bacteria;p__Verrucomicrobia;c__Verrucomicrobiae;o__Verrucomicrobiales	k__Bacteria;p__Verrucomicrobia;c__Verrucomicrobiae;o__Verrucomicrobiales;f__Verrucomicrobiaceae	NOT CPR	97	JN437731 uncultured organism	Bacteria/Verrucomicrobia/Verrucomicrobiae/Verru comicrobiales/Rubritaleaceae/Roseibacillus	90.8576	0	1580	78.2278
bin.CSSed165cm.183R1	SLIB00000000	Verrucomicrobiales bacterium CSSed165cm_183R1	Verrucomicrobiales bacterium CSSed165cm_183R1	3.45451	446	9.781	36.651	10.7398	61.928	0	1	0	36	94.88	3.46	12.5	d__Bacteria;p__Verrucomicrobia;c__Verrucomicrobiae;o__Verrucomicrobiales	k__Bacteria;p__Verrucomicrobia;c__Verrucomicrobiae;o__Verrucomicrobiales;f__Verrucomicrobiaceae	NOT CPR	98	KC358000 uncultured bacterium	Bacteria/Verrucomicrobia/Verrucomicrobiae/Verr ucomicrobiales/Rubritaleaceae	90.7721	0	648	81.9444
bin.CSSed165cm.305	SLLI00000000	Verrucomicrobiales bacterium CSSed165cm_305	Verrucomicrobiales bacterium CSSed165cm_305	2.47181	602	4.141	11.854	6.86601	67.246	0	0	0	19	55.46	0.21	0	d__Bacteria;p__Verrucomicrobia;c__Verrucomicrobiae;o__Verrucomicrobiales	k__Bacteria;p__Verrucomicrobia;c__Verrucomicrobiae;o__Verrucomicrobiales;f__Verrucomicrobiaceae	INCONCLUSIVE	62	#N/A	#N/A	#N/A	#N/A	#N/A	#N/A
bin.CSSed162cmB.98	SLGN00000000	Verrucomicrobiales bacterium CSSed162cmB_98	Verrucomicrobiales bacterium CSSed162cmB_98	4.42813	759	6.574	28.894	7.50626	66.905	1	1	1	31	81.84	1.5	33.33	d__Bacteria;p__Verrucomicrobia;c__Verrucomicrobiae;o__Verrucomicrobiales;f__DEV007;g__Arctic95D-9	k__Bacteria;p__Verrucomicrobia;c__Verrucomicrobiae;o__Verrucomicrobiales;f__Verrucomicrobiaceae	NOT CPR	98	JN391557 uncultured bacterium	Bacteria/Verrucomicrobia/Verrucomicrobiae/Verru comicrobiales/DEV007	96.8208	0	1398	98.9986
bin.CSSed162cmB.42	SLAV00000000	Haloferula sp. CSSed162cmB_42	Haloferula sp. CSSed162cmB_42	4.13632	390	15.445	60.452	13.1197	63.217	1	1	0	43	98.08	4.25	25	d__Bacteria;p__Verrucomicrobia;c__Verrucomicrobiae;o__Verrucomicrobiales;f__Rubritaleaceae;g__Haloferula	k__Bacteria;p__Verrucomicrobia;c__Verrucomicrobiae;o__Verrucomicrobiales;f__Verrucomicrobiaceae	NOT CPR	100	FJ438005 uncultured bacterium	Bacteria/Verrucomicrobia/Verrucomicrobiae/Verr ucomicrobiales/Rubritaleaceae/Luteolibacter	93.3162	1e-155	400	97.25
