# Supplementary material for: Metagenomes and metatranscriptomes shed new light on the microbial-mediated sulfur cycle in a Siberian soda lake
Source: BMC Biol. 2019 Aug 22;17:69. doi: 10.1186/s12915-019-0688-7 (PMC6704655; doi:10.1186/s12915-019-0688-7)
Supplement: Supplementary file 6 — Dataset 2. Phylogenetic tree of all bacterial MAGs obtained in this study and in [35] based on 16 ribosomal proteins. References included in the tree were obtained from [98]. (TRE 269 kb) [file 12915_2019_688_MOESM6_ESM.tre]

((Bacteria_RIFCSPLOWO2_12_FULL_PLX_64_10:1.08192,Bacteria_CG_CP02_CG_CP02_01:1.22747)0.000:0.14719,((((((((bin_CSSed10_472R1:0.42817,(bin_CSSed10_282R1:0.09930,bin_CSSed10_371:0.10618)1.000:0.31724)1.000:0.26065,((bin_B1Sed10_90R1:0.00101,bin_T1Sed10_83R1:0.00103)1.000:0.50179,(bin_CSSed10_235:0.00136,bin_CSSed165cm_109:0.00128)1.000:0.57493)1.000:0.18477)1.000:0.74203,(((Bacteria_Elusimicrobia_Elusimicrobia_Elusimicrobiales_Elusimicrobiaceae_Elusimicrobium_minutum_Pei191:0.63348,(Bacteria_Elusimicrobia_GWA2_Elusimicrobia_51_34:0.29491,(((Bacteria_Elusimicrobia_GWF2_Elusimicrobia_62_30:0.17462,Bacteria_Elusimicrobia_RifOxyA12_full_Elusimicrobia_57_11:0.16183)1.000:0.08777,((Bacteria_Elusimicrobia_GWA2_Elusimicrobia_62_23:0.08788,(Bacteria_Elusimicrobia_GWB2_Elusimicrobia_63_16:0.10062,Bacteria_Elusimicrobia_GWD2_Elusimicrobia_63_28:0.08186)1.000:0.05915)1.000:0.06070,(Bacteria_Elusimicrobia_GWA2_Elusimicrobia_61_42:0.07187,(Bacteria_Elusimicrobia_GWC2_Elusimicrobia_61_19:0.07877,(Bacteria_Elusimicrobia_Elusimicrobia_CG_Elusi_01:0.11599,Bacteria_Elusimicrobia_RIFCSPHIGHO2_02_FULL_Elusimicrobia_61_10:0.35881)0.510:0.03284)0.530:0.02431)0.940:0.04921)0.990:0.08807)0.990:0.18351,(Bacteria_Elusimicrobia_RIFOXYB2_FULL_Elusimicrobia_62_6:0.25630,(Bacteria_Elusimicrobia_GWC2_Elusimicrobia_56_31:0.09502,Bacteria_Elusimicrobia_RIFOXYA2_FULL_Elusimicrobia_53_38:0.09103)1.000:0.16223)1.000:0.12797)0.350:0.06251)1.000:0.34810)1.000:0.20195,(Bacteria_Elusimicrobia_RIFCSPLOWO2_12_FULL_Elusimicrobia_59_9:0.75216,((Bacteria_Elusimicrobia_RIFCSPHIGHO2_02_FULL_Elusimicrobia_57_9:0.32789,((Bacteria_Elusimicrobia_GWC2_Elusimicrobia_65_9:0.09873,(Bacteria_Elusimicrobia_RBG_16_Elusimicrobia_66_12:0.05392,Bacteria_Elusimicrobia_RIFOXYD12_FULL_Elusimicrobia_66_9:0.04698)1.000:0.08166)1.000:0.28060,Bacteria_Elusimicrobia_RIFOXYA2_FULL_Elusimicrobia_69_6:0.40180)0.930:0.09810)1.000:0.27318,(Bacteria_Elusimicrobia_CG_Elusi_04:0.45512,Bacteria_Elusimicrobia_GWA2_Elusimicrobia_69_24:0.42177)1.000:0.21491)1.000:0.15638)0.760:0.10008)1.000:0.29610,((((Bacteria_Elusimicrobia_Elusimicrobia_uncultured_Termite_group_1_bacterium_phylotype_Rs_D17:0.10130,Bacteria_Elusimicrobia_Endomicrobia_Candidatus_Endomicrobium_trichonymphae_submission_450:0.10124)1.000:0.60721,(Bacteria_Elusimicrobia_RIFOXYB2_FULL_Elusimicrobia_49_7:0.31273,(Bacteria_Elusimicrobia_RIFOXYA2_FULL_Elusimicrobia_47_53:0.30416,Bacteria_Elusimicrobia_RIFOXYB2_FULL_Elusimicrobia_50_12:0.29556)0.620:0.06660)1.000:0.14086)1.000:0.20104,((Bacteria_Elusimicrobia_CG_Elusi_05:0.47150,(Bacteria_Elusimicrobia_RIFOXYA2_FULL_Elusimicrobia_39_19:0.33189,(Bacteria_Elusimicrobia_RIFOXYA2_FULL_Elusimicrobia_40_6:0.18469,Bacteria_Elusimicrobia_RIFOXYB2_FULL_Elusimicrobia_48_7:0.22121)1.000:0.17348)1.000:0.26573)1.000:0.29899,(Bacteria_Elusimicrobia_RIFOXYD2_FULL_Elusimicrobia_34_15:0.11285,Bacteria_Elusimicrobia_RIFOXYD2_FULL_Elusimicrobia_34_30:0.12187)1.000:0.71533)0.370:0.08585)0.290:0.06972,((Bacteria_Elusimicrobia_RIFCSPLOWO2_02_FULL_Elusimicrobia_39_32:0.49024,(Bacteria_Elusimicrobia_RIFCSPLOWO2_01_FULL_Elusimicrobia_64_13:0.37404,(Bacteria_Elusimicrobia_RIFCSPLOWO2_01_FULL_Elusimicrobia_54_10:0.20404,Bacteria_Elusimicrobia_RIFCSPLOWO2_01_FULL_Elusimicrobia_60_11:0.15293)1.000:0.25170)0.930:0.10627)1.000:0.44222,Bacteria_Elusimicrobia_RIFCSPLOWO2_01_FULL_Elusimicrobia_59_12:0.82228)0.380:0.07761)0.780:0.12860)1.000:0.23543)0.900:0.18279,((Bacteria_WOR-3_RBG_13_WOR_3_43_14:0.33419,(Bacteria_WOR_3_uncultured_SMTZ_42:0.35600,Bacteria_WOR_3_uncultured_SMTZ_60:0.30165)0.480:0.06752)1.000:0.96827,((Bacteria_RIF1_RIFOXYC2_FULL_RIF01_39_67:0.03710,(Bacteria_RIF1_GWA2_RIF01_43_8:0.04635,Bacteria_RIF1_RIFOXYA2_FULL_RIF01_40_8:0.05676)1.000:0.04003)1.000:1.03179,((Bacteria_CP_TM6_GWF2_TM6_28_16:0.55213,(Bacteria_CP_TM6_GWF2_TM6_38_10:0.44700,(Bacteria_CP_TM6_GWF2_TM6_36_6_partial:0.32786,Bacteria_CP_TM6_GWF2_TM6_37_49:0.38247)1.000:0.19860)1.000:0.19529)1.000:0.27654,(Bacteria_TM6_RIFCSPHIGHO2_12_FULL_TM6_38_8:0.88882,((Bacteria_TM6_RIFCSPHIGHO2_12_FULL_TM6_32_22:0.62320,Bacteria_TM6_RIFCSPHIGHO2_12_FULL_TM6_36_22:0.71962)0.680:0.15842,((Bacteria_CP_TM6_GWF2_TM6_32_72:0.60834,(Bacteria_CP_TM6_GWF2_TM6_30_66:0.61187,Bacteria_TM6_bacterium_JCVI_TM6SC1:0.65077)0.870:0.13195)0.740:0.07421,(Bacteria_CP_TM6_GWE2_TM6_41_16:0.68704,((Bacteria_CP_TM6_GWF2_TM6_43_17_partial:0.14000,bin_CSBr16_89:0.19992)1.000:0.39670,(Bacteria_CP_TM6_GWE2_TM6_42_60:0.32948,Bacteria_CP_TM6_gwf2_TM6_43_87:0.30592)1.000:0.17231)1.000:0.33860)1.000:0.16405)0.530:0.07002)0.550:0.08059)0.940:0.12974)1.000:0.82854)0.270:0.14983)0.170:0.07642)0.080:0.06594,((Bacteria_Omnitrophica_CG_Omnitr_02:0.88713,bin_CSSed11_257:1.04218)1.000:0.37860,(((Bacteria_CP_OP3_candidate_division_OP3_bacterium_SCGC_AAA011_A17_Dusel_001_263:0.06832,Bacteria_Omnitrophica_GWA2_OP3_50_21:0.05726)1.000:0.49337,((Bacteria_Omnitrophica_RIFCSPLOWO2_02_FULL_Omnitrophica_44_11:0.45551,(Bacteria_Omnitrophica_RIFCSPLOWO2_01_FULL_Omnitrophica_45_10b:0.35465,(Bacteria_Omnitrophica_RIFCSPLOWO2_01_FULL_Omnitrophica_50_24:0.33897,Bacteria_Omnitrophica_RIFCSPLOWO2_12_FULL_Omnitrophica_50_11:0.38232)1.000:0.14153)0.990:0.09634)1.000:0.27427,(Bacteria_Omnitrophica_GWA2_OP3_52_8:0.52084,(Bacteria_CP_OP3_candidate_division_OP3_bacterium_SCGC_AAA257_O07_Etoliko_001_147:0.40849,(Bacteria_Omnitrophica_RifOxyB12_full_OP3_50_7:0.54618,Bacteria_Omnitrophica_GWA2_OP3_52_12:0.49005)0.350:0.06389)0.640:0.07691)1.000:0.19829)0.990:0.11675)1.000:0.46620,(((((Bacteria_WOR-2_RIFCSPHIGHO2_02_FULL_WOR_2_63_39:0.54754,Bacteria_WOR-2_RIFCSPHIGHO2_02_FULL_WOR_2_67_20:0.54737)1.000:0.59594,Bacteria_WOR-2_RIFCSPHIGHO2_02_FULL_WOR_2_68_15:0.93290)0.650:0.16524,(Bacteria_WOR-2_RIFCSPLOWO2_12_FULL_WOR_2_51_24:0.36258,Bacteria_WOR_2_uncultured_SMTZ_29:0.30613)1.000:0.31759)0.460:0.08336,((((Bacteria_WOR-2_GWA2_WOR_2_47_8:0.40438,Bacteria_WOR-2_RIFCSPHIGHO2_02_FULL_WOR_2_48_11:0.37552)1.000:0.11314,((Bacteria_WOR-2_RIFCSPHIGHO2_02_FULL_WOR_2_52_10:0.41336,(Bacteria_WOR-2_RIFCSPHIGHO2_02_FULL_WOR_2_50_17:0.28466,(Bacteria_WOR-2_GWA2_WOR_2_53_43:0.05935,Bacteria_WOR-2_RIFCSPHIGHO2_01_FULL_WOR_2_52_10:0.05191)1.000:0.24756)1.000:0.10670)0.400:0.05255,(Bacteria_WOR-2_GWA2_WOR_2_45_18:0.34092,Bacteria_WOR-2_RIFOXYB2_FULL_WOR_2_38_16:0.38742)0.370:0.05895)1.000:0.15255)1.000:0.52203,(Bacteria_Omnitrophica_CG_Omnitr_01:0.82019,(((Bacteria_WOR-2_GWB2_WOR_2_45_9:0.00101,Bacteria_WOR-2_RIFOXYC2_FULL_WOR_2_45_15:0.00138)1.000:0.32865,(Bacteria_WOR-2_GWF2_WOR_2_43_52:0.34207,(Bacteria_WOR-2_RIFCSPHIGHO2_02_FULL_WOR_2_45_21:0.08980,Bacteria_WOR-2_RIFCSPHIGHO2_02_FULL_WOR_2_46_37:0.07654)1.000:0.23421)0.930:0.07675)1.000:0.36963,((Bacteria_WOR-2_RBG_13_WOR-2_44_8b:0.31280,Bacteria_WOR-2_RIFCSPLOWO2_12_FULL_WOR_2_51_8:0.38766)0.820:0.07700,(Bacteria_WOR-2_RBG_13_WOR_2_41_10:0.38327,Bacteria_WOR-2_RIFCSPLOWO2_01_FULL_WOR_2_41_12:0.34843)0.850:0.07915)1.000:0.27445)0.990:0.12308)0.600:0.07381)0.870:0.07275,(bin_CSSed10_381R1:0.28651,bin_T3Sed10_202R1:0.28706)1.000:1.20697)0.470:0.10029)0.340:0.07705,(((Bacteria_OP3X_RIFCSPHIGHO2_02_FULL_OP3X_63_14:0.32115,(Bacteria_OP3X_RIFCSPHIGHO2_02_FULL_OP3X_51_18:0.33611,(Bacteria_Omnitrophica_CG_Omnitr_05:0.20842,Bacteria_Omnitrophica_CG_Omnitr_06:0.14837)1.000:0.19814)0.910:0.10813)1.000:0.64656,(Bacteria_Omnitrophica_CG_Omnitr_04:0.03933,Bacteria_OP3X_GWA2_OP3X_41_15:0.04756)1.000:0.77075)0.340:0.10373,((Bacteria_Omnitrophica_CG_Omnitr_03:0.70892,Bacteria_Omnitrophica_CG_Omnitr_07:0.84781)0.640:0.11149,((Bacteria_OP3X_RBG_13_OP3X_46_9:0.69693,(Bacteria_OP3X_RIFCSPLOWO2_01_FULL_OP3X_45_10:0.40860,Bacteria_OP3X_RIFCSPLOWO2_02_FULL_OP3X_45_16:0.35652)1.000:0.28346)0.920:0.14006,(bin_CSSed10_423:0.62986,bin_CSSed165cm_186R1:0.54131)1.000:0.61169)0.530:0.10245)0.270:0.07717)0.280:0.05902)0.910:0.14149)0.980:0.12569)0.470:0.11346)0.040:0.06368,Bacteria_CG_CP01_CG_CP01_01:1.05298)0.000:0.05532,((((((Bacteria_Deferribacteres_Deferribacteres_Deferribacterales_CG_Deferri_01:0.77622,(Bacteria_Marine_group_A_SAR406_SAR406_cluster_bacterium_sp._SCGC_AAA003_E22_Tropical_gyre_001_268:0.80896,(Bacteria_Marine_group_A_SAR406_SAR406_cluster_bacterium_JGI_0000113_D11:0.64939,(Bacteria_Marine_group_A_SAR406_SAR406_cluster_bacterium_SCGC_AAA298_D23:0.19942,(Bacteria_Marine_group_A_SAR406_SAR406_cluster_bacterium_JGI_0000113_G11:0.30212,Bacteria_Marine_group_A_SAR406_SAR406_cluster_bacterium_SCGC_AAA076_M08:0.00918)1.000:0.21701)1.000:0.74487)1.000:0.18981)1.000:0.13726)0.550:0.08804,(Bacteria_Marine_group_A_SAR406_SAR406_cluster_bacterium_SCGC_AAA257_N23_Etoliko_001_146:0.42128,(Bacteria_Marine_group_A_SAR406_SAR406_cluster_bacterium_JGI_0000039_D08_Combined_Assembly_SAR406_1__SAR406:0.10503,(Bacteria_Marine_group_A_SAR406_SAR406_cluster_bacterium_JGI_0000039_E15_TAsludge_001_150:0.00102,(Bacteria_Marine_group_A_SAR406_SAR406_cluster_bacterium_JGI_0000039_D08_TAsludge_001_149:0.00101,Bacteria_Marine_group_A_SAR406_SAR406_cluster_bacterium_JGI_0000059_L03_TAbiofilm_001_169:0.00102)1.000:0.00100)1.000:0.02546)1.000:0.44428)1.000:0.28761)1.000:0.19309,(Bacteria_Caldithrix_RBG_16_Caldithrix_48_16:0.66432,Bacteria_KSB1_uncultured_SMTZ_57:0.73397)0.380:0.11617)0.080:0.04894,((Bacteria_KSB1_uncultured_SMTZ_31:0.94702,(Bacteria_Caldithrix_RBG_13_Caldithrix_44_9:0.60466,Bacteria_unclassified_Bacteria_Caldithrix_abyssi_LF13_DSM_13497:0.49413)1.000:0.16149)0.180:0.07748,(((Bacteria_BacteroidetesChlorobi_group_Chlorobi_Chlorobia_Chlorobiales_Chlorobiaceae_Chloroherpeton_thalassium_ATCC_35110:0.33307,(Bacteria_BacteroidetesChlorobi_group_Chlorobi_Chlorobia_Chlorobiales_Chlorobiaceae_Prosthecochloris_aestuarii_DSM_271:0.25010,(Bacteria_BacteroidetesChlorobi_group_Chlorobi_Chlorobia_Chlorobiales_Chlorobiaceae_Chlorobaculum_parvum_NCIB_8327:0.23148,(Bacteria_BacteroidetesChlorobi_group_Chlorobi_Chlorobia_Chlorobiales_Chlorobiaceae_ChlorobiumPelodictyon_group_Chlorobium_chlorochromatii_CaD3:0.23473,Bacteria_BacteroidetesChlorobi_group_Chlorobi_Chlorobia_Chlorobiales_Chlorobiaceae_ChlorobiumPelodictyon_group_Pelodictyon_luteolum_DSM_273:0.20057)1.000:0.08929)0.870:0.05792)1.000:0.31376)1.000:0.50653,(((((Bacteria_BacteroidetesChlorobi_group_Ignavibacteria_Ignavibacteria_Ignavibacteriales_Ignavibacteriaceae_Melioribacter_roseus_P3M:0.19158,Bacteria_Ignavibacteria_RIFOXYC2_FULL_Ignavibacteria_38_25:0.27610)1.000:0.09838,(Bacteria_Ignavibacteria_GWB2_Ignavibacteria_35_6b:0.31599,Bacteria_Ignavibacteria_RBG_13_Ignavibacteria_36_8:0.25985)0.920:0.06742)1.000:0.11400,((Bacteria_Ignavibacteria_RBG_16_Ignavibacteria_36_9:0.32669,((Bacteria_Ignavibacteria_CG_Ignavi_02:0.23994,Bacteria_Ignavibacteria_CG_Ignavi_01:0.41693)0.160:0.06173,((Bacteria_Ignavibacteria_RBG_16_Ignavibacteria_34_14:0.11766,Bacteria_Ignavibacteria_RIFOXYA2_FULL_Ignavibacteria_37_17:0.14320)1.000:0.14666,Bacteria_Ignavibacteria_RIFOXYD12_FULL_Ignavibacteria_36_8:0.30452)0.260:0.03903)0.200:0.04124)0.270:0.06005,Bacteria_BacteroidetesChlorobi_group_Ignavibacteria_Ignavibacteria_Ignavibacteriales_Ignavibacteriaceae_Ignavibacterium_album_Mat9_16_JCM_16511:0.24289)1.000:0.08965)1.000:0.23847,((((bin_CSSed10_268:0.00102,bin_CSSed162cmA_379:0.00102)1.000:0.09555,((((bin_CSSed10_4:0.10884,bin_T3Sed10_11:0.00102)0.580:0.00102,bin_B1Sed10_13:0.00102)0.490:0.00100,(bin_CSSed11_8:0.00103,bin_CSSed165cm_209:0.00227)0.520:0.00094)0.350:0.00102,bin_CSSed162cmA_308:0.01552)0.960:0.05552)1.000:0.09886,((bin_CSSed10_136R1:0.00825,bin_CSSed11_128:0.12940)1.000:0.08123,((bin_CSSed11_208:0.06416,(bin_CSSed10_146R1:0.00102,bin_T3Sed10_143:0.00102)1.000:0.04860)1.000:0.05711,((bin_CSSed162cmB_579R1:0.00102,(bin_CSSed11_93R1:0.29962,bin_CSSed165cm_521R1:0.00172)0.720:0.00102)0.780:0.00935,bin_CSSed162cmA_495:0.21042)1.000:0.14983)0.500:0.02539)0.590:0.04357)1.000:0.42062,(Bacteria_Ignavibacteria_RIFCSPLOWO2_02_FULL_Ignavibacteria_55_14:0.36951,(Bacteria_Ignavibacteria_GWA2_Ignavibacteria_54_16:0.20736,Bacteria_Ignavibacteria_GWA2_Ignavibacteriae_55_25:0.21556)1.000:0.12867)1.000:0.26984)0.770:0.10706)0.440:0.06032,(Bacteria_RIF-IGX_GWF2_RIF_IGX_33_9:0.59009,Bacteria_RIF-IGX_RIFOXYC2_FULL_RIF_IGX_35_21:0.48637)1.000:0.41482)0.820:0.08071)0.560:0.07931,((((Bacteria_BacteroidetesChlorobi_group_Bacteroidetes_Sphingobacteriia_Sphingobacteriales_Chitinophagaceae_Chitinophaga_pinensis_DSM_2588:0.21044,(Bacteria_BacteroidetesChlorobi_group_Bacteroidetes_Sphingobacteriia_Sphingobacteriales_Chitinophagaceae_Segetibacter_koreensis_DSM_18137:0.20320,(Bacteria_BacteroidetesChlorobi_group_Bacteroidetes_Sphingobacteriia_Sphingobacteriales_Chitinophagaceae_Niastella_koreensis_GR20_10_DSM_17620:0.24019,(Bacteria_BacteroidetesChlorobi_group_Bacteroidetes_Sphingobacteriia_Sphingobacteriales_Chitinophagaceae_Niabella_soli_JS13_8_DSM_19437:0.21614,Bacteria_BacteroidetesChlorobi_group_Bacteroidetes_Sphingobacteriia_Sphingobacteriales_Chitinophagaceae_Terrimonas_ferruginea_DSM_30193:0.12661)1.000:0.14027)0.910:0.05232)1.000:0.11376)1.000:0.44271,((Bacteria_BacteroidetesChlorobi_group_Bacteroidetes_Sphingobacteriia_Sphingobacteriales_Saprospiraceae_Aureispira_sp._CCB_QB1:0.36169,Bacteria_BacteroidetesChlorobi_group_Bacteroidetes_Sphingobacteriia_Sphingobacteriales_Saprospiraceae_Saprospira_grandis_Lewin:0.36705)1.000:0.24995,((Bacteria_BacteroidetesChlorobi_group_Bacteroidetes_Sphingobacteriia_Sphingobacteriales_Saprospiraceae_Haliscomenobacter_hydrossis_O_DSM_1100:0.41544,Bacteria_BacteroidetesChlorobi_group_Bacteroidetes_Sphingobacteriia_Sphingobacteriales_Saprospiraceae_Lewinella_cohaerens_DSM_23179:0.34474)0.890:0.07888,(bin_CSSed162cmB_533:0.35677,((bin_CSSed162cmA_225:0.07334,(bin_CSSed162cmB_165:0.00102,((bin_CSSed165cm_146:0.00240,(bin_CSSed10_157R1:0.04735,bin_CSSed10_30:0.01753)0.980:0.01515)0.920:0.00101,bin_CSSed11_31:0.00102)0.200:0.00102)0.980:0.00100)1.000:0.23074,((bin_CSSed10_171:0.00102,bin_CSSed162cmB_271:0.00102)1.000:0.22874,(bin_CSSed165cm_270:0.00375,(bin_T3Sed10_207:0.00094,bin_CSSed11_198:0.05131)0.590:0.00138)1.000:0.20443)0.810:0.07126)1.000:0.30115)0.960:0.08067)1.000:0.09529)1.000:0.18950)0.980:0.10515,(((((((((bin_CSSed162cmB_293:0.0,bin_T3Sed10_241:0.0)1.000:0.13420,bin_CSSed162cmB_560:0.14044)1.000:0.23997,(bin_CSSed162cmA_79:0.59951,(bin_CSSed162cmB_100:0.00100,bin_CSSed165cm_34:0.01881)1.000:0.05613)0.570:0.33943)0.480:0.10089,(Bacteria_BacteroidetesChlorobi_group_Bacteroidetes_Flavobacteriia_Flavobacteriales_Cryomorphaceae_Crocinitomix_catalasitica_ATCC_23190:0.33160,(Bacteria_BacteroidetesChlorobi_group_Bacteroidetes_Flavobacteriia_Flavobacteriales_Cryomorphaceae_Fluviicola_taffensis_RW262_DSM_16823:0.23943,(bin_CSBr16_161:0.09348,(bin_CSSed162cmB_618:0.21370,bin_CSBr16_194:0.09014)0.520:0.03355)1.000:0.10774)1.000:0.12283)1.000:0.16807)0.380:0.05623,bin_T3Sed10_378:0.67545)0.340:0.05210,((Bacteria_BacteroidetesChlorobi_group_Bacteroidetes_Flavobacteriia_Flavobacteriales_Cryomorphaceae_Owenweeksia_Owenweeksia_hongkongensis_DSM_17368:0.35842,(bin_CSBr16_58:0.09100,(bin_CSSed162cmB_183:0.00204,bin_T3Sed10_273:0.00101)1.000:0.08550)1.000:0.31795)1.000:0.11939,((((Bacteria_BacteroidetesChlorobi_group_Bacteroidetes_Flavobacteriia_Flavobacteriales_Flavobacteriaceae_Flavobacterium_psychrophilum_JIP0286:0.16510,Bacteria_BacteroidetesChlorobi_group_Bacteroidetes_Flavobacteriia_Flavobacteriales_Flavobacteriaceae_Myroides_odoratimimus_CCUG_12700:0.14859)1.000:0.12628,((((((Bacteria_BacteroidetesChlorobi_group_Bacteroidetes_Flavobacteriia_Flavobacteriales_Flavobacteriaceae_Capnocytophaga_ochracea_DSM_7271:0.22964,Bacteria_BacteroidetesChlorobi_group_Bacteroidetes_Flavobacteriia_Flavobacteriales_Flavobacteriaceae_Imtechella_halotolerans_K1:0.09679)1.000:0.04261,Bacteria_BacteroidetesChlorobi_group_Bacteroidetes_Flavobacteriia_Flavobacteriales_Flavobacteriaceae_Sinomicrobium_oceani_CGMCC_1.12145:0.11253)0.930:0.03581,(Bacteria_BacteroidetesChlorobi_group_Bacteroidetes_Flavobacteriia_Flavobacteriales_Flavobacteriaceae_Zhouia_amylolytica_AD3:0.11816,(Bacteria_BacteroidetesChlorobi_group_Bacteroidetes_Flavobacteriia_Flavobacteriales_Flavobacteriaceae_Galbibacter_sp._ck_I2_15:0.10296,Bacteria_BacteroidetesChlorobi_group_Bacteroidetes_Flavobacteriia_Flavobacteriales_Flavobacteriaceae_Joostella_marina_En5_DSM_19592:0.06357)1.000:0.06310)0.550:0.02720)0.990:0.03111,((((Bacteria_BacteroidetesChlorobi_group_Bacteroidetes_Flavobacteriia_Flavobacteriales_Flavobacteriaceae_Zobellia_uliginosa_MAR_2009_138:0.11254,Bacteria_BacteroidetesChlorobi_group_Bacteroidetes_Flavobacteriia_Flavobacteriales_Flavobacteriales_bacterium_HTCC2170:0.10277)0.990:0.04781,Bacteria_BacteroidetesChlorobi_group_Bacteroidetes_Flavobacteriia_Flavobacteriales_Flavobacteriaceae_Eudoraea_adriatica_DSM_19308:0.14325)0.320:0.02128,(Bacteria_BacteroidetesChlorobi_group_Bacteroidetes_Flavobacteriia_Flavobacteriales_Flavobacteriaceae_Cellulophaga_lytica_HI1:0.10535,Bacteria_BacteroidetesChlorobi_group_Bacteroidetes_Flavobacteriia_Flavobacteriales_Flavobacteriaceae_Arenibacter_certesii_DSM_19833:0.15262)0.670:0.02952)0.440:0.03325,(Bacteria_BacteroidetesChlorobi_group_Bacteroidetes_Flavobacteriia_Flavobacteriales_Flavobacteriaceae_Robiginitalea_biformata_HTCC2501:0.16764,Bacteria_BacteroidetesChlorobi_group_Bacteroidetes_Flavobacteriia_Flavobacteriales_Flavobacteriaceae_Muricauda_ruestringensis_B1_DSM_13258:0.15059)0.260:0.02902)1.000:0.08684)0.940:0.03474,Bacteria_BacteroidetesChlorobi_group_Bacteroidetes_Flavobacteriia_Flavobacteriales_Flavobacteriaceae_Kordia_algicida_OT_1_unfinished_sequence:0.13705)0.840:0.03238,((Bacteria_BacteroidetesChlorobi_group_Bacteroidetes_Flavobacteriia_Flavobacteriales_Flavobacteriaceae_Aquimarina_megaterium_XH134:0.12916,((((Bacteria_BacteroidetesChlorobi_group_Bacteroidetes_Flavobacteriia_Flavobacteriales_Flavobacteriaceae_Gramella_forsetii_KT0803:0.09152,(Bacteria_BacteroidetesChlorobi_group_Bacteroidetes_Flavobacteriia_Flavobacteriales_Flavobacteriaceae_Zunongwangia_profunda_SM_A87:0.11239,Bacteria_BacteroidetesChlorobi_group_Bacteroidetes_Flavobacteriia_Flavobacteriales_Flavobacteriaceae_Salegentibacter_sp._Hel_I_6:0.09500)0.580:0.02756)0.980:0.04834,(Bacteria_BacteroidetesChlorobi_group_Bacteroidetes_Flavobacteriia_Flavobacteriales_Flavobacteriaceae_Gillisia_sp._CAL575:0.12268,Bacteria_BacteroidetesChlorobi_group_Bacteroidetes_Flavobacteriia_Flavobacteriales_Flavobacteriaceae_Salinimicrobium_xinjiangense_DSM_19287:0.08976)0.700:0.02815)0.890:0.04607,(Bacteria_BacteroidetesChlorobi_group_Bacteroidetes_Flavobacteriia_Flavobacteriales_Flavobacteriaceae_Mesonia_mobilis_DSM_19841:0.14484,(((Bacteria_BacteroidetesChlorobi_group_Bacteroidetes_Flavobacteriia_Flavobacteriales_Flavobacteriaceae_Psychroflexus_gondwanensis_ACAM_44:0.06632,bin_T3Sed10_262:0.03546)1.000:0.22158,(bin_CSBr16_54:0.18286,bin_T3Sed10_96:0.14939)1.000:0.08958)1.000:0.12849,(Bacteria_BacteroidetesChlorobi_group_Bacteroidetes_Flavobacteriia_Flavobacteriales_Flavobacteriaceae_Donghaeana_dokdonensis_DSW_6:0.31645,Bacteria_BacteroidetesChlorobi_group_Bacteroidetes_Flavobacteriia_Flavobacteriales_Flavobacteriaceae_Croceibacter_atlanticus_HTCC2559_Re_annotation_of_existing_genome_that_was_not_originally_submitted_by_me:0.18531)0.500:0.04068)0.350:0.04013)0.290:0.03564)0.300:0.03262,(Bacteria_BacteroidetesChlorobi_group_Bacteroidetes_Flavobacteriia_Flavobacteriales_Flavobacteriaceae_Krokinobacter_sp._4H_3_7_5:0.20140,Bacteria_BacteroidetesChlorobi_group_Bacteroidetes_Flavobacteriia_Flavobacteriales_Flavobacteriaceae_Leeuwenhoekiella_blandensis_MED217:0.13713)1.000:0.09270)0.150:0.02412)0.130:0.03337,(Bacteria_BacteroidetesChlorobi_group_Bacteroidetes_Flavobacteriia_Flavobacteriales_Flavobacteriaceae_Aequorivita_sublithincola_QSSC9_3_DSM_14238:0.19422,((((Bacteria_BacteroidetesChlorobi_group_Bacteroidetes_Flavobacteriia_Flavobacteriales_Flavobacteriaceae_Flavobacteriaceae_bacterium_P7_3_5:0.06597,Bacteria_BacteroidetesChlorobi_group_Bacteroidetes_Flavobacteriia_Flavobacteriales_Flavobacteriaceae_Gaetbulibacter_saemankumensis_DSM_17032:0.07882)1.000:0.03152,(Bacteria_BacteroidetesChlorobi_group_Bacteroidetes_Flavobacteriia_Flavobacteriales_Flavobacteriaceae_Lacinutrix_sp._5H_3_7_4:0.06047,(Bacteria_BacteroidetesChlorobi_group_Bacteroidetes_Flavobacteriia_Flavobacteriales_Flavobacteriaceae_Mesoflavibacter_zeaxanthinifaciens_DSM_18436:0.04987,Bacteria_BacteroidetesChlorobi_group_Bacteroidetes_Flavobacteriia_Flavobacteriales_Flavobacteriaceae_Olleya_sp._Hel_I_94:0.05774)1.000:0.02912)1.000:0.03696)0.500:0.01269,(Bacteria_BacteroidetesChlorobi_group_Bacteroidetes_Flavobacteriia_Flavobacteriales_Flavobacteriaceae_Formosa_agariphila_KMM_3901:0.07219,Bacteria_BacteroidetesChlorobi_group_Bacteroidetes_Flavobacteriia_Flavobacteriales_Flavobacteriaceae_Bizionia_argentinensis_JUB59_DSM_19628:0.14022)0.580:0.02143)0.890:0.02376,(Bacteria_BacteroidetesChlorobi_group_Bacteroidetes_Flavobacteriia_Flavobacteriales_Flavobacteriaceae_Winogradskyella_psychrotolerans_RS_3:0.14924,(Bacteria_BacteroidetesChlorobi_group_Bacteroidetes_Flavobacteriia_Flavobacteriales_Flavobacteriaceae_Gelidibacter_mesophilus_DSM_14095:0.12348,Bacteria_BacteroidetesChlorobi_group_Bacteroidetes_Flavobacteriia_Flavobacteriales_Flavobacteriaceae_Sediminibacter_sp._Hel_I_10:0.10879)0.930:0.03936)0.930:0.03149)1.000:0.05774)0.920:0.03957)0.420:0.03435)0.330:0.03710)0.750:0.06503,(Bacteria_BacteroidetesChlorobi_group_Bacteroidetes_Flavobacteriia_Flavobacteriales_Flavobacteriaceae_Tenacibaculum_ovolyticum_DSM_18103:0.11109,(Bacteria_BacteroidetesChlorobi_group_Bacteroidetes_Flavobacteriia_Flavobacteriales_Flavobacteriaceae_Lutibacter_sp._Hel_I_33_5:0.07888,Bacteria_BacteroidetesChlorobi_group_Bacteroidetes_Flavobacteriia_Flavobacteriales_Flavobacteriaceae_Polaribacter_sp._MED152:0.09108)0.590:0.04139)1.000:0.15456)1.000:0.16289,(Bacteria_BacteroidetesChlorobi_group_Bacteroidetes_Flavobacteriia_Flavobacteriales_Blattabacteriaceae_Blattabacterium_sp._Blattella_germanica_str._Bge:1.09453,(((Bacteria_BacteroidetesChlorobi_group_Bacteroidetes_Flavobacteriia_Flavobacteriales_Flavobacteriaceae_Bergeyella_zoohelcum_CCUG_30536:0.11703,Bacteria_BacteroidetesChlorobi_group_Bacteroidetes_Flavobacteriia_Flavobacteriales_Flavobacteriaceae_Riemerella_anatipestifer_RA_CH_2:0.08817)0.680:0.03089,(Bacteria_BacteroidetesChlorobi_group_Bacteroidetes_Flavobacteriia_Flavobacteriales_Flavobacteriaceae_Elizabethkingia_anophelis_NUH6:0.09676,(Bacteria_BacteroidetesChlorobi_group_Bacteroidetes_Flavobacteriia_Flavobacteriales_Flavobacteriaceae_Chryseobacterium_gregarium_DSM_19109:0.08706,Bacteria_BacteroidetesChlorobi_group_Bacteroidetes_Flavobacteriia_Flavobacteriales_Flavobacteriaceae_Epilithonimonas_tenax_DSM_16811:0.11217)1.000:0.05724)0.710:0.02549)1.000:0.26074,(Bacteria_BacteroidetesChlorobi_group_Bacteroidetes_Flavobacteriia_Flavobacteriales_Flavobacteriaceae_Ornithobacterium_rhinotracheale_DSM_15997:0.29022,(Bacteria_BacteroidetesChlorobi_group_Bacteroidetes_Flavobacteriia_Flavobacteriales_Flavobacteriaceae_Empedobacter_brevis_ATCC_43319:0.12280,Bacteria_BacteroidetesChlorobi_group_Bacteroidetes_Flavobacteriia_Flavobacteriales_Flavobacteriaceae_Weeksella_virosa_DSM_16922:0.12485)1.000:0.15361)0.950:0.06303)0.990:0.08282)0.920:0.07822)0.960:0.09255)0.970:0.12471)0.460:0.07070,((bin_CSSed165cm_598R1:0.50548,(((bin_CSSed10_406:0.47136,(bin_CSSed165cm_41:0.03248,(bin_CSSed162cmA_496:0.00103,bin_CSSed162cmB_131:0.00102)1.000:0.21595)0.810:0.07226)0.980:0.35234,((((((bin_CSSed162cmB_75:0.00224,bin_CSSed165cm_497:0.02892)1.000:0.12462,(bin_CSSed165cm_240:0.08749,((bin_CSSed162cmA_420:0.00102,bin_CSSed162cmB_380:0.00103)1.000:0.11081,bin_CSSed10_456R1:0.21950)0.780:0.03048)0.630:0.02778)0.830:0.03940,bin_CSSed165cm_477:0.19408)0.750:0.02506,((((((bin_CSSed10_77:0.00325,bin_T3Sed10_75:0.00102)0.090:0.00102,(bin_CSSed162cmB_286R1:0.00102,bin_CSSed11_73:0.00100)0.440:0.00102)0.580:0.00101,bin_CSSed162cmA_274:0.00102)0.720:0.00172,bin_CSSed165cm_449:0.02394)1.000:0.08234,(bin_CSSed165cm_468:0.04915,(bin_CSSed165cm_267R1:0.00774,bin_CSSed10_468R1:0.34216)0.640:0.05330)0.640:0.05655)0.360:0.02289,((bin_CSSed165cm_559:0.05973,(((bin_CSSed162cmB_115:0.10965,bin_CSSed165cm_433:0.03828)0.970:0.02595,bin_CSSed10_198R2:0.01183)0.970:0.04822,(bin_CSSed11_274R1:0.03922,(((bin_CSSed10_198R1:0.13207,bin_CSSed165cm_469R1:1.10577)0.150:0.11804,bin_CSSed162cmB_166:0.00154)0.170:0.00572,bin_CSSed165cm_359:0.00103)0.180:0.03296)0.180:0.02696)0.070:0.01601)0.180:0.06928,bin_CSSed165cm_140:0.09674)0.120:0.01950)0.040:0.01321)0.140:0.03415,bin_T3Sed10_212R1:0.30668)0.360:0.12414,(bin_T1Sed10_131:0.24628,(bin_B1Sed10_220R1:0.07189,((bin_CSSed162cmB_490:0.0,bin_T3Sed10_114R1:0.0)0.690:0.00102,(bin_CSSed162cmA_489:0.00102,bin_CSSed10_117R1:0.00163)0.690:0.00102)1.000:0.08676)1.000:0.08069)1.000:0.13429)0.360:0.11915)0.220:0.11427,((((Bacteria_BacteroidetesChlorobi_group_Bacteroidetes_Cytophagia_Cytophagales_Cytophagaceae_Cytophaga_fermentans_IAM_14302_DSM_9555:0.22270,(Bacteria_BacteroidetesChlorobi_group_Bacteroidetes_Bacteroidia_Bacteroidales_Marinilabiaceae_Alkaliflexus_imshenetskii_Z_7010_DSM_15055:0.18114,(Bacteria_BacteroidetesChlorobi_group_Bacteroidetes_Bacteroidia_Bacteroidales_Marinilabiaceae_Anaerophaga_sp._HS1:0.10974,(Bacteria_BacteroidetesChlorobi_group_Bacteroidetes_Bacteroidia_Bacteroidales_Marinilabiaceae_Anaerophaga_thermohalophila_Fru22_DSM_12881:0.05526,Bacteria_BacteroidetesChlorobi_group_Bacteroidetes_Bacteroidia_Bacteroidales_Marinilabiaceae_Marinilabilia_salmonicolor_JCM_21150:0.10909)0.970:0.05894)1.000:0.10949)0.990:0.07789)1.000:0.08512,(Bacteria_BacteroidetesChlorobi_group_Bacteroidetes_Bacteroidia_Bacteroidales_Porphyromonadaceae_Paludibacter_propionicigenes_WB4:0.25927,(((((Bacteria_BacteroidetesChlorobi_group_Bacteroidetes_Bacteroidia_Bacteroidales_Porphyromonadaceae_Dysgonomonas_gadei_ATCC_BAA_286_cont1.32:0.16891,Bacteria_BacteroidetesChlorobi_group_Bacteroidetes_Bacteroidia_Bacteroidales_Porphyromonadaceae_Proteiniphilum_acetatigenes_DSM_18083:0.22993)0.970:0.04665,Bacteria_BacteroidetesChlorobi_group_Bacteroidetes_Bacteroidia_Bacteroidales_Candidatus_Azobacteroides_pseudotrichonymphae_genomovar._CFP2:0.57121)0.310:0.02478,((Bacteria_BacteroidetesChlorobi_group_Bacteroidetes_Bacteroidia_Bacteroidales_Porphyromonadaceae_Parabacteroides_distasonis_ATCC_8503:0.08849,Bacteria_BacteroidetesChlorobi_group_Bacteroidetes_Bacteroidia_Bacteroidales_Porphyromonadaceae_Tannerella_forsythensis_ATCC_43037:0.22055)0.930:0.04725,Bacteria_BacteroidetesChlorobi_group_Bacteroidetes_Bacteroidia_Bacteroidales_Porphyromonadaceae_Porphyromonas_gingivalis_W83:0.26308)0.740:0.03470)0.720:0.05238,(((Bacteria_BacteroidetesChlorobi_group_Bacteroidetes_Bacteroidia_Bacteroidales_Prevotellaceae_Prevotella_tannerae_ATCC_51259:0.27731,(Bacteria_BacteroidetesChlorobi_group_Bacteroidetes_Bacteroidia_Bacteroidales_Prevotellaceae_Hallella_seregens_ATCC_51272:0.0,Bacteria_BacteroidetesChlorobi_group_Bacteroidetes_Bacteroidia_Bacteroidales_Prevotellaceae_Prevotella_dentalis_ES_2772_DSM_3688:0.0)1.000:0.28318)1.000:0.08500,Bacteria_BacteroidetesChlorobi_group_Bacteroidetes_Bacteroidia_Bacteroidales_Prevotellaceae_Paraprevotella_xylaniphila_YIT_11841_P_xylaniphilaYIT11841_1.0_Cont168.1:0.10527)1.000:0.10984,Bacteria_BacteroidetesChlorobi_group_Bacteroidetes_Bacteroidia_Bacteroidales_Bacteroidaceae_Bacteroides_fragilis_NCTC_9343:0.09936)1.000:0.12448)0.280:0.02570,(Bacteria_BacteroidetesChlorobi_group_Bacteroidetes_Bacteroidia_Bacteroidales_Porphyromonadaceae_Barnesiella_viscericola_C46_DSM_18177:0.14625,Bacteria_BacteroidetesChlorobi_group_Bacteroidetes_Bacteroidia_Bacteroidales_Porphyromonadaceae_Coprobacter_fastidiosus_NSB1:0.10820)1.000:0.07419)0.830:0.06059)1.000:0.19655)0.820:0.07000,(Bacteria_BacteroidetesChlorobi_group_Bacteroidetes_Bacteroidia_Bacteroidales_Prolixibacteraceae_Draconibacterium_orientale_FH5:0.26989,Bacteria_BacteroidetesChlorobi_group_Bacteroidetes_unclassified_Bacteroidetes_Prolixibacter_bellariivorans_ATCC_BAA_1284:0.21028)0.850:0.16040)0.220:0.04571,((Bacteria_BacteroidetesChlorobi_group_Bacteroidetes_Bacteroidia_Bacteroidales_Porphyromonadaceae_Butyricimonas_virosa_DSM_23226:0.12198,Bacteria_BacteroidetesChlorobi_group_Bacteroidetes_Bacteroidia_Bacteroidales_Porphyromonadaceae_Odoribacter_splanchnicus_DSM_20712:0.16020)1.000:0.27295,(Bacteria_BacteroidetesChlorobi_group_Bacteroidetes_Bacteroidia_Bacteroidales_Rikenellaceae_Alistipes_finegoldii_AHN_2437_DSM_17242:0.24583,Bacteria_BacteroidetesChlorobi_group_Bacteroidetes_Bacteroidia_Bacteroidales_Rikenellaceae_Rikenella_microfusus_Q_1_DSM_15922:0.22175)1.000:0.22590)0.620:0.08048)0.540:0.07180)0.040:0.05170)0.170:0.07989,((bin_CSSed162cmA_513:0.04437,((bin_CSSed10_229R1:0.28229,((bin_B1Sed10_61:0.0,bin_T1Sed10_53:0.0)1.000:0.19085,(((bin_CSSed165cm_131:0.01781,bin_T3Sed10_269R1:0.00447)1.000:0.11905,(bin_CSSed10_302R2:0.00591,bin_CSSed165cm_83:0.00705)1.000:0.10596)0.990:0.03419,((bin_B1Sed10_259:0.06743,bin_CSSed10_172R1:0.04798)0.990:0.04329,bin_T3Sed10_157R1:0.19122)1.000:0.07192)0.900:0.03748)0.960:0.06583)0.870:0.13967,(bin_CSSed10_302R1:0.26506,(((((bin_CSBr16_188:0.00198,bin_CSSed162cmB_281:0.00198)1.000:0.16183,(bin_CSSed165cm_597:0.00103,(bin_CSSed162cmA_99R1:0.00102,bin_CSSed162cmB_269:0.00102)0.930:0.07076)0.340:0.06314)0.360:0.08455,((((bin_CSSed162cmB_179:0.00101,bin_CSSed10_28R1:0.00414)0.090:0.00100,(bin_CSSed165cm_276:0.00321,bin_CSSed162cmA_434:0.00102)0.070:0.00102)0.160:0.00102,bin_T3Sed10_32:0.00101)1.000:0.04915,(bin_CSSed165cm_562:0.00740,bin_B1Sed10_228:0.30545)1.000:0.04536)1.000:0.13670)0.270:0.03088,((((bin_CSSed10_131:0.00102,bin_CSSed165cm_275:0.00102)0.570:0.00103,bin_CSSed162cmB_514:0.00102)0.990:0.00269,bin_CSSed162cmA_223:0.07704)1.000:0.18037,(((((bin_CSSed162cmA_327:0.0,bin_CSSed162cmB_480:0.0)1.000:0.00994,bin_CSSed165cm_568R1:0.01342)0.990:0.08541,(((bin_CSBr16_165:0.0,bin_CSSed162cmB_78:0.0)1.000:0.00102,((bin_CSSed10_138:0.0,bin_T3Sed10_138:0.0)0.670:0.00102,(bin_CSSed162cmA_518:0.0,bin_CSSed165cm_314:0.0)0.670:0.00102)1.000:0.00102)1.000:0.06231,(((bin_CSSed165cm_422:0.03147,(bin_CSSed11_44:0.03399,(bin_CSSed162cmA_497:0.16976,bin_CSSed162cmB_39:0.06066)0.390:0.14080)0.270:0.01667)0.090:0.00101,bin_CSSed162cmB_531:0.00102)0.380:0.02758,(bin_CSSed10_119:0.00102,((bin_CSSed162cmA_539:0.00102,bin_T3Sed10_118:0.00102)0.560:0.00100,bin_CSSed165cm_536:0.00102)0.400:0.00101)0.830:0.04204)0.560:0.03092)0.660:0.06156)0.650:0.06592,((((bin_T3Sed10_27:0.00166,(bin_CSSed162cmB_594:0.00102,bin_CSSed162cmA_468:0.00308)0.370:0.00181)1.000:0.08702,((bin_T3Sed10_162:0.40913,(bin_B1Sed10_55:0.00168,bin_CSSed10_80:0.00160)1.000:0.05823)0.620:0.02258,(bin_B1Sed10_126:0.22894,(bin_B1Sed10_108R1:0.03763,bin_T1Sed10_114:0.02986)0.790:0.02671)0.940:0.03201)0.700:0.02892)0.960:0.08179,(bin_T1Sed10_27:0.03624,((bin_CSSed10_40:0.40582,bin_CSSed165cm_573:0.45121)0.530:0.22839,(bin_T3Sed10_44:0.00168,(bin_CSSed162cmA_253:0.00102,bin_CSSed162cmB_104:0.00102)0.850:0.00102)0.940:0.02314)0.380:0.09260)0.370:0.10113)0.160:0.06026,(((((bin_CSSed11_178:0.11557,bin_T3Sed10_192R1:0.00102)1.000:0.06857,(bin_CSSed10_38:0.00197,bin_CSSed165cm_439:0.01987)0.940:0.05870)0.940:0.04629,(bin_T3Sed10_21:0.00234,(bin_CSSed162cmA_205:0.00102,(bin_CSSed162cmB_525:0.0,bin_CSSed165cm_558:0.0)0.970:0.00102)0.680:0.00102)1.000:0.10548)0.790:0.03158,((bin_CSSed165cm_499:0.06296,(bin_CSSed162cmB_400:0.00100,bin_CSSed162cmA_278:0.00102)0.960:0.00210)0.820:0.12071,(bin_CSSed165cm_407:0.00102,(bin_CSSed162cmA_7:0.00102,(bin_CSSed162cmB_417:0.00102,bin_CSSed11_71:0.00103)0.500:0.00102)0.440:0.00103)1.000:0.13833)0.510:0.04137)0.070:0.01140,((bin_CSSed10_347:0.05321,bin_CSSed165cm_279:0.06955)1.000:0.08085,((bin_CSSed11_161:0.09055,bin_T3Sed10_174:0.00102)1.000:0.02717,bin_CSSed10_193:0.29649)0.960:0.13200)0.240:0.03187)0.090:0.01768)0.300:0.05789)0.190:0.03200,(bin_CSSed162cmA_488:0.0,bin_CSSed165cm_313:0.0)1.000:0.15191)0.150:0.02755)0.200:0.06481)0.060:0.05993,((bin_CSSed165cm_555:0.18386,(((bin_CSSed162cmA_290:0.00102,(bin_CSSed162cmB_128:0.00243,bin_CSSed165cm_199:0.00102)0.610:0.00102)1.000:0.10488,(bin_CSSed162cmA_343:0.00102,bin_CSSed165cm_502:0.03768)0.990:0.09324)0.960:0.04859,(((bin_T3Sed10_88R1:0.03551,(bin_CSBr16_227:0.71001,(bin_CSSed162cmB_587:0.00102,bin_CSSed165cm_150:0.00102)1.000:0.00102)0.570:0.02564)0.610:0.03753,(bin_CSSed165cm_448:0.06971,(bin_CSSed10_177:0.00102,bin_CSSed162cmB_247:0.06291)0.820:0.00095)0.990:0.07823)0.610:0.03451,bin_CSSed165cm_466:0.13001)0.400:0.02751)0.220:0.01908)0.200:0.03211,(bin_CSSed10_302R3:0.12891,bin_CSSed165cm_430:0.01206)0.990:0.17471)0.490:0.14324)0.050:0.05462)0.030:0.04372)0.110:0.05868)0.160:0.10005,((bin_CSSed165cm_162:0.00103,(bin_CSSed162cmB_314:0.00102,bin_T3Sed10_232R1:0.00102)1.000:0.00101)1.000:0.42950,(bin_CSSed10_331:0.57734,(bin_CSSed162cmB_595:0.00116,(bin_CSSed162cmA_391:0.00105,bin_CSSed165cm_351:0.00102)1.000:0.00569)1.000:0.40595)0.870:0.08483)0.510:0.05500)0.150:0.15302)0.090:0.07628)0.040:0.08719,(Bacteria_BacteroidetesChlorobi_group_Bacteroidetes_Sphingobacteriia_Sphingobacteriales_Sphingobacteriaceae_Solitalea_canadensis_USAM_9D_DSM_3403:0.24373,(Bacteria_BacteroidetesChlorobi_group_Bacteroidetes_Sphingobacteriia_Sphingobacteriales_Sphingobacteriaceae_Pedobacter_saltans_DSM_12145:0.18634,((Bacteria_BacteroidetesChlorobi_group_Bacteroidetes_Sphingobacteriia_Sphingobacteriales_Sphingobacteriaceae_Olivibacter_sitiensis_DSM_17696:0.09623,(Bacteria_BacteroidetesChlorobi_group_Bacteroidetes_Sphingobacteriia_Sphingobacteriales_Sphingobacteriaceae_Pseudosphingobacterium_domesticum_DSM_18733:0.06303,Bacteria_BacteroidetesChlorobi_group_Bacteroidetes_Sphingobacteriia_Sphingobacteriales_Sphingobacteriaceae_Sphingobacterium_sp._21:0.02509)1.000:0.04826)1.000:0.09096,(Bacteria_BacteroidetesChlorobi_group_Bacteroidetes_Sphingobacteriia_Sphingobacteriales_Sphingobacteriaceae_Arcticibacter_svalbardensis_MN12_7:0.17027,Bacteria_BacteroidetesChlorobi_group_Bacteroidetes_Sphingobacteriia_Sphingobacteriales_Sphingobacteriaceae_Mucilaginibacter_paludis_TPT56_DSM_18603:0.17025)0.980:0.04747)0.950:0.05498)1.000:0.08770)1.000:0.24143)0.010:0.07902,(Bacteria_BacteroidetesChlorobi_group_Bacteroidetes_Bacteroidetes_Order_III._Incertae_sedis_Thermonema_rossianum_DSM_10300:0.40461,(((Bacteria_BacteroidetesChlorobi_group_Bacteroidetes_Cytophagia_Cytophagales_Flammeovirgaceae_Flexithrix_dorotheae_DSM_6795:0.40334,Bacteria_BacteroidetesChlorobi_group_Bacteroidetes_Cytophagia_Cytophagales_Cytophagaceae_Flexibacter_litoralis_Fx_l1_DSM_6794:0.52813)0.740:0.08938,(((((Bacteria_BacteroidetesChlorobi_group_Bacteroidetes_Cytophagia_Cytophagales_Cytophagaceae_Cytophaga_hutchinsonii_ATCC_33406:0.34370,Bacteria_BacteroidetesChlorobi_group_Bacteroidetes_Cytophagia_Cytophagales_Cytophagaceae_Sporocytophaga_myxococcoides_DSM_11118:0.30381)1.000:0.12581,(Bacteria_BacteroidetesChlorobi_group_Bacteroidetes_Cytophagia_Cytophagales_Cytophagaceae_Hymenobacter_sp._APR13:0.27392,(Bacteria_BacteroidetesChlorobi_group_Bacteroidetes_Cytophagia_Cytophagales_Cytophagaceae_Adhaeribacter_aquaticus_MBRG1.5_DSM_16391:0.21214,Bacteria_BacteroidetesChlorobi_group_Bacteroidetes_Cytophagia_Cytophagales_Cytophagaceae_Pontibacter_roseus_DSM_17521:0.20237)1.000:0.07891)1.000:0.19457)0.710:0.05678,(((Bacteria_BacteroidetesChlorobi_group_Bacteroidetes_Cytophagia_Cytophagales_Cytophagaceae_Fibrella_aestuarina:0.20859,(Bacteria_BacteroidetesChlorobi_group_Bacteroidetes_Cytophagia_Cytophagales_Cytophagaceae_Rudanella_lutea_DSM_19387:0.12380,(Bacteria_BacteroidetesChlorobi_group_Bacteroidetes_Cytophagia_Cytophagales_Cytophagaceae_Fibrisoma_limi_BUZ_3:0.08798,Bacteria_BacteroidetesChlorobi_group_Bacteroidetes_Cytophagia_Cytophagales_Cytophagaceae_Spirosoma_linguale_DSM_74:0.12072)0.990:0.06485)0.850:0.06053)1.000:0.17187,(Bacteria_BacteroidetesChlorobi_group_Bacteroidetes_Cytophagia_Cytophagales_Cytophagaceae_Dyadobacter_fermentans_DSM_18053:0.26994,Bacteria_BacteroidetesChlorobi_group_Bacteroidetes_Cytophagia_Cytophagales_Cytophagaceae_Runella_slithyformis_LSU4_DSM_19594:0.26978)0.810:0.06245)0.940:0.06655,(Bacteria_BacteroidetesChlorobi_group_Bacteroidetes_Cytophagia_Cytophagales_Cytophagaceae_Flectobacillus_major_VKMB_859_DSM_103:0.29034,(Bacteria_BacteroidetesChlorobi_group_Bacteroidetes_Cytophagia_Cytophagales_Cytophagaceae_Emticicia_oligotrophica_GPTSA100_15_DSM_17448:0.23724,Bacteria_BacteroidetesChlorobi_group_Bacteroidetes_Cytophagia_Cytophagales_Cytophagaceae_Leadbetterella_byssophila_DSM_17132:0.30589)1.000:0.19650)0.480:0.05132)1.000:0.13925)0.650:0.04715,((Bacteria_BacteroidetesChlorobi_group_Bacteroidetes_Cytophagia_Cytophagales_Cyclobacteriaceae_Echinicola_vietnamensis_KMM_6221_DSM_17526:0.10418,((Bacteria_BacteroidetesChlorobi_group_Bacteroidetes_Cytophagia_Cytophagales_Cyclobacteriaceae_Cyclobacterium_marinum_DSM_745:0.15298,bin_T3Sed10_297R1:0.13757)1.000:0.07269,((((((Bacteria_BacteroidetesChlorobi_group_Bacteroidetes_Cytophagia_Cytophagales_Cyclobacteriaceae_Cecembia_lonarensis_LW9:0.04734,(bin_CSSed162cmA_457:0.00102,bin_CSSed162cmB_410R1:0.00102)1.000:0.04286)0.990:0.02572,(Bacteria_BacteroidetesChlorobi_group_Bacteroidetes_Cytophagia_Cytophagales_Cyclobacteriaceae_Aquiflexum_balticum_BA160_DSM_16537:0.08165,Bacteria_BacteroidetesChlorobi_group_Bacteroidetes_Cytophagia_Cytophagales_Cyclobacteriaceae_Indibacter_alkaliphilus_LW1_Draft1:0.09404)0.500:0.01836)0.850:0.02247,Bacteria_BacteroidetesChlorobi_group_Bacteroidetes_Cytophagia_Cytophagales_Cyclobacteriaceae_Mariniradius_saccharolyticus_AK6:0.16660)0.860:0.03761,(Bacteria_BacteroidetesChlorobi_group_Bacteroidetes_Cytophagia_Cytophagales_Cyclobacteriaceae_Nitritalea_halalkaliphila_LW7_Draft1:0.16008,Bacteria_BacteroidetesChlorobi_group_Bacteroidetes_Cytophagia_Cytophagales_Cyclobacteriaceae_Algoriphagus_sp._PR1_unfinished_sequence:0.14828)0.220:0.02301)0.440:0.02428,(Bacteria_BacteroidetesChlorobi_group_Bacteroidetes_Cytophagia_Cytophagales_Cyclobacteriaceae_Belliella_baltica_BA134_DSM_15883:0.07066,Bacteria_BacteroidetesChlorobi_group_Bacteroidetes_Cytophagia_Cytophagales_Cytophagaceae_Rhodonellum_psychrophilum_DSM_17998:0.13035)0.910:0.02876)0.390:0.03306,Bacteria_BacteroidetesChlorobi_group_Bacteroidetes_Cytophagia_Cytophagales_Cytophagaceae_Anditalea_andensis_LY1:0.11246)0.570:0.02618)0.650:0.04291)1.000:0.20867,(Bacteria_BacteroidetesChlorobi_group_Bacteroidetes_Cytophagia_Cytophagales_Flammeovirgaceae_Marivirga_tractuosa_DSM_4126:0.38413,(Bacteria_BacteroidetesChlorobi_group_Bacteroidetes_Cytophagia_Cytophagales_Flammeovirgaceae_Fulvivirga_imtechensis_AK7:0.25392,(Bacteria_BacteroidetesChlorobi_group_Bacteroidetes_Cytophagia_Cytophagales_Flammeovirgaceae_Cesiribacter_andamanensis_AMV16:0.27956,Bacteria_BacteroidetesChlorobi_group_Bacteroidetes_Cytophagia_Cytophagales_Flammeovirgaceae_Nafulsella_turpanensis_ZLM_10:0.20363)1.000:0.12766)0.610:0.06207)0.750:0.05107)0.780:0.06553)0.420:0.04024,Bacteria_BacteroidetesChlorobi_group_Bacteroidetes_Cytophagia_Cytophagales_Cytophagaceae_Microscilla_marina_ATCC_23134_unfinished_sequence:0.42586)0.310:0.03963)0.330:0.02875,Bacteria_BacteroidetesChlorobi_group_Bacteroidetes_Cytophagia_Cytophagales_Amoebophilaceae_Candidatus_Amoebophilus_asiaticus_5a2:0.68320)0.610:0.05706)0.980:0.10738)0.010:0.08732)0.040:0.29969,((Bacteria_BacteroidetesChlorobi_group_Bacteroidetes_Bacteroidetes_Order_II._Incertae_sedis_Rhodothermaceae_Rhodothermus_marinus_DSM_4252:0.36757,(Bacteria_BacteroidetesChlorobi_group_Bacteroidetes_Bacteroidetes_Order_II._Incertae_sedis_Rhodothermaceae_Salisaeta_longa_DSM_21114:0.51364,(bin_T1Sed10_187:0.20112,(bin_CSSed162cmA_86:0.38705,(bin_CSSed162cmB_571:0.00102,bin_CSSed165cm_86:0.00484)1.000:0.01552)0.680:0.08609)1.000:0.28765)0.970:0.11886)1.000:0.28000,((((bin_CSBr16_175:0.19998,bin_T3Sed10_283R2:0.15602)0.750:0.11065,((bin_CSSed165cm_324:0.04241,(bin_CSSed162cmB_534:0.00102,bin_T3Sed10_283R1:0.00102)0.890:0.00101)1.000:0.24429,((bin_T1Sed10_100:0.0,bin_T3Sed10_141:0.0)1.000:0.13857,(bin_T3Sed10_243R1:0.07347,bin_T3Sed10_333R1:0.07613)1.000:0.10790)0.920:0.15275)0.470:0.05928)1.000:0.20384,((bin_CSSed165cm_179:0.38172,((((bin_CSSed165cm_481:0.04314,bin_CSSed10_387R1:0.00102)1.000:0.10810,(((bin_CSSed10_116:0.0,bin_T1Sed10_85:0.0)1.000:0.00102,bin_CSSed165cm_551:0.00102)1.000:0.15313,(bin_CSSed165cm_519:0.15402,(bin_CSSed165cm_451:0.13996,(bin_CSSed10_253:0.00103,(bin_CSSed165cm_326:0.00102,bin_T1Sed10_135:0.00102)0.730:0.00145)1.000:0.11265)0.930:0.03215)0.490:0.04208)0.390:0.06385)0.120:0.02031,((((bin_T3Sed10_153R1:0.08799,(bin_CSSed10_156R1:0.00099,bin_CSSed165cm_317:0.00102)0.960:0.00660)1.000:0.04660,bin_CSSed162cmB_239:0.03189)0.850:0.03672,bin_CSSed165cm_257R1:0.05887)0.850:0.03549,((bin_CSSed162cmA_110:0.05902,bin_CSSed162cmB_601:0.05951)0.440:0.01175,(bin_CSSed162cmA_439:0.00101,bin_CSSed162cmB_309:0.00190)1.000:0.08761)0.430:0.01111)0.100:0.01650)0.160:0.05911,((bin_CSSed162cmB_307:0.02537,bin_T3Sed10_18:0.21894)0.980:0.25662,(bin_CSSed10_508:0.47677,bin_CSSed10_196R1:0.12436)0.980:0.11835)0.700:0.02438)0.890:0.09920)0.980:0.20015,(bin_CSBr16_48:0.29537,(bin_CSSed165cm_239:0.13797,bin_CSSed165cm_526:0.07740)1.000:0.31280)0.710:0.06448)0.720:0.05665)0.930:0.09248,(((((bin_CSSed10_55R1:0.00101,(bin_CSSed11_50:0.00103,(bin_T3Sed10_55:0.00102,(bin_CSSed162cmB_585:0.0,bin_CSSed165cm_516:0.0)0.670:0.00102)0.380:0.00103)0.300:0.00101)1.000:0.13684,(bin_CSBr16_177:0.14849,(bin_CSSed162cmA_484:0.00102,bin_T1Sed10_4:0.03927)1.000:0.12925)0.780:0.03595)0.960:0.06350,(((bin_CSSed162cmB_202:0.00103,bin_CSSed165cm_221:0.00102)1.000:0.06666,(((bin_CSSed162cmB_67:0.00102,(((bin_CSBr16_74:0.00102,bin_CSSed11_54R1:0.01756)0.610:0.11398,bin_CSSed165cm_311:0.00103)0.510:0.00100,bin_T3Sed10_57:0.00102)0.350:0.00101)0.500:0.00518,bin_CSSed162cmA_547:0.03894)0.570:0.05667,(bin_T3Sed10_108R1:0.14501,bin_CSSed162cmB_72:0.02934)0.460:0.00881)0.760:0.02617)0.960:0.11526,(((bin_CSSed10_111R1:0.00233,(bin_CSSed165cm_522:0.00102,bin_CSSed162cmB_94:0.00101)0.680:0.00102)1.000:0.13555,(bin_CSSed162cmA_362:0.14370,((bin_CSSed10_44:0.10668,(bin_CSSed162cmB_306:0.00102,bin_CSSed165cm_318:0.00123)0.640:0.00384)1.000:0.09892,(bin_CSSed10_90:0.00166,bin_CSSed165cm_514:0.00102)1.000:0.07033)1.000:0.04363)1.000:0.06277)0.670:0.02617,(bin_CSSed162cmB_326:0.18709,(bin_CSSed165cm_487:0.14541,(bin_CSSed162cmB_216:0.00103,(bin_CSSed10_244R1:0.01534,bin_CSSed11_218R1:0.09867)0.990:0.00101)0.960:0.09225)0.610:0.10640)0.190:0.01463)0.260:0.02819)0.560:0.05088)0.470:0.02434,(((bin_CSSed162cmB_41R1:0.04428,bin_CSSed165cm_223:0.05430)1.000:0.12423,(bin_CSSed162cmB_190:0.20230,bin_T1Sed10_211R1:0.22949)1.000:0.07982)1.000:0.06194,((bin_CSSed165cm_266:0.23003,(((bin_CSSed162cmA_471R1:0.00102,bin_CSSed162cmB_588:0.00102)1.000:0.00792,bin_CSSed165cm_589:0.29535)0.950:0.09323,(bin_CSSed162cmB_582:0.00220,(bin_CSSed165cm_265:0.00100,(bin_CSSed162cmA_516:0.00101,bin_CSSed10_51:0.00220)0.860:0.00235)0.600:0.00198)1.000:0.10029)0.950:0.06492)0.950:0.13016,(Bacteria_BacteroidetesChlorobi_group_Bacteroidetes_Sphingobacteriia_Sphingobacteriales_Chitinophagaceae_Balneola_vulgaris_DSM_17893:0.23594,Bacteria_BacteroidetesChlorobi_group_Bacteroidetes_Sphingobacteriia_Sphingobacteriales_Chitinophagaceae_Gracilimonas_tropica_DSM_19535:0.19113)1.000:0.18486)0.110:0.05933)0.100:0.04722)0.440:0.07270,(bin_CSSed11_52R1:0.26707,bin_CSSed162cmA_161:0.30224)0.520:0.27252)0.370:0.22273)0.350:0.31859)0.350:0.13055)0.000:0.17613)0.000:0.13434)0.000:0.06157)0.000:0.14718,(((Bacteria_CP_TA06_BJP_IG2158_TA06_novel_48_33:0.79205,(((Bacteria_Zixibacteria_RBG_16_Zixibacteria_43_9:0.37471,(Bacteria_Zixibacteria_uncultured_SMTZ_73_2:0.44696,(Bacteria_Zixibacteria_uncultured_SMTZ_73_3:0.26863,(Bacteria_Zixibacteria_uncultured_SMTZ1_73:0.11869,Bacteria_Zixibacteria_uncultured_SMTZ_73:0.11162)1.000:0.15389)1.000:0.15850)0.400:0.06281)1.000:0.11700,(Bacteria_CP_Zixibacteria_RBG1:0.40897,Bacteria_Zixibacteria_RBG_16_Zixibacteria_50_21:0.61482)1.000:0.18360)1.000:0.12023,(Bacteria_Zixibacteria_RBG_16_Zixibacteria_53_22:0.74126,Bacteria_Zixibacteria_uncultured_DG_27:0.60739)0.710:0.11744)0.680:0.08214)0.990:0.16369,((bin_CSSed11_174:0.09692,(bin_CSSed162cmB_194R1:0.00101,(bin_CSSed10_203R1:0.00094,(bin_CSSed165cm_126R1:0.0,bin_T3Sed10_195R1:0.0)1.000:0.00102)1.000:0.00103)0.950:0.04815)0.950:0.92285,(Bacteria_CP_WS3_candidate_division_WS3_bacterium_SCGC_AAA252_D10_SAK_001_39:0.29927,Bacteria_CP_WS3_candidate_division_WS3_bacterium_SCGC_AAA252_E07_SAK_001_42:0.23561)1.000:0.56409)0.620:0.19931)0.150:0.05801,((((Bacteria_TA06_RIFOXYC12_FULL_TA06_54_24:0.84865,(Bacteria_TA06_uncultured_DG_24:0.00100,(Bacteria_TA06_uncultured_SMTZ1_40:0.0,Bacteria_TA06_uncultured_SMTZ_40:0.0)1.000:0.00102)1.000:0.71931)0.630:0.12936,(Bacteria_RIF-WS3X_RBG_16_RIF_WS3X_71_46:0.75176,Bacteria_WS3_uncultured_DG_63:0.54009)1.000:0.28629)0.470:0.06688,Bacteria_Zixibacteria_uncultured_SMTZ_81:0.74690)0.570:0.08670,(Bacteria_RIF5_RBG_16_RIF05_58_8:0.97380,((((Bacteria_Gemmatimonadetes_Gemmatimonadetes_Gemmatimonadetes_bacterium_KBS708:0.27049,(Bacteria_Gemmatimonadetes_Gemmatimonadetes_Gemmatimonadales_Gemmatimonadaceae_Gemmatimonas_aurantiaca_T_27:0.09400,Bacteria_Gemmatimonadetes_Gemmatimonadetes_Gemmatimonadales_Gemmatimonadaceae_Gemmatimonas_sp._AP64:0.06329)1.000:0.24982)1.000:0.38098,((Bacteria_Gemmatimonadetes_GWC2_Gemmatimonadetes_71_10:0.18524,Bacteria_Gemmatimonadetes_RIFCSPLOWO2_02_FULL_Gemmatimonadetes_71_11:0.23453)1.000:0.26671,((Bacteria_Gemmatimonadetes_RBG_16_Gemmatimonadetes_66_8:0.25683,Bacteria_Gemmatimonadetes_RIFCSPLOWO2_12_FULL_Gemmatimonadetes_68_9:0.23381)1.000:0.12376,(Bacteria_Gemmatiomonas_uncultured_SG8_17:0.30135,Bacteria_Gemmatiomonas_uncultured_SG8_28:0.32288)0.980:0.10984)1.000:0.15156)0.980:0.12990)1.000:0.22341,((bin_CSSed162cmA_48:0.00102,bin_CSSed162cmB_155:0.00102)1.000:0.51472,(((Bacteria_Gemmatiomonas_uncultured_SG8_38_2:0.17783,Bacteria_Gemmatiomonas_uncultured_SMTZ_52:0.23204)1.000:0.44300,((((((bin_CSSed10_437R1:0.18588,(bin_CSSed162cmB_561:0.00102,(bin_CSSed162cmA_525R1:0.11715,bin_CSSed165cm_345:0.00102)0.890:0.00136)0.920:0.02009)1.000:0.31282,(((bin_CSSed11_55:0.18885,(bin_CSSed10_60R1:0.00102,bin_CSSed162cmA_307:0.00102)0.990:0.00968)1.000:0.11308,((bin_CSSed162cmB_119R1:0.10716,(bin_CSSed165cm_534:0.00102,(bin_CSSed162cmA_149:0.00162,bin_CSSed10_144:0.00101)0.970:0.00452)0.770:0.00347)1.000:0.15239,(bin_CSSed10_216R1:0.08352,((bin_CSSed162cmA_259:0.00273,bin_CSSed162cmB_156:0.00101)1.000:0.03128,((bin_CSSed162cmB_214:0.00153,bin_CSSed165cm_412:0.00101)0.820:0.01974,bin_CSSed162cmA_229:0.15002)1.000:0.03820)1.000:0.05681)1.000:0.17516)0.480:0.03951)0.480:0.03750,(bin_T3Sed10_16:0.30529,(bin_CSSed162cmA_121:0.00103,((bin_CSSed10_36:0.06263,(bin_B1Sed10_37:0.00102,bin_CSSed162cmB_204:0.34623)0.490:0.00100)0.870:0.00163,bin_CSSed11_36:0.00243)0.810:0.00107)1.000:0.06856)1.000:0.14985)1.000:0.10245)0.890:0.05536,(Bacteria_Gemmatimonadetes_Gemmatimonadetes_Gemmatimonadetes_bacterium_SCGC_AAA003_K10:0.31736,((bin_CSSed165cm_177:0.00228,(bin_CSSed162cmA_399:0.00102,bin_CSSed162cmB_65:0.00100)0.880:0.00421)0.990:0.11600,((bin_CSSed165cm_588:0.27488,bin_CSSed162cmB_50:0.00101)0.400:0.00101,bin_CSSed162cmA_310:0.00102)0.990:0.11817)1.000:0.14545)1.000:0.11374)0.500:0.02895,(((bin_CSSed162cmB_429:0.00918,bin_CSSed162cmA_102R1:0.50178)0.980:0.10928,(bin_CSSed10_470R1:0.05455,((bin_CSSed162cmA_271R1:0.0,bin_CSSed165cm_596:0.0)0.590:0.00102,bin_CSSed162cmB_74R1:0.00102)1.000:0.00222)1.000:0.14588)0.980:0.13782,((bin_CSSed162cmA_30R1:0.00161,bin_CSSed162cmB_505:0.00883)1.000:0.30757,((bin_CSSed11_64:0.0,bin_T3Sed10_66:0.0)0.990:0.00102,(bin_CSSed10_66R1:0.00318,bin_CSSed162cmA_558:0.00196)0.940:0.00101)1.000:0.17140)1.000:0.07635)0.980:0.05501)0.970:0.07394,(((bin_CSSed10_258:0.00103,(bin_CSSed162cmA_16:0.00102,bin_CSSed162cmB_391:0.31698)0.890:0.00102)0.960:0.03443,bin_CSSed162cmA_160:0.47067)0.670:0.16660,(bin_CSSed162cmA_526:0.29911,bin_CSSed162cmB_313:0.16696)0.940:0.06041)0.670:0.17957)0.660:0.10920,((bin_T3Sed10_83R1:0.01454,(bin_CSSed162cmA_216:0.00102,(bin_CSSed10_70:0.00416,bin_CSSed162cmB_522R1:0.00346)0.830:0.00893)0.880:0.01261)1.000:0.38082,(Bacteria_Gemmatiomonas_uncultured_SG8_23:0.22611,(Bacteria_Gemmatimonadetes_Gemmatimonadetes_Gemmatimonadetes_bacterium_SCGC_AAA007_O21:0.03183,Bacteria_Gemmatimonadetes_Gemmatimonadetes_Gemmatimonadetes_bacterium_SCGC_AB_629_I08:0.02473)1.000:0.27885)1.000:0.17377)1.000:0.07057)0.660:0.18900)0.380:0.05227,(bin_CSSed162cmA_255:0.00102,bin_CSSed162cmB_488R1:0.00102)1.000:0.53619)0.570:0.08986)0.610:0.09812)0.680:0.29476,Bacteria_RIF5_RIFCSPLOWO2_12_FULL_RIF05_58_11:0.83415)0.350:0.07510)0.620:0.16633)0.170:0.06954)0.070:0.05318)0.000:0.07040,(((Bacteria_CP_TG3_candidate_division_TG3_bacterium_ACht1:0.83665,bin_CSBr16_98:0.59409)1.000:0.27425,(Bacteria_RIF7_RIFOXYB2_FULL_RIF07_49_35:0.89127,(Bacteria_FibrobacteresAcidobacteria_Fibrobacteres_Fibrobacteria_Fibrobacterales_CG_Fibrob_01:0.18841,(Bacteria_FibrobacteresAcidobacteria_group_Fibrobacteres_Fibrobacteria_Fibrobacterales_Fibrobacteraceae_Fibrobacter_succinogenes_elongatus_HM2:0.00254,Bacteria_FibrobacteresAcidobacteria_group_Fibrobacteres_Fibrobacteria_Fibrobacterales_Fibrobacteraceae_Fibrobacter_succinogenes_subsp._succinogenes_S85:0.00342)1.000:0.16677)1.000:0.81858)0.740:0.14802)1.000:0.22705,((Bacteria_CP_WWE1_DOLJORAL78_WWE1_32_13:0.40543,(Bacteria_WWE1X_GWF2_WWE1X_40_14:0.19908,(bin_CSSed165cm_43:0.02431,(bin_CSSed162cmA_411:0.00102,(bin_CSSed162cmB_68:0.0,bin_T3Sed10_357R1:0.0)1.000:0.00102)0.950:0.00101)1.000:0.22707)1.000:0.31737)1.000:0.62704,(((Bacteria_CP_WWE1_candidate_division_WWE1_bacterium_JGI_0000014_H19_Combined_Assembly_WWE1_4__WWE1:0.0,Bacteria_CP_WWE1_candidate_division_WWE1_bacterium_JGI_0000014_H19_Etoliko_001_275:0.0)1.000:0.37404,((Bacteria_CP_KSB1_candidate_division_KSB1_bacterium_SCGC_AAA252_N14_SAK_002_78:0.00103,Bacteria_CP_KSB1_candidate_division_KSB1_bacterium_SCGC_AAA255_C20_SAK_001_123:0.00102)1.000:0.04263,((Bacteria_CP_KSB1_candidate_division_KSB1_bacterium_SCGC_AAA252_E13_SAK_001_43:0.0,Bacteria_CP_KSB1_candidate_division_KSB1_bacterium_SCGC_AAA252_M08_SAK_001_72:0.0,Bacteria_CP_KSB1_candidate_division_KSB1_bacterium_SCGC_AAA252_O17_SAK_001_87:0.0,Bacteria_CP_KSB1_candidate_division_KSB1_bacterium_SCGC_AAA255_B16_SAK_001_121:0.0)1.000:0.00102,Bacteria_CP_KSB1_candidate_division_KSB1_bacterium_SCGC_AAA252_F02_SAK_001_45:0.02726)1.000:0.03356)1.000:0.36125)1.000:0.41186,((Bacteria_CP_WWE1_Candidatus_Cloacamonas_acidaminovorans:0.00749,(Bacteria_CP_WWE1_candidate_division_WWE1_bacterium_JGI_0000039_M09_TAsludge_001_159:0.00102,(Bacteria_CP_WWE1_candidate_division_WWE1_bacterium_JGI_0000039_G13_Combined_Assembly_WWE1_1__WWE1:0.00102,Bacteria_CP_WWE1_candidate_division_WWE1_bacterium_JGI_0000059_L07_TAbiofilm_001_170:0.00102)1.000:0.00103)1.000:0.01612)1.000:0.54599,(Bacteria_Cloacimonas_DOLZORAL124_Cloacimonas_38_13:0.45801,(bin_T3Sed10_360R1:0.32285,(bin_CSSed10_348R2:0.28782,bin_CSSed10_348R3:0.31084)1.000:0.18218)1.000:0.15500)0.570:0.10687)1.000:0.31804)1.000:0.34134)0.570:0.11785)0.190:0.08615)0.010:0.13927)0.000:0.04889,(((((Bacteria_RIF8_RBG_13_RIF08_66_14:1.37292,(Bacteria_OP9X_GWC2_OP9X_49_35:1.06345,(Bacteria_Bayareabacteria_CG_ACD39_01:0.38338,(Bacteria_CP_ACD39_BJP_IG2102_CP_ACD39_51_10:0.04877,(Bacteria_ACD39_GWC2_ACD39_50_8:0.01089,Bacteria_CP_ACD39_BJP_IG2103_ACD39_50_23:0.02954)1.000:0.05552)1.000:0.32041)1.000:0.87281)0.380:0.13793)0.040:0.08541,((Bacteria_Elusimicrobia_CG_Elusi_02:0.54178,Bacteria_Elusimicrobia_CG_Elusi_03:0.56375)1.000:0.56776,(((Bacteria_Atribacteria_OP9_Candidatus_Caldatribacterium_saccharofermentans_OP9_77CS:0.01050,Bacteria_unclassified_Bacteria_Atribacteria_Candidatus_Caldatribacterium_californiense_OP9_cSCG:0.02654)1.000:0.36887,(bin_CSSed11_91:0.14779,(bin_CSSed162cmA_340:0.00102,bin_CSSed162cmB_266:0.00223)1.000:0.08735)1.000:0.46009)1.000:0.47601,(Bacteria_CP_OP9_candidate_division_OP9_bacterium_JGI_0000059_I14_TAbiofilm_001_167:0.53112,(Bacteria_CP_JS1_candidate_division_JS1_bacterium_SCGC_5329:0.27028,(Bacteria_OP9_CG_OP9_01:0.18134,(Bacteria_Atribacteria_RBG_19FT_COMBO_JS1_35_14:0.08071,(Bacteria_CP_OP9_candidate_division_OP9_bacterium_SCGC_AAA255_G05_SAK_001_130:0.00727,Bacteria_CP_OP9_candidate_division_OP9_bacterium_SCGC_AAA255_N14_SAK_001_136:0.01812)1.000:0.06425)1.000:0.12342)0.630:0.06666)1.000:0.28415)1.000:0.39620)0.800:0.08232)0.050:0.07264)0.000:0.06263,((((((((Bacteria_Armatimonadetes_13_1_40CM_Armatimonadetes_64_14:0.42242,Bacteria_Armatimonadetes_RBG_19FT_COMBO_Armatimonadetes_69_19:0.31607)1.000:0.16460,(Bacteria_Armatimonadetes_RBG_16_Armatimonadetes_67_12:0.50998,Bacteria_CP_Armatimonadetes_CSP1_3:0.36126)0.860:0.08188)1.000:0.50556,((Bacteria_Armatimonadetes_Fimbriimonas_ginsengisoli_Gsoil_348:0.97276,(Bacteria_Armatimonadetes_Armatimonadetes_bacterium_JGI_0000077_K19_TAbiofilm_001_240:0.52022,Bacteria_Armatimonadetes_Chthonomonadetes_Chthonomonadales_Chthonomonadaceae_Chthonomonas_calidirosea_T49_EMBL_Bank_version_circular_IHQD:0.41641)1.000:0.28828)1.000:0.25799,((Bacteria_KD3_62_uncultured_DG_56:0.78708,(Bacteria_Armatimonadetes_CG_Arma_01:0.68646,Bacteria_Armatimonadetes_CG_Arma_02:0.73473)1.000:0.28785)0.980:0.12698,(bin_CSSed165cm_456:0.02399,bin_T3Sed10_264:0.01240)1.000:1.14762)0.420:0.09694)0.530:0.11268)0.360:0.08688,((((Bacteria_Chloroflexi_Ktedonobacteria_Ktedonobacterales_Ktedonobacteraceae_Ktedonobacter_racemifer_DSM_44963_Krac_Contig206:0.37803,Bacteria_Chloroflexi_Ktedonobacteria_Thermogemmatisporales_Thermogemmatisporaceae_Thermogemmatispora_sp._PM5:0.24994)1.000:0.61657,(((Bacteria_Chloroflexi_Chloroflexi_Chloroflexales_Chloroflexaceae_Roseiflexus_castenholzii_DSM_13941:0.33789,(Bacteria_Chloroflexi_unclassified_Chloroflexi_Candidatus_Chlorothrix_halophila:0.42925,(Bacteria_Chloroflexi_Chloroflexi_Chloroflexales_Chloroflexaceae_Chloroflexus_aurantiacus_J_10_fl:0.17607,Bacteria_Chloroflexi_Chloroflexi_Chloroflexales_Oscillochloridaceae_Oscillochloris_trichoides_DG6_OSCTcontig_003:0.23163)1.000:0.13137)0.880:0.07060)1.000:0.12117,(Bacteria_bacterium_JKG1:0.39378,Bacteria_Chloroflexi_Chloroflexi_Herpetosiphonales_Herpetosiphonaceae_Herpetosiphon_aurantiacus_DSM_785:0.50303)0.730:0.08908)1.000:0.28279,(Bacteria_unclassified_Bacteria_Thermobaculum_terrenum_ATCC_BAA_798_1:0.62451,(Bacteria_Chloroflexi_Thermomicrobia_Thermomicrobiales_Thermomicrobiaceae_Thermomicrobium_roseum_DSM_5159:0.42303,(Bacteria_Chloroflexi_Thermomicrobia_Sphaerobacteridae_Sphaerobacterales_Sphaerobacterineae_Sphaerobacteraceae_Sphaerobacter_thermophilus_DSM_20745_1:0.17935,(Bacteria_Chloroflexi_Thermomicrobia_Sphaerobacteridae_Sphaerobacterales_Sphaerobacterineae_Sphaerobacteraceae_Nitrolancetus_hollandicus_Lb:0.24583,((((bin_CSSed162cmB_69:0.00149,bin_CSSed165cm_354:0.00102)1.000:0.00571,bin_CSSed162cmA_357:0.19688)1.000:0.09726,(bin_CSSed162cmA_58:0.07281,(bin_CSSed162cmA_221:0.00102,(bin_CSSed162cmB_603:0.00102,(bin_CSSed165cm_357:0.00102,bin_CSSed10_375:0.00102)0.230:0.00102)0.310:0.00102)1.000:0.12012)0.640:0.03111)0.640:0.03795,bin_CSSed162cmA_173:0.09161)1.000:0.33505)0.810:0.06580)1.000:0.15022)1.000:0.24497)0.640:0.08713)0.840:0.11251)0.550:0.06960,((((Bacteria_Chloroflexi_Thermoflexia_Thermoflexales_Thermoflexaceae_Bacterium_sp._JAD2_Draft_Genome:0.67251,((((Bacteria_Chloroflexi_RBG_16_Chloroflexi_63_12:0.42544,(Bacteria_Chloroflexi_RBG_13_Chloroflexi_60_9:0.36463,Bacteria_Chloroflexi_RBG_16_Chloroflexi_64_43:0.29963)1.000:0.25743)0.990:0.12805,(((Bacteria_Chloroflexi_RBG_13_Chloroflexi_66_10:0.27798,Bacteria_Chloroflexi_RBG_13_Chloroflexi_68_17:0.24433)1.000:0.10046,(Bacteria_Chloroflexi_Anaerolineae_uncultured_SMTZ_63:0.27712,Bacteria_Chloroflexi_RBG_16_Chloroflexi_48_8:0.30906)1.000:0.14026)1.000:0.16664,((bin_CSSed165cm_185:0.09978,((bin_CSSed11_170R1:0.13087,bin_T3Sed10_173:0.00486)1.000:0.13802,(bin_CSSed162cmA_390:0.00464,bin_CSSed162cmB_438R1:0.19570)1.000:0.14060)0.910:0.06183)1.000:0.41386,(((Bacteria_Chloroflexi_RBG_19FT_COMBO_Chloroflexi_56_12:0.23967,(Bacteria_Chloroflexi_RBG_19FT_COMBO_Chloroflexi_47_9:0.06062,(Bacteria_Chloroflexi_RBG_19FT_COMBO_Chloroflexi_49_13:0.07059,(Bacteria_Chloroflexi_RBG_16_Chloroflexi_47_49:0.06674,(Bacteria_Chloroflexi_RBG_13_Chloroflexi_50_21:0.10104,Bacteria_Chloroflexi_RBG_16_Chloroflexi_54_11:0.07985)0.280:0.01589)0.460:0.01744)0.630:0.01796)1.000:0.20977)1.000:0.15382,((Bacteria_Chloroflexi_RBG_16_Chloroflexi_54_18:0.27380,Bacteria_Chloroflexi_RBG_16_Chloroflexi_57_11:0.23085)1.000:0.08948,(Bacteria_Chloroflexi_RBG_16_Chloroflexi_52_11:0.26617,Bacteria_Chloroflexi_RBG_19FT_COMBO_Chloroflexi_55_16:0.30125)0.510:0.04331)0.790:0.03832)1.000:0.08205,((Bacteria_Chloroflexi_Anaerolineae_Anaerolineales_Anaerolineaceae_Anaerolinea_thermophila_UNI_1:0.24189,Bacteria_Chloroflexi_GWB2_Chloroflexi_54_36:0.34783)1.000:0.11211,((Bacteria_Chloroflexi_Anaerolinea_Anaerolineales_Anaerolineaceae_CG_Anaero_03:0.29918,(Bacteria_Chloroflexi_RIFOXYC12_FULL_Chloroflexi_59_14:0.24621,Bacteria_Chloroflexi_RBG_16_Chloroflexi_51_16:0.38652)1.000:0.08653)0.910:0.06780,(Bacteria_Chloroflexi_Anaerolineae_CG_Anaero_01:0.18663,Bacteria_Chloroflexi_GWC2_Chloroflexi_49_37:0.26572)1.000:0.08913)1.000:0.10054)0.870:0.07121)0.800:0.07388)0.990:0.11681)0.650:0.05719)0.990:0.22787,(Bacteria_Chloroflexi_Anaerolineae_uncultured_SG8_19:0.32463,(bin_CSSed11_318R1:0.00323,bin_CSSed162cmB_92:0.00102)1.000:0.33696)0.980:0.33152)0.720:0.07658,(((bin_CSSed162cmA_358:0.06347,((bin_CSSed11_260:0.0,bin_CSSed162cmB_611:0.0)1.000:0.00102,bin_CSSed165cm_611:0.00102)1.000:0.00741)1.000:0.25996,((bin_CSSed162cmA_385:0.25371,(bin_CSSed162cmB_528:0.00102,bin_CSSed165cm_130:0.00103)1.000:0.02225)0.950:0.20349,((bin_CSSed11_269R1:0.00102,bin_CSSed165cm_382:0.03356)1.000:0.14708,bin_CSSed165cm_38:0.00102)0.860:0.01455)0.960:0.13241)0.970:0.27388,(bin_CSSed165cm_572:0.47393,(bin_CSSed165cm_571:0.11866,(((bin_CSSed11_171R2:0.08657,(bin_CSSed162cmA_459R1:0.00167,bin_CSSed162cmB_540:0.00102)1.000:0.00103)0.900:0.04484,bin_T3Sed10_365:0.04205)0.880:0.02739,(bin_CSSed162cmA_211:0.00246,(bin_CSSed162cmB_567:0.00102,(bin_CSSed165cm_441:0.01707,bin_CSSed11_117R1:0.13011)0.970:0.01554)0.060:0.00100)0.930:0.05641)0.810:0.04169)1.000:0.11336)0.970:0.42246)0.930:0.13270)0.690:0.06475)0.910:0.10326,(Bacteria_Chloroflexi_Anaerolineae_CG_Anaero_02:0.57998,Bacteria_Chloroflexi_Caldilineae_Caldilineales_Caldilineaceae_Caldilinea_aerophila_STL_6_O1_DSM_14535:0.61617)0.840:0.13948)0.730:0.07996,(((Bacteria_Chloroflexi_RBG_16_Chloroflexi_56_8:0.70177,Bacteria_Chloroflexi_RBG_16_Chloroflexi_57_9:0.41067)1.000:0.13968,Bacteria_Chloroflexi_Anaerolineae_uncultured_SMTZ_84:0.59082)0.400:0.06474,(Bacteria_Chloroflexi_RBG_13_Chloroflexi_56_8b:0.65919,((bin_CSSed165cm_227:0.29733,(bin_CSSed162cmA_203:0.00102,bin_CSSed162cmB_242R1:0.00103)1.000:0.07869)1.000:0.30904,(bin_CSSed11_292R1:0.23097,(bin_CSSed162cmA_383:0.37170,(bin_CSSed162cmA_480:0.09806,(bin_CSSed162cmA_38:0.00350,bin_CSSed165cm_48:0.00100)1.000:0.05434)0.990:0.10426)0.990:0.11730)0.990:0.22587)1.000:0.16460)0.570:0.15272)0.470:0.06874)0.530:0.17705,(((Bacteria_Chloroflexi_RBG_16_Chloroflexi_68_14:0.59497,((bin_CSSed162cmA_515:0.22705,(bin_CSSed162cmA_356:0.05688,bin_CSSed162cmB_403:0.00832)1.000:0.15091)1.000:0.47798,bin_CSSed162cmA_132:0.82924)0.960:0.13910)0.810:0.09821,(Bacteria_Chloroflexi_RBG_16_Chloroflexi_64_32:0.63234,(Bacteria_Chloroflexi_Dehalococcoidia_uncultured_SMTZ_28_2:0.12254,(Bacteria_Chloroflexi_Dehalococcoidia_uncultured_DG_22:0.08105,Bacteria_Chloroflexi_Dehalococcoidia_uncultured_SMTZ_28_1:0.09720)1.000:0.06456)1.000:0.27259)1.000:0.16861)0.990:0.16877,((((((Bacteria_Chloroflexi_RBG_16_Chloroflexi_57_8:0.51960,(Bacteria_Chloroflexi_RBG_13_Chloroflexi_46_14:0.34375,Bacteria_Chloroflexi_RBG_16_Chloroflexi_51_9:0.32651)1.000:0.11844)0.930:0.08154,((Bacteria_Chloroflexi_RBG_13_Chloroflexi_56_8:0.37792,Bacteria_Chloroflexi_RBG_13_Chloroflexi_46_9:0.53545)0.570:0.07854,(Bacteria_Chloroflexi_RBG_16_Chloroflexi_50_9:0.30802,((Bacteria_Chloroflexi_RBG_16_Chloroflexi_58_8:0.18486,Bacteria_Chloroflexi_RBG_16_Chloroflexi_60_22:0.23237)0.700:0.05031,((Bacteria_Chloroflexi_RBG_13_Chloroflexi_52_12:0.14447,(Bacteria_Chloroflexi_RBG_16_Chloroflexi_50_11:0.12473,(Bacteria_Chloroflexi_RBG_13_Chloroflexi_51_18:0.12279,Bacteria_Chloroflexi_RBG_13_Chloroflexi_51_52:0.10619)1.000:0.05423)1.000:0.07194)1.000:0.13081,(Bacteria_Chloroflexi_RBG_13_Chloroflexi_57_8:0.26158,Bacteria_Chloroflexi_RBG_16_Chloroflexi_56_11:0.23353)0.620:0.05067)0.850:0.03886)1.000:0.11391)1.000:0.19454)0.350:0.06339)0.830:0.05701,((bin_CSSed11_197:0.34352,(bin_B1Sed10_130R1:0.00103,bin_CSSed10_178:0.00382)1.000:0.20448)1.000:0.40653,(Bacteria_Chloroflexi_Dehalococcoidetes_Dehalococcoidales_Dehalococcoidaceae_Dehalococcoides_mccartyi_CBDB1:0.52465,Bacteria_Chloroflexi_Dehalococcoidetes_Dehalogenimonas_lykanthroporepellens_BL_DC_9:0.52716)1.000:0.14255)1.000:0.13467)0.880:0.11527,((((Bacteria_Chloroflexi_Dehalococcoidia_CG_Dehalo_01:0.42674,(Bacteria_Chloroflexi_Dehalococcoidia_CG_Dehalo_02:0.46722,(((bin_B1Sed10_10:0.00671,(bin_CSSed10_7:0.0,bin_CSSed162cmA_209:0.0,bin_CSSed162cmB_576:0.0,bin_T3Sed10_12:0.0)1.000:0.00102)1.000:0.19779,((bin_T3Sed10_156R1:0.14294,bin_CSSed11_142R1:0.40440)0.940:0.15096,(bin_B1Sed10_42R1:0.06348,bin_CSSed11_214R1:0.08203)1.000:0.17775)0.910:0.06207)0.940:0.11947,Bacteria_Chloroflexi_RBG_13_Chloroflexi_51_36:0.22904)0.940:0.17491)0.500:0.04886)0.810:0.08034,(bin_CSSed162cmA_285:0.52324,(((((bin_CSSed11_172:0.17013,bin_T3Sed10_181:0.00300)0.510:0.00130,bin_B1Sed10_135:0.00279)1.000:0.12917,(bin_B1Sed10_240:0.09485,(bin_CSSed10_336:0.00100,bin_CSSed11_241:0.00102)1.000:0.06288)0.610:0.02215)1.000:0.07348,bin_CSSed11_253R1:0.14468)0.990:0.12838,(((bin_CSSed162cmB_159:0.00102,bin_CSSed165cm_303R1:0.39428)0.550:0.00151,bin_CSSed162cmA_280:0.00101)0.590:0.00596,(bin_CSSed11_152R1:0.07719,bin_T3Sed10_165R1:0.18967)0.280:0.07700)0.180:0.05786)0.780:0.11032)1.000:0.52453)0.800:0.13514,(Bacteria_Chloroflexi_RBG_16_Chloroflexi_48_7:0.61136,((Bacteria_Chloroflexi_RBG_13_Chloroflexi_48_17:0.11351,Bacteria_Chloroflexi_RBG_19FT_COMBO_Chloroflexi_47_15:0.07490)1.000:0.05020,(Bacteria_Chloroflexi_RBG_13_Chloroflexi_50_10:0.12274,Bacteria_Chloroflexi_RBG_19FT_COMBO_Chloroflexi_48_23:0.11940)0.520:0.02399)1.000:0.19531)1.000:0.16143)0.800:0.16149,(bin_B1Sed10_194:0.43774,(Bacteria_Chloroflexi_RBG_13_Chloroflexi_54_8:0.33028,Bacteria_Chloroflexi_RBG_13_Chloroflexi_53_26:0.46642)0.670:0.07364)1.000:0.27110)0.670:0.05654)0.590:0.06806,(Bacteria_Chloroflexi_Dehalococcoidia_uncultured_DG_18:0.47546,Bacteria_Chloroflexi_RBG_13_Chloroflexi_52_14:0.49619)0.850:0.10687)0.380:0.06011,Bacteria_Chloroflexi_RBG_13_Chloroflexi_54_9:0.50801)0.660:0.14555)0.570:0.17076)0.280:0.05037)0.750:0.07290,(Bacteria_Chloroflexi_RIFCSPLOWO2_12_FULL_RIF_CHLX_71_12:0.99547,(Bacteria_RIF-CHLX_GWC2_RIF_CHLX_73_18:0.36397,(Bacteria_RIF-CHLX_RBG_16_RIF_CHLX_72_14:0.28749,(Bacteria_RIF-CHLX_RBG_16_RIF_CHLX_69_14:0.21646,Bacteria_RIF-CHLX_RBG_16_RIF_CHLX_70_13:0.25273)0.980:0.09321)1.000:0.13637)1.000:0.46758)1.000:0.30213)0.860:0.15068)0.420:0.08194,((((Bacteria_Actinobacteria_Actinobacteria_Rubrobacteridae_Solirubrobacterales_CG_Solirubrobact_01:0.56690,(((bin_CSSed162cmA_190:0.14223,((bin_CSSed162cmA_248R1:0.00100,bin_CSSed162cmB_492:0.00102)1.000:0.07135,(bin_CSSed165cm_426:0.02673,(bin_CSSed162cmB_508:0.00102,bin_CSSed162cmA_491:0.00102)0.740:0.00101)1.000:0.05898)1.000:0.09596)0.890:0.04909,(bin_CSSed11_32:0.13015,bin_CSSed11_288R1:0.34521)0.640:0.05568)1.000:0.24506,(((Bacteria_Actinobacteria_Actinobacteria_Coriobacteridae_Coriobacteriales_Coriobacterineae_Coriobacteriaceae_Slackia_heliotrinireducens_DSM_20476:0.17314,Bacteria_Actinobacteria_Actinobacteria_Coriobacteridae_Coriobacteriales_Coriobacterineae_Coriobacteriaceae_Slackia_piriformis_YIT_12062:0.13201)1.000:0.08783,((Bacteria_Actinobacteria_Actinobacteria_Coriobacteridae_Coriobacteriales_Coriobacterineae_Coriobacteriaceae_Cryptobacterium_curtum_DSM_15641:0.17677,Bacteria_Actinobacteria_Actinobacteria_Coriobacteridae_Coriobacteriales_Coriobacterineae_Coriobacteriaceae_Denitrobacterium_detoxificans_DSM_21843:0.11381)1.000:0.12724,((Bacteria_Actinobacteria_Actinobacteria_Coriobacteridae_Coriobacteriales_Coriobacterineae_Coriobacteriaceae_Adlercreutzia_equolifaciens_DSM_19450:0.02829,(Bacteria_Actinobacteria_Actinobacteria_Coriobacteridae_Coriobacteriales_Coriobacterineae_Coriobacteriaceae_Enterorhabdus_caecimuris_B7:0.02192,Bacteria_Actinobacteria_Actinobacteria_Coriobacteridae_Coriobacteriales_Coriobacterineae_Coriobacteriaceae_Enterorhabdus_mucosicola_DSM_19490:0.02720)0.650:0.01819)1.000:0.20159,(Bacteria_Actinobacteria_Coriobacteriia_Coriobacteriales_Coriobacteriaceae_Senegalemassilia_anaerobia_JC110:0.16616,(Bacteria_Actinobacteria_Actinobacteria_Coriobacteridae_Coriobacteriales_Coriobacterineae_Coriobacteriaceae_Gordonibacter_pamelaeae_7_10_1_b_draft_genome.:0.08445,(Bacteria_Actinobacteria_Actinobacteria_Coriobacteridae_Coriobacteriales_Coriobacterineae_Coriobacteriaceae_Eggerthella_lenta_DSM_2243:0.08238,Bacteria_Actinobacteria_Actinobacteria_Coriobacteridae_Coriobacteriales_Coriobacterineae_Coriobacteriaceae_Eggerthella_sp._YY7918:0.08917)0.590:0.02464)0.850:0.03434)0.760:0.03092)0.960:0.03876)0.950:0.05824)1.000:0.17119,((Bacteria_Actinobacteria_Actinobacteria_Coriobacteridae_Coriobacteriales_Coriobacterineae_Coriobacteriaceae_Collinsella_intestinalis_DSM_13280:0.14486,(Bacteria_Actinobacteria_Actinobacteria_Coriobacteridae_Coriobacteriales_Coriobacterineae_Coriobacteriaceae_Coriobacterium_glomerans_PW2_DSM_20642:0.21013,Bacteria_Actinobacteria_Coriobacteriia_Coriobacteriales_Coriobacteriaceae_Enorma_massiliensis_phI:0.11428)0.920:0.05998)1.000:0.18446,((Bacteria_Actinobacteria_Actinobacteria_Coriobacteridae_Coriobacteriales_Coriobacterineae_Coriobacteriaceae_Atopobium_parvulum_DSM_20469:0.09557,Bacteria_Actinobacteria_Actinobacteria_Coriobacteridae_Coriobacteriales_Coriobacterineae_Coriobacteriaceae_Atopobium_rimae_ATCC_49626:0.07886)1.000:0.13732,(Bacteria_Actinobacteria_Actinobacteria_Coriobacteridae_Coriobacteriales_Coriobacterineae_Coriobacteriaceae_Olsenella_sp.OF0356:0.11971,Bacteria_Actinobacteria_Actinobacteria_Coriobacteridae_Coriobacteriales_Coriobacterineae_Coriobacteriaceae_Olsenella_uli_DSM_7084:0.13478)1.000:0.07712)1.000:0.18618)1.000:0.23506)1.000:0.21408)1.000:0.22941)0.570:0.08891,(Bacteria_CP_novel_BJP_IG2158_Novel_57_21:0.77807,((bin_T3Sed10_139:0.00318,(bin_B1Sed10_105:0.00610,bin_CSSed11_136:0.00101)0.840:0.00790)1.000:0.14673,(bin_CSSed11_237:0.16724,(bin_CSSed11_114R1:0.11568,(bin_CSSed162cmB_569:0.00101,(bin_CSSed162cmA_302:0.00098,bin_T3Sed10_110R1:0.00102)0.510:0.00100)0.960:0.02307)0.920:0.15911)0.530:0.04460)1.000:0.83739)0.560:0.12406)0.180:0.05532,((bin_CSSed162cmA_494:0.68504,(((bin_CSSed162cmA_492:0.36976,Bacteria_Actinobacteria_Actinobacteria_unclassified_Actinobacteria_Candidatus_Microthrix_parvicella_Bio17_1:0.45342)0.880:0.08983,((bin_CSSed162cmA_159:0.00103,bin_CSSed162cmB_167R1:0.00481)1.000:0.30622,(Bacteria_Actinobacteria_Actinobacteria_Acidimicrobidae_Acidimicrobiales_Acidimicrobineae_Acidimicrobiaceae_Ilumatobacter_coccineum_YM16_304:0.33486,(bin_CSBr16_11:0.23121,(bin_CSSed162cmA_524:0.00521,bin_CSSed162cmB_575:0.01088)1.000:0.15464)0.820:0.08635)0.920:0.33821)0.560:0.08116)0.600:0.16694,(Bacteria_Actinobacteria_Actinobacteria_Acidimicrobidae_Acidimicrobiales_Acidimicrobineae_Acidimicrobiaceae_Acidimicrobium_ferrooxidans_DSM_10331:0.34527,Bacteria_Actinobacteria_Actinobacteria_Acidimicrobidae_Acidimicrobiales_Acidimicrobineae_Acidimicrobiaceae_Ferrimicrobium_acidiphilum_DSM_19497:0.43264)1.000:0.51201)0.590:0.13596)0.920:0.19023,(((((Bacteria_Actinobacteria_Actinobacteria_Actinobacteridae_Actinomycetales_Frankineae_Sporichthyaceae_Sporichthya_polymorpha_DSM_43042:0.33329,((Bacteria_Actinobacteria_Actinobacteria_Actinobacteridae_Actinomycetales_Frankineae_Acidothermaceae_Acidothermus_cellulolyticus_11B:0.46659,((Bacteria_Actinobacteria_Actinobacteria_Actinobacteridae_Actinomycetales_Pseudonocardineae_Pseudonocardiaceae_Thermobispora_bispora_DSM_43833:0.12567,(Bacteria_Actinobacteria_Actinobacteria_Actinobacteridae_Actinomycetales_Streptosporangineae_Streptosporangiaceae_Nonomuraea_coxensis_DSM_45129:0.09707,(Bacteria_Actinobacteria_Actinobacteria_Actinobacteridae_Actinomycetales_Streptosporangineae_Streptosporangiaceae_Microbispora_sp._ATCC_PTA_5024:0.06502,Bacteria_Actinobacteria_Actinobacteria_Actinobacteridae_Actinomycetales_Streptosporangineae_Streptosporangiaceae_Streptosporangium_roseum_DSM_43021:0.09553)0.600:0.03103)1.000:0.06222)1.000:0.15685,((Bacteria_Actinobacteria_Actinobacteria_Actinobacteridae_Actinomycetales_Streptosporangineae_Thermomonosporaceae_Actinomadura_madurae_LIID_AJ290:0.17823,Bacteria_Actinobacteria_Actinobacteria_Actinobacteridae_Actinomycetales_Streptosporangineae_Thermomonosporaceae_Thermomonospora_curvata_DSM_43183:0.15753)1.000:0.12377,(Bacteria_Actinobacteria_Actinobacteria_Actinobacteridae_Actinomycetales_Streptosporangineae_Nocardiopsaceae_Thermobifida_fusca_YX:0.16054,(Bacteria_Actinobacteria_Actinobacteria_Actinobacteridae_Actinomycetales_Streptosporangineae_Nocardiopsaceae_Marinactinospora_thermotolerans_DSM_45154:0.08361,Bacteria_Actinobacteria_Actinobacteria_Actinobacteridae_Actinomycetales_Streptosporangineae_Nocardiopsaceae_Nocardiopsis_alba_ATCC_BAA_2165:0.14527)0.550:0.03459)1.000:0.17290)0.510:0.05346)1.000:0.12679)0.520:0.05358,((((bin_CSSed165cm_73:0.24983,(((Bacteria_Actinobacteria_Actinobacteria_Actinobacteridae_Actinomycetales_Micromonosporineae_Micromonosporaceae_Actinoplanes_missouriensis_NBRC_102363:0.13306,(Bacteria_Actinobacteria_Actinobacteria_Actinobacteridae_Actinomycetales_Micromonosporineae_Micromonosporaceae_Micromonospora_sp._L5:0.03127,(Bacteria_Actinobacteria_Actinobacteria_Actinobacteridae_Actinomycetales_Micromonosporineae_Micromonosporaceae_Salinispora_arenicola_CNS_205:0.06472,Bacteria_Actinobacteria_Actinobacteria_Actinobacteridae_Actinomycetales_Micromonosporineae_Micromonosporaceae_Verrucosispora_maris_AB_18_032:0.04030)0.580:0.01506)1.000:0.06174)1.000:0.04694,(Bacteria_Actinobacteria_Actinobacteria_Actinobacteridae_Actinomycetales_Micromonosporineae_Micromonosporaceae_Catelliglobosispora_koreensis_DSM_44566:0.14946,Bacteria_Actinobacteria_Actinobacteria_Actinobacteridae_Actinomycetales_Micromonosporineae_Micromonosporaceae_Hamadaea_tsunoensis_DSM_44101:0.13012)1.000:0.06970)0.640:0.03165,(Bacteria_Actinobacteria_Actinobacteria_Actinobacteridae_Actinomycetales_Micromonosporineae_Micromonosporaceae_Longispora_albida_DSM_44784:0.21139,Bacteria_Actinobacteria_Actinobacteria_Actinobacteridae_Actinomycetales_Micromonosporineae_Micromonosporaceae_Micromonosporaceae_bacterium_URHE0070:0.21115)0.880:0.04511)0.990:0.08063)1.000:0.10390,(Bacteria_Actinobacteria_Actinobacteria_Actinobacteridae_Actinomycetales_Glycomycineae_Glycomycetaceae_Stackebrandtia_nassauensis_DSM_44728:0.24018,(Bacteria_Actinobacteria_Actinobacteria_Actinobacteridae_Actinomycetales_Glycomycineae_Glycomycetaceae_Glycomyces_arizonensis_DSM_44726:0.12460,Bacteria_Actinobacteria_Actinobacteria_Actinobacteridae_Actinomycetales_Glycomycineae_Glycomycetaceae_Haloglycomyces_albus_DSM_45210:0.25182)1.000:0.29248)1.000:0.14263)1.000:0.12802,Bacteria_Actinobacteria_Actinobacteria_Actinobacteridae_Actinomycetales_Frankineae_Cryptosporangiaceae_Cryptosporangium_arvum_YU_629_21_DSM_44712:0.31081)0.790:0.07703,(Bacteria_Actinobacteria_Actinobacteria_Actinobacteridae_Actinomycetales_Frankineae_Frankiaceae_Frankia_alni_ACN14a:0.38744,((Bacteria_Actinobacteria_Actinobacteria_Actinobacteridae_Actinomycetales_Frankineae_Nakamurellaceae_Nakamurella_multipartita_DSM_44233:0.34448,((((Bacteria_Actinobacteria_Actinobacteria_Actinobacteridae_Actinomycetales_Pseudonocardineae_Pseudonocardiaceae_Actinoalloteichus_cyanogriseus_DSM_43889:0.23191,((Bacteria_Actinobacteria_Actinobacteria_Actinobacteridae_Actinomycetales_Pseudonocardineae_Pseudonocardiaceae_Sciscionella_marina_DSM_45152:0.27964,(Bacteria_Actinobacteria_Actinobacteria_Actinobacteridae_Actinomycetales_Pseudonocardineae_Pseudonocardiaceae_Amycolatopsis_mediterranei_RB:0.13115,(Bacteria_Actinobacteria_Actinobacteria_Actinobacteridae_Actinomycetales_Pseudonocardineae_Pseudonocardiaceae_Thermocrispum_agreste_DSM_44070:0.24759,(Bacteria_Actinobacteria_Actinobacteria_Actinobacteridae_Actinomycetales_Pseudonocardineae_Pseudonocardiaceae_Prauserella_rugosa_DSM_43194:0.13719,Bacteria_Actinobacteria_Actinobacteria_Actinobacteridae_Actinomycetales_Pseudonocardineae_Pseudonocardiaceae_Saccharomonospora_viridis_DSM_43017:0.12380)0.760:0.03370)0.840:0.03057)1.000:0.08416)0.940:0.03981,(Bacteria_Actinobacteria_Actinobacteria_Actinobacteridae_Actinomycetales_Actinopolysporineae_Actinopolysporaceae_Actinopolyspora_mortivallis_HS_1_DSM_44261:0.21229,Bacteria_Actinobacteria_Actinobacteria_Actinobacteridae_Actinomycetales_Pseudonocardineae_Pseudonocardiaceae_Saccharopolyspora_erythraea_NRRL_2338:0.10299)1.000:0.16318)0.910:0.04425)0.410:0.02843,(Bacteria_Actinobacteria_Actinobacteria_Actinobacteridae_Actinomycetales_Pseudonocardineae_Pseudonocardiaceae_Kutzneria_albida_DSM_43870:0.12961,(Bacteria_Actinobacteria_Actinobacteria_Actinobacteridae_Actinomycetales_Pseudonocardineae_Pseudonocardiaceae_Actinokineospora_inagensis_DSM_44258:0.16192,(Bacteria_Actinobacteria_Actinobacteria_Actinobacteridae_Actinomycetales_Pseudonocardineae_Pseudonocardiaceae_Actinosynnema_mirum_DSM_43827:0.04054,Bacteria_Actinobacteria_Actinobacteria_Actinobacteridae_Actinomycetales_Pseudonocardineae_Pseudonocardiaceae_Saccharothrix_espanaensis_DSM_44229:0.04625)1.000:0.09965)0.540:0.03640)0.890:0.03899)1.000:0.07323,(Bacteria_Actinobacteria_Actinobacteria_Actinobacteridae_Actinomycetales_Pseudonocardineae_Pseudonocardiaceae_Actinomycetospora_chiangmaiensis_DSM_45062:0.37292,Bacteria_Actinobacteria_Actinobacteria_Actinobacteridae_Actinomycetales_Pseudonocardineae_Pseudonocardiaceae_Pseudonocardia_dioxanivorans_CB1190:0.25887)0.860:0.06100)0.890:0.04166,(Bacteria_Actinobacteria_Actinobacteria_Actinobacteridae_Actinomycetales_Corynebacterineae_Segniliparaceae_Segniliparus_rotundus_DSM_44985:0.39799,(((Bacteria_Actinobacteria_Actinobacteria_Actinobacteridae_Actinomycetales_Corynebacterineae_Dietziaceae_Dietzia_cinnamea_P4_contig00104:0.22266,(Bacteria_Actinobacteria_Actinobacteria_Actinobacteridae_Actinomycetales_Corynebacterineae_Corynebacteriaceae_Corynebacterium_argentoratense_DSM_44202:0.14195,Bacteria_Actinobacteria_Actinobacteria_Actinobacteridae_Bifidobacteriales_unclassified_Bifidobacteriales_Turicella_otitidis_ATCC_51513:0.31027)1.000:0.22677)1.000:0.11613,((Bacteria_Actinobacteria_Actinobacteria_Actinobacteridae_Actinomycetales_Corynebacterineae_Tsukamurellaceae_Tsukamurella_paurometabola_DSM_20162:0.19820,(Bacteria_Actinobacteria_Actinobacteria_Corynebacteriales_Gordoniaceae_Gordonia_bronchialis_DSM_43247:0.03765,Bacteria_Actinobacteria_Actinobacteria_Corynebacteriales_Gordoniaceae_Gordonia_sp._KTR9:0.03539)1.000:0.13133)0.920:0.03984,((Bacteria_Actinobacteria_Actinobacteria_Actinobacteridae_Actinomycetales_Corynebacterineae_Nocardiaceae_Rhodococcus_sp._BCP1:0.09634,(Bacteria_Actinobacteria_Actinobacteria_Actinobacteridae_Actinomycetales_Corynebacterineae_Nocardiaceae_Nocardia_brasiliensis_ATCC_700358:0.11875,Bacteria_Actinobacteria_Actinobacteria_Actinobacteridae_Actinomycetales_Corynebacterineae_Nocardiaceae_Smaragdicoccus_niigatensis_DSM_44881:0.20154)1.000:0.05636)0.990:0.05293,Bacteria_Actinobacteria_Actinobacteria_Actinobacteridae_Actinomycetales_Corynebacterineae_Mycobacteriaceae_Mycobacterium_abscessus_bolletii_50594:0.25346)0.830:0.03821)0.660:0.02917)0.900:0.05292,Bacteria_Actinobacteria_Actinobacteria_Actinobacteridae_Actinomycetales_Corynebacterineae_Mycobacteriaceae_Amycolicicoccus_subflavus_DQS3_9A1:0.22599)0.950:0.07405)1.000:0.09698)0.900:0.06668)0.960:0.07750,(Bacteria_Actinobacteria_Actinobacteria_Actinobacteridae_Actinomycetales_Frankineae_Geodermatophilaceae_Blastococcus_saxobsidens_DD2:0.07978,Bacteria_Actinobacteria_Actinobacteria_Actinobacteridae_Actinomycetales_Frankineae_Geodermatophilaceae_Geodermatophilus_obscurus_DSM_43160:0.08290)1.000:0.30312)0.650:0.05705)0.410:0.03832)0.700:0.05854)0.470:0.05359)0.450:0.03323,(((Bacteria_Actinobacteria_Actinobacteria_Actinobacteridae_Actinomycetales_Streptomycineae_Streptomycetaceae_Streptomyces_coelicolor_A32:0.07943,Bacteria_Actinobacteria_Actinobacteria_Actinobacteridae_Actinomycetales_Streptomycineae_Streptomycetaceae_Streptomycetaceae_bacterium_MP113_05:0.13548)0.990:0.06492,(Bacteria_Actinobacteria_Actinobacteria_Actinobacteridae_Actinomycetales_Streptomycineae_Streptomycetaceae_Kitasatospora_setae_KM_6054_NBRC_14216:0.13589,Bacteria_Actinobacteria_Actinobacteria_Actinobacteridae_Actinomycetales_Streptomycineae_Streptomycetaceae_Streptacidiphilus_oryzae_TH49:0.09493)0.990:0.05581)1.000:0.14967,(Bacteria_Actinobacteria_Actinobacteria_Actinobacteridae_Actinomycetales_Catenulisporineae_Actinospicaceae_Actinospica_robiniae_DSM_44927:0.18348,Bacteria_Actinobacteria_Actinobacteria_Actinobacteridae_Actinomycetales_Catenulisporineae_Catenulisporaceae_Catenulispora_acidiphila_DSM_44928:0.23823)1.000:0.13128)0.870:0.08766)0.560:0.07221,((Bacteria_Actinobacteria_Actinobacteria_Actinobacteridae_Actinomycetales_Pseudonocardineae_Pseudonocardiaceae_Jiangella_gansuensis_YIM_002_DSM_44835:0.26928,Bacteria_Actinobacteria_Actinobacteria_Actinobacteridae_Actinomycetales_Propionibacterineae_Nocardioidaceae_Actinopolymorpha_alba_DSM_45243:0.35156)0.320:0.06861,((Bacteria_Actinobacteria_Actinobacteria_Actinobacteridae_Actinomycetales_Propionibacterineae_Nocardioidaceae_Aeromicrobium_marinum_DSM_15272:0.29900,(Bacteria_Actinobacteria_Actinobacteria_Actinobacteridae_Actinomycetales_Propionibacterineae_Nocardioidaceae_Marmoricola_sp._URHB0036:0.16562,(Bacteria_Actinobacteria_Actinobacteria_Actinobacteridae_Actinomycetales_Propionibacterineae_Nocardioidaceae_Nocardioidaceae_bacterium_Broad_1_cont1.61:0.20789,Bacteria_Actinobacteria_Actinobacteria_Actinobacteridae_Actinomycetales_Propionibacterineae_Nocardioidaceae_Nocardioides_sp._JS614:0.09677)1.000:0.07427)1.000:0.11981)1.000:0.12309,((Bacteria_Actinobacteria_Actinobacteria_Actinobacteridae_Actinomycetales_Propionibacterineae_Propionibacteriaceae_Microlunatus_phosphovorus_NM_1:0.18769,(Bacteria_Actinobacteria_Actinobacteria_Actinobacteridae_Actinomycetales_Propionibacterineae_Nocardioidaceae_Propionicicella_superfundia_DSM_22317:0.30478,(Bacteria_Actinobacteria_Actinobacteria_Actinobacteridae_Actinomycetales_Propionibacterineae_Propionibacteriaceae_Aestuariimicrobium_kwangyangense_DSM_21549:0.21774,(Bacteria_Actinobacteria_Actinobacteria_Actinobacteridae_Actinomycetales_Propionibacterineae_Propionibacteriaceae_Propionimicrobium_lymphophilum_DSM_4903:0.34540,(Bacteria_Actinobacteria_Actinobacteria_Actinobacteridae_Actinomycetales_Propionibacterineae_Propionibacteriaceae_Propionibacterium_acnes_KPA171202:0.00229,Bacteria_Actinobacteria_Actinobacteria_Propionibacteriales_Propionibacteriaceae_Propionibacterium_CG_Propioni_01:0.00127)1.000:0.24967)0.850:0.07906)1.000:0.09229)1.000:0.09442)1.000:0.18140,Bacteria_Actinobacteria_Actinobacteria_Actinobacteridae_Actinomycetales_Propionibacterineae_Nocardioidaceae_Kribbella_flavida_DSM_17836:0.26519)0.820:0.05954)0.790:0.09180)0.660:0.06898)0.610:0.03558,(((Bacteria_Actinobacteria_Actinobacteria_Actinobacteridae_Actinomycetales_Kineosporiineae_Kineosporiaceae_Kineococcus_radiotolerans_SRS30216:0.34490,((((Bacteria_Actinobacteria_Actinobacteria_Actinobacteridae_Actinomycetales_Micrococcineae_Intrasporangiaceae_Ornithinimicrobium_pekingense_DSM_21552:0.10134,Bacteria_Actinobacteria_Actinobacteria_Actinobacteridae_Actinomycetales_Micrococcineae_Intrasporangiaceae_Serinicoccus_marinus_MCCC_1A05965:0.12550)1.000:0.14973,Bacteria_Actinobacteria_Actinobacteria_Actinobacteridae_Actinomycetales_Micrococcineae_Dermacoccaceae_Kytococcus_sedentarius_DSM_20547:0.28404)0.550:0.04207,(Bacteria_Actinobacteria_Actinobacteria_Actinobacteridae_Actinomycetales_Micrococcineae_Dermacoccaceae_Demetria_terragena_DSM_11295:0.19120,Bacteria_Actinobacteria_Actinobacteria_Actinobacteridae_Actinomycetales_Micrococcineae_Dermacoccaceae_Dermacoccus_nishinomiyaensis_M25:0.16254)0.840:0.04866)0.860:0.05080,(((Bacteria_Actinobacteria_Actinobacteria_Actinobacteridae_Actinomycetales_Micrococcineae_Dermatophilaceae_Dermatophilus_congolensis_DSM_44180:0.24975,(Bacteria_Actinobacteria_Actinobacteria_Actinobacteridae_Actinomycetales_Micrococcineae_Dermatophilaceae_Kineosphaera_limosa_NBRC_100340:0.14340,Bacteria_Actinobacteria_Actinobacteria_Actinobacteridae_Actinomycetales_Micrococcineae_Dermatophilaceae_Mobilicoccus_pelagius_NBRC_104925:0.17777)0.580:0.03913)0.610:0.03369,Bacteria_Actinobacteria_Actinobacteria_Actinobacteridae_Actinomycetales_Micrococcineae_Dermatophilaceae_Austwickia_chelonae_NBRC_105200:0.18463)1.000:0.06049,(Bacteria_Actinobacteria_Actinobacteria_Actinobacteridae_Actinomycetales_Micrococcineae_Intrasporangiaceae_Arsenicicoccus_bolidensis_DSM_15745:0.19403,((Bacteria_Actinobacteria_Actinobacteria_Actinobacteridae_Actinomycetales_Micrococcineae_Intrasporangiaceae_Intrasporangium_calvum_DSM_43043:0.06319,Bacteria_Actinobacteria_Actinobacteria_Actinobacteridae_Actinomycetales_Micrococcineae_Intrasporangiaceae_Terracoccus_sp._273MFTsu3.1:0.06264)1.000:0.12878,(Bacteria_Actinobacteria_Actinobacteria_Actinobacteridae_Actinomycetales_Micrococcineae_Intrasporangiaceae_Janibacter_sp._HTCC2649:0.14821,Bacteria_Actinobacteria_Actinobacteria_Actinobacteridae_Actinomycetales_Micrococcineae_Intrasporangiaceae_Tetrasphaera_elongata_DSM_14184:0.17720)1.000:0.08266)0.800:0.04646)0.720:0.03714)0.920:0.04372)1.000:0.07657)0.460:0.04548,((Bacteria_Actinobacteria_Actinobacteria_Actinobacteridae_Actinomycetales_Micrococcineae_Brevibacteriaceae_Brevibacterium_linens_BL2:0.36392,(((Bacteria_Actinobacteria_Actinobacteria_Micrococcales_Microbacteriaceae_Candidatus_Rhodoluna_lacicola_MWH_Ta8_Sequence_finished_Aug._2010:0.23273,Bacteria_Actinobacteria_marine_actinobacterium_IMCC13023:0.33082)1.000:0.12156,((((((Bacteria_Actinobacteria_Actinobacteria_Actinobacteridae_Actinomycetales_Micrococcineae_Microbacteriaceae_Agromyces_subbeticus_DSM_16689:0.15044,(Bacteria_Actinobacteria_Actinobacteria_Actinobacteridae_Actinomycetales_Micrococcineae_Microbacteriaceae_Cryocola_sp._340MFSha3.1:0.04404,Bacteria_Actinobacteria_Actinobacteria_Actinobacteridae_Actinomycetales_Micrococcineae_Microbacteriaceae_Leifsonia_xyli_xyli_CTCB07:0.07104)1.000:0.08405)0.280:0.02143,((Bacteria_Actinobacteria_Actinobacteria_Actinobacteridae_Actinomycetales_Micrococcineae_Microbacteriaceae_Clavibacter_michiganensis_subsp._michiganensis_NCPPB_382:0.19262,(Bacteria_Actinobacteria_Actinobacteria_Actinobacteridae_Actinomycetales_Micrococcineae_Microbacteriaceae_Salinibacterium_amurskyense_PAMC_21357:0.21807,(Bacteria_Actinobacteria_Actinobacteria_Actinobacteridae_Actinomycetales_Micrococcineae_Microbacteriaceae_Curtobacterium_flaccumfaciens_UCD_AKU:0.05216,Bacteria_Actinobacteria_Actinobacteria_Actinobacteridae_Actinomycetales_Micrococcineae_Microbacteriaceae_Curtobacterium_sp._9128:0.02636)1.000:0.16110)0.530:0.04636)0.260:0.02618,(Bacteria_Actinobacteria_Actinobacteria_Actinobacteridae_Actinomycetales_Micrococcineae_Microbacteriaceae_Herbiconiux_sp._YR403:0.12015,(Bacteria_Actinobacteria_Actinobacteria_Actinobacteridae_Actinomycetales_Micrococcineae_Microbacteriaceae_Cryobacterium_sp._MLB_32:0.11941,Bacteria_Actinobacteria_Actinobacteria_Actinobacteridae_Actinomycetales_Micrococcineae_Microbacteriaceae_Glaciibacter_superstes_DSM_21135:0.07028)1.000:0.07305)0.630:0.03905)0.240:0.02974)0.430:0.04126,(Bacteria_Actinobacteria_Actinobacteria_Actinobacteridae_Actinomycetales_Micrococcineae_Microbacteriaceae_Curtobacterium_ginsengisoli_DSM_22003:0.13808,Bacteria_Actinobacteria_Actinobacteria_Actinobacteridae_Actinomycetales_Micrococcineae_Microbacteriaceae_Humibacter_albus_DSM_18994:0.12547)0.940:0.05362)0.170:0.02538,Bacteria_Actinobacteria_Actinobacteria_Actinobacteridae_Actinomycetales_Micrococcineae_Microbacteriaceae_Rathayibacter_toxicus_DSM_7488:0.21216)0.570:0.02689,(Bacteria_Actinobacteria_Actinobacteria_Actinobacteridae_Actinomycetales_Micrococcineae_Microbacteriaceae_Microbacterium_paraoxydans_DH1b:0.17341,Bacteria_Actinobacteria_Actinobacteria_Actinobacteridae_Actinomycetales_Micrococcineae_Microbacteriaceae_Leucobacter_chromiiresistens_JG_31:0.23733)0.190:0.04428)0.150:0.03661,(Bacteria_Actinobacteria_Actinobacteria_Actinobacteridae_Actinomycetales_Micrococcineae_Microbacteriaceae_Agrococcus_lahaulensis_DSM_17612:0.22852,(Bacteria_Actinobacteria_Actinobacteria_Actinobacteridae_Actinomycetales_Micrococcineae_Microbacteriaceae_Gulosibacter_molinativorax_DSM_13485:0.13137,Bacteria_Actinobacteria_Actinobacteria_Micrococcales_Microbacteriaceae_Zimmermannella_faecalis_ATCC_13722:0.10771)1.000:0.22803)0.230:0.05042)1.000:0.12040)1.000:0.13688,((Bacteria_Actinobacteria_Actinobacteria_Actinobacteridae_Actinomycetales_Micrococcineae_Micrococcaceae_Arthrobacter_phenanthrenivorans_Sphe3:0.11062,(Bacteria_Actinobacteria_Actinobacteria_Actinobacteridae_Actinomycetales_Micrococcineae_Micrococcaceae_Acaricomes_phytoseiuli_DSM_14247:0.11995,Bacteria_Actinobacteria_Actinobacteria_Actinobacteridae_Actinomycetales_Micrococcineae_Micrococcaceae_Renibacterium_salmoninarum_ATCC_33209:0.13208)0.690:0.04295)1.000:0.10800,((Bacteria_Actinobacteria_Actinobacteria_Actinobacteridae_Actinomycetales_Micrococcineae_Micrococcaceae_Kocuria_rhizophila_DC2201:0.17207,Bacteria_Actinobacteria_Actinobacteria_Micrococcales_Micrococcaceae_Rothia_dentocariosa_ATCC_17931:0.21682)1.000:0.07954,(Bacteria_Actinobacteria_Actinobacteria_Actinobacteridae_Actinomycetales_Micrococcineae_Micrococcaceae_Nesterenkonia_alba_DSM_19423:0.28685,((Bacteria_Actinobacteria_Actinobacteria_Actinobacteridae_Actinomycetales_Micrococcineae_Micrococcaceae_Citricoccus_sp._CH26A:0.10536,Bacteria_Actinobacteria_Actinobacteria_Actinobacteridae_Actinomycetales_Micrococcineae_Micrococcaceae_Micrococcus_luteus_NCTC_2665:0.11571)1.000:0.05231,Bacteria_Actinobacteria_Actinobacteria_Actinobacteridae_Actinomycetales_Micrococcineae_Yaniellaceae_Yaniella_halotolerans_DSM_15476:0.37023)0.570:0.05326)1.000:0.08050)0.420:0.03986)1.000:0.09223)0.830:0.05623)0.900:0.06471,(Bacteria_Actinobacteria_Actinobacteria_Actinobacteridae_Actinomycetales_Micrococcineae_Dermabacteraceae_Brachybacterium_faecium_DSM_4810:0.18216,Bacteria_Actinobacteria_Actinobacteria_Actinobacteridae_Actinomycetales_Micrococcineae_Dermabacteraceae_Dermabacter_sp._HFH0086:0.20156)1.000:0.21899)0.280:0.02660)0.340:0.04863,((((Bacteria_Actinobacteria_Actinobacteria_Actinobacteridae_Actinomycetales_Micrococcineae_Cellulomonadaceae_Actinotalea_ferrariae_CF5_4:0.14429,Bacteria_Actinobacteria_Actinobacteria_Actinobacteridae_Actinomycetales_Micrococcineae_Cellulomonadaceae_Cellulomonas_flavigena_DSM_20109:0.18047)0.630:0.03408,(((Bacteria_Actinobacteria_Actinobacteria_Actinobacteridae_Actinomycetales_Micrococcineae_Promicromonosporaceae_Isoptericola_variabilis_225:0.08911,(Bacteria_Actinobacteria_Actinobacteria_Actinobacteridae_Actinomycetales_Micrococcineae_Promicromonosporaceae_Promicromonospora_kroppenstedtii_RS16_DSM_19349:0.11180,Bacteria_Actinobacteria_Actinobacteria_Actinobacteridae_Actinomycetales_Micrococcineae_Promicromonosporaceae_Xylanimonas_cellulosilytica_DSM_15894:0.09817)0.950:0.02584)0.980:0.03983,(Bacteria_Actinobacteria_Actinobacteria_Actinobacteridae_Actinomycetales_Micrococcineae_Cellulomonadaceae_Paraoerskovia_marina_DSM_21750:0.14595,Bacteria_Actinobacteria_Actinobacteria_Actinobacteridae_Actinomycetales_Micrococcineae_Promicromonosporaceae_Cellulosimicrobium_cellulans_J36_ICCI:0.08043)0.290:0.01713)0.910:0.02860,(Bacteria_Actinobacteria_Actinobacteria_Actinobacteridae_Actinomycetales_Micrococcineae_Sanguibacteraceae_Sanguibacter_keddieii_DSM_10542:0.12670,Bacteria_Actinobacteria_Actinobacteria_Actinobacteridae_Actinomycetales_Micrococcineae_Jonesiaceae_Jonesia_denitrificans_DSM_20603:0.23007)0.920:0.06053)0.940:0.02903)1.000:0.07218,((Bacteria_Actinobacteria_Actinobacteria_Actinobacteridae_Actinomycetales_Micrococcineae_Beutenbergiaceae_Beutenbergia_cavernae_DSM_12333:0.19448,Bacteria_Actinobacteria_Actinobacteria_Actinobacteridae_Actinomycetales_Micrococcineae_unclassified_Micrococcineae_Ruania_albidiflava_DSM_18029:0.20869)1.000:0.05465,Bacteria_Actinobacteria_Actinobacteria_Actinobacteridae_Actinomycetales_Micrococcineae_Bogoriellaceae_Georgenia_sp._SUBG003:0.17087)0.810:0.05366)0.920:0.07711,(((Bacteria_Actinobacteria_Actinobacteria_Actinobacteridae_Actinomycetales_Actinomycineae_Actinomycetaceae_Actinobaculum_schaalii_CCUG_27420:0.27771,(Bacteria_Actinobacteria_Actinobacteria_Actinobacteridae_Actinomycetales_Actinomycineae_Actinomycetaceae_Arcanobacterium_haemolyticum_DSM_20595:0.16928,Bacteria_Actinobacteria_Actinobacteria_Actinobacteridae_Actinomycetales_Actinomycineae_Actinomycetaceae_Trueperella_pyogenes_TP6375:0.24544)0.990:0.08753)1.000:0.16770,((Bacteria_Actinobacteria_Actinobacteria_Actinobacteridae_Actinomycetales_Actinomycineae_Actinomycetaceae_Actinomyces_naeslundii_Howell_279_ATCC_12104:0.00187,Bacteria_Actinobacteria_Actinobacteria_Actinobacteridae_Actinomycetales_Actinomycineae_Actinomycetaceae_Actinomyces_sp._oral_taxon_170_str._F0386:0.01325)1.000:0.26190,(Bacteria_Actinobacteria_Actinobacteria_Actinobacteridae_Actinomycetales_Actinomycineae_Actinomycetaceae_MobiluncusFalcivibrio_group_Mobiluncus_curtisii_ATCC_43063:0.37979,Bacteria_Actinobacteria_Actinobacteria_Actinobacteridae_Actinomycetales_Actinomycineae_Actinomycetaceae_Varibaculum_cambriense_DSM_15806:0.36855)1.000:0.13228)0.520:0.05686)0.540:0.04918,((Bacteria_Actinobacteria_Actinobacteria_Actinobacteridae_Bifidobacteriales_Bifidobacteriaceae_Bifidobacterium_animalis_animalis_ATCC_25527:0.13289,Bacteria_Actinobacteria_Actinobacteria_Actinobacteridae_Bifidobacteriales_Bifidobacteriaceae_Gardnerella_vaginalis_409_05:0.13403)1.000:0.05985,((Bacteria_Actinobacteria_Actinobacteria_Actinobacteridae_Bifidobacteriales_Bifidobacteriaceae_Parascardovia_denticolens_DSM_10105_Contig1484:0.09769,Bacteria_Actinobacteria_Actinobacteria_Actinobacteridae_Bifidobacteriales_Bifidobacteriaceae_Scardovia_inopinata_F0304_genomic_scaffold_supercont1.1:0.10790)1.000:0.08585,Bacteria_Actinobacteria_Actinobacteria_Actinobacteridae_Bifidobacteriales_Bifidobacteriaceae_Alloscardovia_omnicolens_DSM_21503:0.15621)0.600:0.04501)1.000:0.58632)0.610:0.07847)0.380:0.04005)0.720:0.14501)1.000:0.47198,(((bin_B1Sed10_92:0.07959,bin_T1Sed10_73:0.10514)1.000:0.41240,(bin_CSSed162cmA_398R1:0.27681,(bin_CSSed162cmA_423R1:0.31310,(bin_CSSed162cmB_40R1:0.23264,(bin_CSSed10_74:0.00288,bin_T1Sed10_49:0.00585)1.000:0.20502)0.930:0.06849)1.000:0.22866)0.470:0.08133)1.000:0.21952,((((bin_CSSed162cmA_195:0.08985,bin_CSSed165cm_590:0.13786)1.000:0.14222,(Bacteria_Actinobacteria_Actinobacteria_Nitriliruptoridae_Nitriliruptorales_Nitriliruptoraceae_Nitriliruptor_alkaliphilus_DSM_45188:0.11331,bin_CSSed165cm_358:0.16361)0.970:0.12285)0.560:0.03767,((((bin_CSSed10_247:0.01761,bin_T1Sed10_190R1:0.02577)1.000:0.20428,((bin_B1Sed10_12:0.29870,(bin_T1Sed10_7:0.00876,bin_T3Sed10_10:0.11487)0.540:0.00742)1.000:0.16767,((bin_CSSed162cmA_477:0.04997,bin_CSSed162cmB_529:0.00173)1.000:0.15327,(bin_CSSed162cmA_554:0.16739,((bin_CSSed165cm_591:0.03743,(bin_CSSed162cmA_297:0.00102,bin_CSSed10_396R1:0.00102)0.960:0.03417)1.000:0.09305,(bin_CSSed162cmB_318:0.05013,bin_CSSed165cm_234:0.13270)0.830:0.05379)0.990:0.10430)0.410:0.03219)0.760:0.04177)0.450:0.03854)0.240:0.02262,((bin_CSSed162cmA_72:0.55260,(bin_CSSed10_91:0.11018,((bin_CSSed165cm_160:0.00102,(bin_CSSed162cmB_125:0.00214,(bin_T3Sed10_89:0.00252,bin_T1Sed10_61:0.00100)0.440:0.00102)0.370:0.00102)0.520:0.00102,(bin_CSSed162cmA_413:0.00102,bin_CSSed11_88:0.00103)0.730:0.00100)0.780:0.00163)1.000:0.12278)0.350:0.03535,((bin_CSSed162cmA_296:0.0,bin_CSSed162cmB_512:0.0)1.000:0.12251,(bin_CSSed165cm_292:0.00256,(bin_CSSed11_175R1:0.06091,bin_CSSed162cmB_558:0.00299)0.940:0.06188)0.950:0.08495)0.760:0.04857)0.840:0.07108)0.490:0.04106,(bin_CSSed162cmA_325:0.00194,(bin_CSSed162cmB_368:0.0,bin_CSSed165cm_363R1:0.0)1.000:0.00102)1.000:0.17079)0.440:0.03338)0.600:0.06528,((bin_CSSed10_110R1:0.01098,(bin_CSSed11_105:0.10979,bin_CSSed162cmB_443:0.00263)0.480:0.00103)1.000:0.04977,bin_CSSed165cm_309:0.54319)0.980:0.19190)0.910:0.39144)0.910:0.17958)0.750:0.10439)0.840:0.25069)0.280:0.07022,(Bacteria_Actinobacteria_Actinobacteria_Rubrobacteridae_Rubrobacterales_Rubrobacterineae_Rubrobacteraceae_Rubrobacter_xylanophilus_DSM_9941:0.75187,(Bacteria_Actinobacteria_Actinobacteria_Rubrobacteridae_Thermoleophilales_Thermoleophilaceae_Thermoleophilum_album_ATCC_35263:0.52929,(Bacteria_Actinobacteria_Actinobacteria_Rubrobacteridae_Solirubrobacterales_Patulibacteraceae_Patulibacter_sp._I11:0.41254,(Bacteria_Actinobacteria_Actinobacteria_Rubrobacteridae_Solirubrobacterales_Conexibacteraceae_Conexibacter_woesei_DSM_14684:0.30535,Bacteria_Actinobacteria_Actinobacteria_Rubrobacteridae_Solirubrobacterales_Solirubrobacteraceae_Solirubrobacter_soli_DSM_22325:0.38552)0.920:0.10708)1.000:0.25049)1.000:0.42334)1.000:0.27673)0.800:0.16057)0.210:0.06816,(((Bacteria_Deinococcus_Thermus_Deinococci_Thermales_Thermaceae_Marinithermus_hydrothermalis_T1_DSM_14884:0.15053,Bacteria_Deinococcus_Thermus_Deinococci_Thermales_Thermaceae_Oceanithermus_profundus_DSM_14977:0.26912)0.880:0.08425,(Bacteria_Deinococcus_Thermus_Deinococci_Thermales_Thermaceae_Thermus_oshimai_JL_2:0.22487,Bacteria_Deinococcus_Thermus_Deinococci_Thermales_Thermaceae_Meiothermus_ruber_DSM_1279:0.41034)0.650:0.05714)1.000:0.27230,(Bacteria_Deinococcus_Thermus_Deinococci_Deinococcales_Deinococcaceae_Deinococcus_geothermalis_DSM_11300:0.44547,(((bin_CSSed162cmB_225R1:0.00809,bin_CSSed165cm_63:0.00803)1.000:0.33876,(bin_CSSed162cmB_219:0.22353,(bin_T3Sed10_293:0.13698,((bin_CSSed165cm_141:0.11510,((bin_CSSed11_47R1:0.01730,(bin_CSSed10_48:0.18811,bin_T3Sed10_48:0.01309)0.760:0.00237)1.000:0.07203,bin_CSSed10_84R1:0.05658)0.960:0.04501)0.400:0.01874,(bin_B1Sed10_57:0.03031,(bin_CSSed10_19:0.60331,bin_T3Sed10_22:0.08406)0.590:0.02908)1.000:0.13022)0.490:0.03490)0.790:0.06448)1.000:0.12996)1.000:0.12401,Bacteria_Deinococcus_Thermus_Deinococci_Deinococcales_Trueperaceae_Truepera_radiovictrix_DSM_17093:0.24042)1.000:0.38259)1.000:0.15194)1.000:0.65458)0.040:0.09468,((((bin_CSSed10_444:0.73844,(bin_CSSed165cm_44:0.35530,((bin_CSBr16_202:0.15764,bin_CSBr16_88:0.15457)1.000:0.12923,((bin_B1Sed10_159:0.00464,bin_T1Sed10_132:0.00643)1.000:0.20199,(bin_CSSed165cm_473:0.08254,(bin_CSSed10_292:0.03470,bin_CSSed10_353:0.08292)0.990:0.02932)0.940:0.06001)1.000:0.17717)0.640:0.06717)1.000:0.29699)0.470:0.12703,(((((Bacteria_Firmicutes_Clostridia_Clostridiales_Clostridiales_incertae_sedis_Clostridiales_Family_XVIII._Incertae_Sedis_Symbiobacterium_thermophilum_IAM_14863:0.54099,Bacteria_Firmicutes_Clostridia_Clostridiales_Clostridiales_incertae_sedis_Clostridiales_Family_XVII._Incertae_Sedis_Sulfobacillus_acidophilus_TPY:0.72880)0.520:0.10042,(bin_CSSed165cm_82:0.59060,(((bin_CSSed11_176:0.13464,bin_CSSed162cmA_341:0.11479)1.000:0.51384,(bin_B1Sed10_244R1:0.42125,((bin_CSSed165cm_371:0.39679,((((bin_CSSed10_168:0.00102,(bin_CSSed162cmB_24:0.09038,bin_CSSed162cmA_344:0.00102)0.620:0.00103)0.650:0.00304,(bin_CSSed11_154:0.07422,bin_T3Sed10_163:0.27983)1.000:0.06037)1.000:0.16225,bin_CSSed165cm_110R1:0.16681)0.630:0.03710,bin_B1Sed10_200:0.16290)1.000:0.24160)1.000:0.12408,((bin_B1Sed10_227R1:0.13303,bin_T1Sed10_160:0.09027)1.000:0.27017,(bin_CSSed11_219R1:0.23719,(bin_CSSed11_219R2:0.09550,(bin_CSSed162cmA_400:0.01283,bin_T3Sed10_282:0.01926)1.000:0.11420)1.000:0.18926)0.850:0.06637)1.000:0.12069)0.820:0.06242)1.000:0.33375)0.890:0.09765,Bacteria_Firmicutes_Clostridia_Clostridiales_Clostridiales_incertae_sedis_Clostridiales_Family_XVII._Incertae_Sedis_Thermaerobacter_marianensis_DSM_12885:0.46977)0.770:0.11804)0.110:0.05041)0.420:0.07870,(bin_CSSed162cmA_71:0.00101,bin_CSSed165cm_413:0.00183)1.000:0.71217)0.340:0.06217,(((((((((Bacteria_Firmicutes_Clostridia_Clostridiales_Clostridiales_incertae_sedis_Clostridiales_Family_XI._Incertae_Sedis_Sedimentibacter_sp._B4:0.32956,bin_CSBr16_49:0.27918)1.000:0.16045,(Bacteria_Firmicutes_Clostridia_Clostridiales_Clostridiaceae_Clostridiisalibacter_paucivorans_DSM_22131:0.28090,((Bacteria_Firmicutes_Clostridia_Clostridiales_Clostridiaceae_Tepidimicrobium_xylanilyticum_DSM_23310:0.23494,(Bacteria_Firmicutes_Clostridia_Clostridiales_Clostridiales_incertae_sedis_Clostridiales_Family_XI._Incertae_Sedis_Peptoniphilus_harei_ACS_146_V_Sch2b_contig00003:0.49751,((Bacteria_Firmicutes_Clostridia_Clostridiales_Clostridiales_incertae_sedis_Clostridiales_Family_XI._Incertae_Sedis_Finegoldia_magna_ATCC_29328:0.34547,Bacteria_Firmicutes_Clostridia_Clostridiales_Peptostreptococcaceae_Peptostreptococcus_micros_ATCC_33270_unfinished_sequence:0.32300)1.000:0.10515,(Bacteria_Firmicutes_Clostridia_Clostridiales_Clostridiales_incertae_sedis_Clostridiales_Family_XI._Incertae_Sedis_Anaerococcus_prevotii_DSM_20548:0.55603,(Bacteria_Firmicutes_Clostridia_Clostridiales_Clostridiales_incertae_sedis_Clostridiales_Family_XI._Incertae_Sedis_Helcococcus_sueciensis_DSM_17243:0.36079,Bacteria_Firmicutes_Clostridia_Clostridiales_Clostridiales_incertae_sedis_Clostridiales_Family_XI._Incertae_Sedis_Kallipyga_massiliensis_ph2:0.49026)0.930:0.10200)1.000:0.13163)0.980:0.09079)0.980:0.11594)0.930:0.11836,(Bacteria_Firmicutes_Clostridia_Clostridiales_Clostridiaceae_Clostridium_acidurici_9a_DSM_604:0.23001,Bacteria_Firmicutes_Clostridia_Clostridiales_unclassified_Clostridiales_Proteiniborus_ethanoligenes_DSM_21650:0.17986)1.000:0.09392)0.630:0.05117)0.630:0.04682)0.790:0.08133,((Bacteria_Firmicutes_Clostridia_Clostridiales_Clostridiales_incertae_sedis_Clostridiales_Family_XII._Incertae_Sedis_Acidaminobacter_hydrogenoformans_DSM_2784:0.45797,(Bacteria_Firmicutes_Clostridia_Clostridiales_Clostridiales_incertae_sedis_Clostridiales_Family_XIII._Incertae_Sedis_Anaerovorax_odorimutans_DSM_5092:0.25404,Bacteria_Firmicutes_Clostridia_Clostridiales_Clostridiales_incertae_sedis_Clostridiales_Family_XIII._Incertae_Sedis_Mogibacterium_timidum_ATCC_33093:0.35301)1.000:0.30155)0.900:0.12023,(((Bacteria_Firmicutes_Clostridia_Clostridiales_Clostridiaceae_Alkaliphilus_oremlandii_OhILAs:0.21470,Bacteria_Firmicutes_Clostridia_Clostridiales_Clostridiaceae_Natronincola_peptidivorans_DSM_18979:0.21322)0.980:0.07997,((bin_CSSed10_133:0.00102,((bin_CSSed162cmA_94:0.0,bin_CSSed165cm_299:0.0)1.000:0.00158,bin_CSSed162cmB_43:0.00102)0.650:0.00197)1.000:0.39978,((bin_CSSed165cm_262:0.01809,(bin_CSSed165cm_565:0.04216,bin_T1Sed10_77:0.03057)0.620:0.01440)1.000:0.09835,(bin_CSSed10_43:0.11136,((bin_CSSed162cmB_256:0.00102,(bin_CSSed165cm_600:0.00102,bin_CSSed162cmA_74:0.00103)0.960:0.00102)0.600:0.00100,(bin_T1Sed10_28:0.00102,bin_T3Sed10_37:0.00102)0.600:0.00100)1.000:0.01065)0.830:0.10470)0.840:0.27240)0.500:0.04563)0.820:0.12347,((Bacteria_Firmicutes_Clostridia_Clostridiales_Peptostreptococcaceae_Peptostreptococcus_anaerobius_VPI_4330:0.20729,(Bacteria_Firmicutes_Clostridia_Clostridiales_Clostridiaceae_Clostridium_difficile_CF5:0.08450,(Bacteria_Firmicutes_Clostridia_Clostridiales_Clostridiaceae_Clostridium_bartlettii_DSM_16795_unfinished_sequence:0.09271,Bacteria_Firmicutes_Clostridia_Clostridiales_Clostridiaceae_Clostridium_glycolicum_DSM_1288:0.08985)1.000:0.08125)1.000:0.08648)1.000:0.19682,(Bacteria_Firmicutes_Clostridia_Clostridiales_Eubacteriaceae_Eubacterium_sp._AS15:0.41232,(Bacteria_Firmicutes_Clostridia_Clostridiales_Peptostreptococcaceae_Filifactor_alocis_ATCC_35896:0.28028,Bacteria_Firmicutes_Clostridia_Clostridiales_unclassified_Clostridiales_Proteocatella_sphenisci_DSM_23131:0.27616)0.990:0.07292)1.000:0.15656)1.000:0.14079)0.380:0.03896)0.750:0.08158)0.580:0.06402,(Bacteria_Firmicutes_Clostridia_Clostridiales_Eubacteriaceae_Anaerofustis_stercorihominis_DSM_17244_unfinished_sequence:0.46717,(Bacteria_Firmicutes_Clostridia_Clostridiales_Eubacteriaceae_Acetobacterium_woodii_WB1_DSM_1030:0.20907,(Bacteria_Firmicutes_Clostridia_Clostridiales_Eubacteriaceae_Pseudoramibacter_alactolyticus_ATCC_23263_contig00019:0.31442,Bacteria_Firmicutes_Clostridia_Clostridiales_Eubacteriaceae_Eubacterium_limosum_KIST612:0.09074)0.900:0.10367)1.000:0.21117)1.000:0.20342)0.560:0.06571,((bin_CSSed165cm_378R1:0.71432,(bin_CSBr16_142R1:0.28425,(Bacteria_Firmicutes_Clostridia_Clostridiales_Clostridiaceae_Clostridium_clariflavum_EBR_45_DSM_19732:0.07770,Bacteria_Firmicutes_Clostridia_Clostridiales_Ruminococcaceae_Acetivibrio_cellulolyticus_CD2_DSM_1870_ORNL_annotation:0.16374)1.000:0.20353)0.190:0.04454)0.790:0.12634,(((Bacteria_Firmicutes_Clostridia_Clostridiales_Clostridiaceae_Butyricicoccus_pullicaecorum_1.2:0.30668,(Bacteria_Firmicutes_Clostridia_Clostridiales_Oscillospiraceae_Oscillibacter_valericigenes_Sjm18_20:0.31872,(Bacteria_Firmicutes_Clostridia_Clostridiales_Clostridiaceae_Clostridium_orbiscindens_1_3_50AFAA:0.00102,Bacteria_Firmicutes_Clostridia_Clostridiales_unclassified_Clostridiales_Flavonifractor_Flavonifractor_plautii_ATCC_29863:0.00102)1.000:0.21254)1.000:0.18767)1.000:0.15083,(Bacteria_Firmicutes_Clostridia_Clostridiales_Ruminococcaceae_Ruminococcus_sp._18P13_draft_genome.:0.35280,(Bacteria_Firmicutes_Clostridia_Clostridiales_Ruminococcaceae_Anaerotruncus_colihominis_DSM_17241_unfinished_sequence:0.28004,(Bacteria_Firmicutes_Clostridia_Clostridiales_Ruminococcaceae_Faecalibacterium_prausnitzii_L26_draft_genome.:0.36679,Bacteria_Firmicutes_Clostridia_Clostridiales_Ruminococcaceae_Subdoligranulum_sp._4_3_54A2FAA:0.17015)1.000:0.21038)0.710:0.05971)1.000:0.12933)1.000:0.22368,((Bacteria_Firmicutes_Clostridia_Clostridiales_Clostridiaceae_Clostridium_lentocellum_DSM_5427:0.19630,Bacteria_Firmicutes_Clostridia_Clostridiales_unclassified_Clostridiales_Epulopiscium_sp._N.t._morphotype_B:0.31828)1.000:0.22608,((((Bacteria_Firmicutes_Clostridia_Clostridiales_Lachnospiraceae_Lachnobacterium_bovis_C6A12:0.19782,Bacteria_Firmicutes_Clostridia_Clostridiales_Lachnospiraceae_Roseburia_hominis_A2_183_DSM_16839:0.10984)1.000:0.06032,((Bacteria_Firmicutes_Clostridia_Clostridiales_Lachnospiraceae_Butyrivibrio_fibrisolvens_164_draft_genome.:0.01487,Bacteria_Firmicutes_Clostridia_Clostridiales_Lachnospiraceae_Pseudobutyrivibrio_ruminis_HUN009:0.00924)1.000:0.14208,Bacteria_Firmicutes_Clostridia_Clostridiales_Lachnospiraceae_Shuttleworthia_satelles_DSM_14600_S_satelles_1.0.1_Cont0.3:0.28046)0.910:0.05148)1.000:0.06838,((Bacteria_BacteroidetesChlorobi_group_Bacteroidetes_Bacteroidia_Bacteroidales_Bacteroidaceae_Bacteroides_pectinophilus_ATCC_43243_unfinished_sequence:0.14219,Bacteria_Firmicutes_Clostridia_Clostridiales_Lachnospiraceae_Lachnospira_multipara_LB2003:0.18397)1.000:0.12530,(((Bacteria_Firmicutes_Clostridia_Clostridiales_Clostridiaceae_Clostridium_nexile_DSM_1787_unfinished_sequence:0.05836,Bacteria_Firmicutes_Clostridia_Clostridiales_Lachnospiraceae_Dorea_longicatena_AGR2136:0.16755)1.000:0.08430,(Bacteria_Firmicutes_Clostridia_Clostridiales_Ruminococcaceae_Ruminococcus_obeum_A2_162_draft_genome.:0.24299,(Bacteria_Firmicutes_Clostridia_Clostridiales_Lachnospiraceae_Marvinbryantia_Marvinbryantia_formatexigens_I_52_DSM_14469:0.11154,Bacteria_Firmicutes_Clostridia_Clostridiales_Lachnospiraceae_Robinsoniella_sp._KNHs210:0.11381)0.970:0.05018)0.670:0.04765)0.670:0.04017,(Bacteria_Firmicutes_Clostridia_Clostridiales_Clostridiaceae_Clostridium_phytofermentans_ISDg:0.25747,Bacteria_Firmicutes_Clostridia_Clostridiales_Lachnospiraceae_Anaerostipes_hadrus_comb._nov._VPI_82_52_DSM_3319:0.26373)0.310:0.06401)0.380:0.03829)0.170:0.02691)0.320:0.03785,(Bacteria_Firmicutes_Clostridia_Clostridiales_Lachnospiraceae_Oribacterium_sp._NK2B42:0.37182,(Bacteria_Firmicutes_Clostridia_Clostridiales_Lachnospiraceae_Lachnospiraceae_bacterium_ACC2:0.24304,(Bacteria_Firmicutes_Clostridia_Clostridiales_Lachnospiraceae_Johnsonella_ignava_ATCC_51276:0.27289,Bacteria_Firmicutes_Clostridia_Clostridiales_Lachnospiraceae_Lachnospiraceae_bacterium_sp._ICM7:0.17123)0.960:0.05528)1.000:0.10454)0.950:0.06157)1.000:0.20640)1.000:0.26840)0.530:0.08567)0.690:0.09383)0.430:0.06330,((Bacteria_Firmicutes_Clostridia_Clostridiales_Clostridiaceae_Caloramator_australicus_RC3:0.16208,(Bacteria_Firmicutes_Clostridia_Clostridiales_Clostridiaceae_Fervidicella_Metallireducens_AeB:0.21419,Bacteria_Firmicutes_Clostridia_Clostridiales_Clostridiaceae_Thermobrachium_celere_JWYL_NZ35_DSM_8682:0.13352)0.540:0.05890)0.990:0.18069,(Bacteria_Firmicutes_Clostridia_Clostridiales_Clostridiaceae_Candidatus_Arthromitus_sp._SFB_mouse_Japan:0.66364,((Bacteria_Firmicutes_Clostridia_Clostridiales_Clostridiaceae_Proteiniclasticum_ruminis_DSM_24773:0.20247,Bacteria_Firmicutes_Clostridia_Clostridiales_Clostridiaceae_Youngiibacter_fragile_232.1:0.14796)0.900:0.19160,(bin_CSSed162cmA_249:0.28010,Bacteria_Firmicutes_Clostridia_Clostridiales_Clostridiaceae_Clostridium_acetobutylicum_EA_2018:0.19342)0.180:0.06282)0.310:0.11140)0.350:0.13753)0.360:0.13136)0.510:0.07081,((Bacteria_Firmicutes_Clostridia_Thermoanaerobacterales_Thermoanaerobacteraceae_Caldanaerobius_polysaccharolyticum_KMTHCJ_DSM_13641:0.35893,(Bacteria_Firmicutes_Clostridia_Thermoanaerobacterales_Thermoanaerobacterales_Family_III._Incertae_Sedis_Thermoanaerobacterium_thermosaccharolyticum_M0795:0.26977,(Bacteria_Firmicutes_Clostridia_Thermoanaerobacterales_Thermoanaerobacteraceae_Caldanaerobacter_subterraneus_tengcongensis_MB4T:0.09945,Bacteria_Firmicutes_Clostridia_Thermoanaerobacterales_Thermoanaerobacteraceae_Thermoanaerobacter_italicus_Ab9:0.07674)1.000:0.10912)1.000:0.14497)1.000:0.11201,(Bacteria_Firmicutes_Clostridia_Clostridiales_unclassified_Clostridiales_Anaerocellum_group_Anaerocellum_thermophilum_DSM_6725:0.48055,(Bacteria_Firmicutes_Clostridia_Clostridiales_Caldicoprobacteraceae_Caldicoprobacter_oshimai_DSM_21659:0.34499,Bacteria_Firmicutes_Clostridia_Thermoanaerobacterales_Thermoanaerobacterales_Family_IV._Incertae_Sedis_Mahella_australiensis_50_1_BON_DSM_15567:0.47439)0.970:0.09616)0.650:0.05727)0.550:0.06073)0.400:0.06721,(Bacteria_Firmicutes_Clostridia_Thermoanaerobacterales_Thermoanaerobacteraceae_Tepidanaerobacter_acetatoxydans_Re1:0.31281,(Bacteria_Firmicutes_Clostridia_Thermoanaerobacterales_Thermoanaerobacterales_Family_III._Incertae_Sedis_Caldanaerovirga_acetigignens_DSM_18802:0.10321,Bacteria_Firmicutes_Clostridia_Thermoanaerobacterales_Thermoanaerobacterales_Family_III._Incertae_Sedis_Thermosediminibacter_oceani_DSM_16646:0.06684)1.000:0.17652)1.000:0.22791)0.600:0.09125,((((Bacteria_Firmicutes_Bacilli_Bacillales_Alicyclobacillaceae_Alicyclobacillus_acidocaldarius_LAA1_unfinished_sequence:0.34624,Bacteria_Firmicutes_Bacilli_Bacillales_Bacillaceae_Bacillus_tusciae_DSM_2912:0.29710)0.970:0.09735,(Bacteria_Firmicutes_Bacilli_Bacillales_Alicyclobacillaceae_Tumebacillus_flagellatus_GST4:0.33422,(((Bacteria_Firmicutes_Bacilli_Bacillales_Thermoactinomycetaceae_Desmospora_sp._8437:0.24138,(Bacteria_Firmicutes_Bacilli_Bacillales_Thermoactinomycetaceae_Shimazuella_kribbensis_DSM_45090:0.26190,Bacteria_Firmicutes_Bacilli_Bacillales_Thermoactinomycetaceae_Thermoactinomyces_sp._Gus2_1:0.18391)0.980:0.09404)1.000:0.16858,((Bacteria_Firmicutes_Bacilli_Bacillales_Paenibacillaceae_Aneurinibacillus_group_Aneurinibacillus_terranovensis_DSM_18919:0.23334,Bacteria_Firmicutes_Bacilli_Bacillales_Paenibacillaceae_Brevibacillus_brevis_NBRC_100599:0.27601)0.980:0.09450,(Bacteria_Firmicutes_Bacilli_Bacillales_Bacillaceae_Caldalkalibacillus_thermarum_TA2.A1_ctg240:0.19075,Bacteria_Firmicutes_Bacilli_Bacillales_Bacillales_incertae_sedis_Bacillales_Family_X._Incertae_Sedis_Thermicanus_aegyptius_DSM_12793:0.36176)0.880:0.06439)0.520:0.03573)0.400:0.03853,(Bacteria_Firmicutes_Bacilli_Bacillales_Paenibacillaceae_Thermobacillus_composti_KWC4_DSM_18247:0.15938,(Bacteria_Firmicutes_Bacilli_Bacillales_Paenibacillaceae_Cohnella_panacarvi_Gsoil_349_DSM_18696:0.25218,(Bacteria_Firmicutes_Bacilli_Bacillales_Paenibacillaceae_Paenibacillus_lactis_154:0.08837,Bacteria_Firmicutes_Bacilli_Bacillales_Paenibacillaceae_Saccharibacillus_sacchari_GR21_DSM_19268:0.19228)1.000:0.07443)0.680:0.05559)1.000:0.16934)0.580:0.08401)0.400:0.06649)0.810:0.18308,(Bacteria_Firmicutes_Clostridia_Clostridiales_Clostridiales_incertae_sedis_Clostridiales_Family_XIV._Incertae_Sedis_Anaerobranca_gottschalkii_DSM_13577:0.28257,((bin_CSSed10_237R2:0.00591,(bin_CSSed162cmA_545:0.00102,bin_T3Sed10_199R1:0.00102)0.960:0.00762)1.000:0.07277,(bin_CSSed10_237R1:0.00102,bin_T3Sed10_199R2:0.00102)1.000:0.06028)1.000:0.50453)0.920:0.13147)0.440:0.07101,((((((Bacteria_Firmicutes_Clostridia_Thermoanaerobacterales_Thermoanaerobacteraceae_Carboxydothermus_hydrogenoformans_Z_2901_DSM_6008:0.32956,Bacteria_Firmicutes_Clostridia_Thermoanaerobacterales_Thermoanaerobacteraceae_Moorella_group_Ammonifex_degensii_KC4:0.44288)0.190:0.06649,((Bacteria_Firmicutes_Clostridia_Thermoanaerobacterales_Thermoanaerobacteraceae_Desulfovirgula_thermocuniculi_DSM_16036:0.26535,(Bacteria_Firmicutes_Clostridia_Clostridiales_Peptococcaceae_Desulfurispora_thermophila_DSM_16022:0.29505,(Bacteria_Firmicutes_Clostridia_Clostridiales_Peptococcaceae_Desulfotomaculum_gibsoniae_Groll_DSM_7213:0.27453,Bacteria_Firmicutes_Clostridia_Clostridiales_Peptococcaceae_Pelotomaculum_thermopropionicum_SI:0.22654)0.990:0.06595)0.940:0.07846)0.250:0.05628,Bacteria_Firmicutes_Clostridia_Clostridiales_Peptococcaceae_Candidatus_Desulforudis_audaxviator_MP104C:0.53903)0.070:0.03868)0.930:0.07122,(Bacteria_Firmicutes_Clostridia_Thermoanaerobacterales_Thermoanaerobacteraceae_Thermacetogenium_phaeum_DSM_12270:0.46004,(Bacteria_Firmicutes_Clostridia_Thermoanaerobacterales_Thermoanaerobacteraceae_Moorella_group_Moorella_thermoacetica_ATCC_39073:0.26317,Bacteria_Firmicutes_Clostridia_Thermoanaerobacterales_Thermoanaerobacteraceae_Thermanaeromonas_toyohensis_ToBE_DSM_14490:0.22520)1.000:0.17143)0.970:0.09009)0.280:0.04970,Bacteria_Firmicutes_Clostridia_Clostridiales_Peptococcaceae_Thermincola_sp._JR:0.35225)0.460:0.05273,(((Bacteria_Firmicutes_Clostridia_Clostridiales_Peptococcaceae_Desulfonispora_thiosulfatigenes_GKNTAUT__DSM_11270:0.33040,bin_CSSed162cmA_186:0.53134)1.000:0.20331,(((Bacteria_Firmicutes_Clostridia_Clostridiales_Peptococcaceae_Dehalobacter_restrictus_DSM_9455:0.19066,Bacteria_Firmicutes_Clostridia_Clostridiales_Peptococcaceae_Syntrophobotulus_glycolicus_DSM_8271:0.21112)1.000:0.14442,(Bacteria_Firmicutes_Clostridia_Clostridiales_Peptococcaceae_Desulfitobacterium_hafniense_Y51:0.17516,Bacteria_Firmicutes_Clostridia_Clostridiales_Peptococcaceae_Desulfosporosinus_orientis_Singapore_I_DSM_765:0.24151)1.000:0.10951)1.000:0.19855,Bacteria_Firmicutes_Clostridia_Clostridiales_Heliobacteriaceae_Heliobacterium_modesticaldum_Ice1:0.38618)0.550:0.06349)0.730:0.06746,((Bacteria_Firmicutes_Clostridia_Clostridiales_Syntrophomonadaceae_Syntrophothermus_lipocalidus_DSM_12680:0.25940,(Bacteria_Firmicutes_Clostridia_Clostridiales_Syntrophomonadaceae_Syntrophomonas_wolfei_Goettingen_DSM_2245B:0.25136,bin_CSSed10_428R1:0.40154)1.000:0.16129)1.000:0.23393,Bacteria_Firmicutes_Clostridia_Clostridiales_Peptococcaceae_Desulfitibacter_alkalitolerans_DSM_16504:0.49533)0.540:0.06109)0.270:0.04041)0.890:0.06182,((((Bacteria_Firmicutes_Negativicutes_Selenomonadales_Veillonellaceae_Propionispira_arboris_DSM_2179:0.00102,Bacteria_Firmicutes_Negativicutes_Selenomonadales_Veillonellaceae_Zymophilus_raffinosivorans_DSM_20765:0.00102)1.000:0.18024,(Bacteria_Firmicutes_Negativicutes_Selenomonadales_Veillonellaceae_Anaerovibrio_sp._RM50:0.17456,(Bacteria_Firmicutes_Negativicutes_Selenomonadales_Veillonellaceae_Centipeda_periodontii_DSM_2778_contig00059:0.24312,(Bacteria_Firmicutes_Negativicutes_Selenomonadales_Veillonellaceae_Mitsuokella_multacida_DSM_20544:0.04944,Bacteria_Firmicutes_Negativicutes_Selenomonadales_Veillonellaceae_Selenomonas_ruminantium_lactilytica_TAM6421:0.08522)1.000:0.05139)1.000:0.09888)0.790:0.05117)1.000:0.17113,((Bacteria_Firmicutes_Negativicutes_Selenomonadales_Veillonellaceae_Sporomusa_ovata_DSM_2662:0.24588,(Bacteria_Firmicutes_Negativicutes_Selenomonadales_Veillonellaceae_Acetonema_longum_DSM_6540_Contig00019:0.23965,Bacteria_Firmicutes_Negativicutes_Selenomonadales_Veillonellaceae_Sporolituus_thermophilus_DSM_23256:0.18424)0.350:0.04521)0.550:0.03535,((Bacteria_Firmicutes_Negativicutes_Selenomonadales_Veillonellaceae_Pelosinus_sp._UFO1:0.22146,(Bacteria_Firmicutes_Negativicutes_Selenomonadales_Veillonellaceae_Anaeroarcus_burkinensis_DSM_6283:0.00102,Bacteria_Firmicutes_Negativicutes_Selenomonadales_Veillonellaceae_Anaeromusa_acidaminophila_DSM_3853:0.00418)1.000:0.21991)0.960:0.05173,(Bacteria_Firmicutes_Negativicutes_Selenomonadales_Acidaminococcaceae_Succinispira_mobilis_DSM_6222:0.22454,(Bacteria_Firmicutes_Negativicutes_Selenomonadales_Acidaminococcaceae_Acidaminococcus_fermentans_DSM_20731:0.28474,Bacteria_Firmicutes_Negativicutes_Selenomonadales_Acidaminococcaceae_Phascolarctobacterium_sp._YIT_12067_P_spYIT12067_1.0_Cont77.1:0.17360)1.000:0.14353)1.000:0.16254)0.290:0.02520)0.790:0.06474)0.980:0.08736,((Bacteria_Firmicutes_Negativicutes_Selenomonadales_Veillonellaceae_Anaeroglobus_geminatus_F0357:0.11984,Bacteria_Firmicutes_Negativicutes_Selenomonadales_Veillonellaceae_Megasphaera_sp._BV3C16_1:0.09108)1.000:0.23531,(Bacteria_Firmicutes_Negativicutes_Selenomonadales_Veillonellaceae_Veillonella_parvula_DSM_2008:0.25513,(Bacteria_Firmicutes_Negativicutes_Selenomonadales_Veillonellaceae_Allisonella_histaminiformans_DSM_15230:0.16599,Bacteria_Firmicutes_Negativicutes_Selenomonadales_Veillonellaceae_Dialister_microaerophilus_UPII_345_E_contig00002:0.23071)1.000:0.36578)0.480:0.04778)1.000:0.17819)1.000:0.29815)0.430:0.04061)0.050:0.04046)0.140:0.04424)0.010:0.04816,(((((bin_CSSed10_148R1:0.08139,(bin_CSSed162cmA_272R1:0.0,bin_CSSed162cmB_91:0.0)1.000:0.08808)1.000:0.16983,(bin_T1Sed10_110R1:0.23472,(bin_CSSed11_101:0.01326,(bin_CSSed162cmA_224:0.04650,bin_T1Sed10_67:0.00102)1.000:0.00560)1.000:0.26067)0.980:0.06642)0.990:0.24843,(Bacteria_Firmicutes_Clostridia_Clostridiales_Syntrophomonadaceae_Dethiobacter_alkaliphilus_AHT_1_unfinished_sequence:0.40077,(bin_CSSed11_298R1:0.09760,(bin_CSSed11_131:0.12416,(bin_CSSed165cm_152:0.00584,bin_T3Sed10_124:0.00637)0.440:0.00382)1.000:0.09289)1.000:0.39476)0.750:0.07898)0.410:0.04262,(((bin_CSSed165cm_560:0.08205,(bin_CSSed162cmA_56:0.00102,bin_CSSed162cmB_129:0.00521)1.000:0.09673)1.000:0.30076,((bin_T3Sed10_337:0.30562,(bin_CSSed162cmA_80:0.25623,(((bin_CSSed11_160:0.06847,(bin_CSSed162cmA_8:0.00102,bin_T3Sed10_167:0.11904)0.680:0.10335)1.000:0.06845,bin_CSSed162cmB_420:0.00102)0.750:0.00103,bin_CSSed165cm_235:0.00102)1.000:0.05144)1.000:0.13047)1.000:0.14338,((((bin_CSSed162cmA_127:0.04420,bin_CSSed162cmA_26:0.06850)1.000:0.06241,((bin_CSSed11_9:0.38576,((bin_CSSed162cmB_176:0.00102,((bin_CSSed10_9:0.01648,bin_T3Sed10_15:0.04507)0.910:0.04045,bin_CSSed165cm_320:0.00102)0.560:0.00103)0.620:0.00098,bin_CSSed162cmA_314:0.00196)0.880:0.01235)1.000:0.04764,(bin_CSSed162cmA_47R1:0.00102,(bin_CSSed11_70:0.00248,bin_CSSed165cm_70R1:0.00100)0.640:0.00100)1.000:0.04698)1.000:0.08111)0.880:0.03708,bin_T1Sed10_166:0.09744)1.000:0.21185,(bin_CSSed11_181:0.35382,(bin_CSSed11_109:0.12521,bin_T3Sed10_116:0.02756)1.000:0.25077)0.880:0.04446)0.720:0.05066)0.690:0.05284)1.000:0.16848,((((((bin_B1Sed10_74:0.00415,bin_T1Sed10_71R1:0.00102)1.000:0.12706,(bin_CSSed162cmA_393:0.01535,bin_T1Sed10_137:0.00693)1.000:0.12977)0.990:0.04469,((bin_B1Sed10_173:0.15831,((bin_CSSed10_277R1:0.06058,(bin_CSSed11_141:0.10951,bin_T3Sed10_148R1:0.00290)1.000:0.02917)1.000:0.07451,(((bin_B1Sed10_50:0.00102,bin_T1Sed10_36:0.00102)1.000:0.05295,(bin_B1Sed10_67:0.04258,bin_T1Sed10_71R2:0.03218)0.980:0.02142)0.960:0.01575,((bin_CSSed162cmA_245:0.02671,(bin_CSSed162cmB_402:0.02680,bin_T1Sed10_145:0.02070)0.840:0.00623)0.400:0.03652,bin_T1Sed10_2:0.09365)0.100:0.01151)0.270:0.01675)0.330:0.01803)0.130:0.03932,(((bin_B1Sed10_63:0.00103,(bin_CSSed162cmA_254:0.00102,bin_T1Sed10_56:0.00103)0.910:0.00101)0.990:0.00726,(bin_B1Sed10_123:0.32378,bin_CSSed165cm_584:0.14986)0.370:0.17376)0.350:0.09411,((bin_CSSed162cmB_227:0.00102,(bin_B1Sed10_21:0.00108,bin_CSSed11_18:0.13185)0.740:0.00160)0.190:0.00102,bin_CSSed162cmA_313:0.00103)1.000:0.09974)0.350:0.03990)0.560:0.03930)0.990:0.08089,(((bin_CSSed162cmB_188:0.02780,bin_CSSed165cm_530:0.02441)1.000:0.12944,(bin_CSSed11_224R2:0.05746,(bin_CSSed162cmA_365R1:0.00102,bin_CSSed162cmB_589:0.00924)0.960:0.06846)0.930:0.03932)0.400:0.01808,(bin_B1Sed10_8:0.21031,(((((bin_CSSed11_134:0.12502,bin_T3Sed10_127:0.01116)1.000:0.08934,bin_CSSed165cm_165:0.15847)0.530:0.01774,(bin_T1Sed10_80R1:0.02196,(bin_B1Sed10_39R1:0.00851,((bin_T3Sed10_38:0.00164,(bin_CSSed10_39:0.0,bin_CSSed162cmB_344:0.0)0.750:0.00102)0.790:0.00102,(bin_CSSed162cmA_534:0.00102,bin_CSSed11_39:0.00169)0.910:0.00166)0.790:0.00241)0.940:0.01334)1.000:0.05580)1.000:0.02788,(bin_CSSed162cmB_213:0.00102,(bin_CSSed162cmA_337:0.01149,bin_CSSed165cm_124:0.00102)1.000:0.01874)1.000:0.06090)0.760:0.01852,(bin_CSSed10_167:0.00247,(bin_CSSed11_158R1:0.11635,bin_CSSed165cm_595:0.00102)0.990:0.00809)1.000:0.07661)1.000:0.03897)0.750:0.03206)0.990:0.05283)0.990:0.07174,(bin_CSSed11_206R1:0.00102,((bin_CSSed162cmA_215:0.0,bin_CSSed162cmB_282:0.0)0.850:0.00102,bin_CSSed165cm_49:0.00101)0.720:0.00103)1.000:0.19013)1.000:0.29821,(bin_T1Sed10_174R1:0.40673,(bin_B1Sed10_75:0.00102,bin_T1Sed10_68:0.00102)1.000:0.44023)1.000:0.15574)1.000:0.14673)1.000:0.10858)0.960:0.14046,(bin_CSSed10_434R1:0.70777,(Bacteria_Firmicutes_Clostridia_Natranaerobiales_Natranaerobiaceae_Natranaerobius_thermophilus_JWNM_WN_LF:0.61275,(((bin_B1Sed10_174:0.00138,bin_T3Sed10_248:0.01959)1.000:0.33588,(((bin_CSSed162cmA_81:0.42536,((bin_CSSed11_29:0.0,bin_CSSed162cmB_413:0.0,bin_CSSed165cm_54:0.0,bin_T3Sed10_33:0.0)1.000:0.00102,bin_CSSed10_31:0.00341)0.690:0.00101)0.980:0.04415,(bin_B1Sed10_204:0.04977,(bin_B1Sed10_43:0.00264,bin_T1Sed10_26:0.00095)1.000:0.15115)0.870:0.03005)0.810:0.02760,(bin_B1Sed10_89R1:0.05518,bin_T1Sed10_148:0.24729)0.530:0.05887)0.980:0.20881)0.980:0.31639,((Bacteria_Firmicutes_Clostridia_Halanaerobiales_Halobacteroidaceae_Acetohalobium_arabaticum_DSM_5501:0.38157,(Bacteria_Firmicutes_Clostridia_Halanaerobiales_Halobacteroidaceae_Halobacteroides_halobius_MD_1_DSM_5150:0.29220,(Bacteria_Firmicutes_Clostridia_Halanaerobiales_Halobacteroidaceae_Halonatronum_saccharophilum_Z_7986_DSM_13868:0.20382,Bacteria_Firmicutes_Clostridia_Halanaerobiales_Halobacteroidaceae_Orenia_marismortui_DSM_5156:0.17238)1.000:0.13179)0.970:0.12426)1.000:0.15888,((Bacteria_Firmicutes_Clostridia_Halanaerobiales_Halanaerobiaceae_Halanaerobium_sp._sapolanicus:0.33841,(bin_T1Sed10_99:0.57263,(bin_T1Sed10_48R1:0.44688,(((bin_B1Sed10_133:0.00304,bin_T1Sed10_96:0.00221)1.000:0.03674,(bin_T3Sed10_24R1:0.45704,((bin_B1Sed10_30:0.0,bin_CSSed165cm_605:0.0)1.000:0.00102,bin_CSSed10_22:0.02688)1.000:0.00179)0.830:0.04766)0.840:0.21887,((bin_B1Sed10_85:0.09543,bin_T1Sed10_84:0.00101)1.000:0.12672,((bin_B1Sed10_33:0.00094,bin_T1Sed10_23:0.00330)1.000:0.04432,(bin_CSSed162cmB_510:0.00102,(bin_T3Sed10_86:0.00102,(bin_CSSed165cm_254:0.00102,(bin_CSSed162cmA_475:0.00101,(bin_CSSed11_79:0.00103,bin_T1Sed10_60:0.00197)0.860:0.00225)0.600:0.00103)0.560:0.00102)0.800:0.00102)1.000:0.04816)1.000:0.08401)1.000:0.18612)0.660:0.08017)0.840:0.10515)0.740:0.07991)0.840:0.11858,Bacteria_Firmicutes_Clostridia_Halanaerobiales_Halanaerobiaceae_Halothermothrix_orenii_H_168:0.30124)0.840:0.14727)0.840:0.09903)0.810:0.15208)0.220:0.05571)0.060:0.04687)0.050:0.05482)0.020:0.03181)0.380:0.06762,(((Bacteria_Fusobacteria_Fusobacteriia_Fusobacteriales_Leptotrichiaceae_Sebaldella_termitidis_ATCC_33386:0.21598,(Bacteria_Fusobacteria_Fusobacteriia_Fusobacteriales_Leptotrichiaceae_Leptotrichia_goodfellowii_F0264_contig00021:0.15333,Bacteria_Fusobacteria_Fusobacteriia_Fusobacteriales_Leptotrichiaceae_Streptobacillus_moniliformis_DSM_12112:0.31594)0.630:0.06724)1.000:0.29078,(Bacteria_Fusobacteria_Fusobacteriia_Fusobacteriales_Fusobacteriaceae_Psychrilyobacter_atlanticus_DSM_19335:0.27206,(Bacteria_Fusobacteria_Fusobacteriia_Fusobacteriales_Fusobacteriaceae_Ilyobacter_polytropus_DSM_2926:0.15825,(Bacteria_Fusobacteria_Fusobacteriia_Fusobacteriales_Fusobacteriaceae_Fusobacterium_nucleatum_nucleatum_ATCC_25586:0.26224,(Bacteria_Fusobacteria_Fusobacteriia_Fusobacteriales_Fusobacteriaceae_Cetobacterium_somerae_ATCC_BAA_474:0.01657,Bacteria_Fusobacteria_Fusobacteriia_Fusobacteriales_Fusobacteriaceae_Cetobacterium_sp._ZWU0022:0.01846)1.000:0.11504)0.990:0.07239)0.970:0.05341)1.000:0.21243)1.000:0.58577,(((((bin_CSBr16_146:0.42104,bin_CSBr16_96:0.30868)1.000:0.14952,((bin_CSBr16_110:0.51641,bin_CSBr16_55:0.00103)0.660:0.26240,(bin_CSBr16_174:0.26077,((bin_CSSed10_109:0.10511,bin_CSSed165cm_483:0.41855)0.860:0.21819,(bin_CSSed165cm_155:0.28553,(bin_T3Sed10_313R1:0.19170,(bin_CSSed10_225R1:0.00101,bin_CSSed165cm_157:0.00102)1.000:0.20677)1.000:0.16641)0.950:0.06933)0.840:0.10961)0.840:0.13533)0.490:0.08227)0.550:0.13542,bin_CSBr16_113R1:1.34278)0.710:0.22540,(((Bacteria_Tenericutes_Mollicutes_Entomoplasmatales_Spiroplasmataceae_Spiroplasma_culicicola_AES_1:0.26488,(Bacteria_Tenericutes_Mollicutes_Entomoplasmatales_Entomoplasmataceae_Entomoplasma_luminosum_ATCC_49195:0.31761,Bacteria_Tenericutes_Mollicutes_Entomoplasmatales_Entomoplasmataceae_Mesoplasma_florum_W37:0.23797)0.990:0.12539)1.000:0.41148,(Bacteria_Tenericutes_Mollicutes_Mycoplasmatales_Mycoplasmataceae_Ureaplasma_parvum_serovar_3_str._ATCC_27815:1.19565,(Bacteria_Tenericutes_Mollicutes_Mycoplasmatales_Mycoplasmataceae_Candidatus_Hepatoplasma_crinochetorum_Av:0.87398,Bacteria_Tenericutes_Mollicutes_Mycoplasmatales_Mycoplasmataceae_Mycoplasma_agalactiae:0.94177)0.500:0.11864)1.000:0.19717)0.920:0.20155,(((Bacteria_Firmicutes_Erysipelotrichi_Erysipelotrichales_Erysipelotrichaceae_Coprobacillus_sp._8_2_54BFAA:0.21300,Bacteria_Firmicutes_Erysipelotrichi_Erysipelotrichales_Erysipelotrichaceae_Erysipelotrichaceae_bacterium_AP9:0.11663)0.810:0.06816,(Bacteria_Firmicutes_Erysipelotrichi_Erysipelotrichales_Erysipelotrichaceae_Catenibacterium_mitsuokai_DSM_15897_C_mitsuokai_1.0_Cont88.1:0.21362,(Bacteria_Firmicutes_Erysipelotrichia_Erysipelotrichales_Erysipelotrichaceae_Kandleria_vitulina_MC3001:0.15198,((Bacteria_Firmicutes_Bacilli_Lactobacillales_Lactobacillaceae_Lactobacillus_catenaformis_OT_569:0.0,Bacteria_Firmicutes_Erysipelotrichia_Erysipelotrichales_Erysipelotrichaceae_Eggerthia_catenaformis_DSM_20559:0.0)1.000:0.17279,Bacteria_Firmicutes_Bacilli_Lactobacillales_Lactobacillaceae_Sharpea_azabuensis_DSM_18934:0.15013)1.000:0.08960)0.990:0.06206)1.000:0.07009)1.000:0.28723,((Bacteria_Firmicutes_Erysipelotrichia_Erysipelotrichales_Erysipelotrichaceae_Dielma_fastidiosa_JC13:0.24830,(Bacteria_Firmicutes_Clostridia_Clostridiales_Clostridiaceae_Clostridium_innocuum_2959:0.16642,(Bacteria_Firmicutes_Erysipelotrichi_Erysipelotrichales_Erysipelotrichaceae_Allobaculum_stercoricanis_DSM_13633:0.33162,(Bacteria_Firmicutes_Bacilli_Lactobacillales_Streptococcaceae_Streptococcus_pleomorphus_DSM_20574:0.12452,(Bacteria_Firmicutes_Clostridia_Clostridiales_Eubacteriaceae_Eubacterium_biforme_DSM_3989_unfinished_sequence:0.14061,Bacteria_Firmicutes_Clostridia_Clostridiales_Eubacteriaceae_Eubacterium_cylindroides_T2_87_draft_genome.:0.08184)0.570:0.04750)1.000:0.08086)1.000:0.23217)0.440:0.05854)0.690:0.06190,(Bacteria_Firmicutes_Erysipelotrichi_Erysipelotrichales_Erysipelotrichaceae_Erysipelothrix_rhusiopathiae_str._Fujisawa:0.46899,(Bacteria_Firmicutes_Erysipelotrichi_Erysipelotrichales_Erysipelotrichaceae_Holdemania_sp._AP2:0.18429,(Bacteria_Firmicutes_Erysipelotrichi_Erysipelotrichales_Erysipelotrichaceae_Bulleidia_extructa_W1219_contig00009:0.16751,Bacteria_Firmicutes_Erysipelotrichi_Erysipelotrichales_Erysipelotrichaceae_Solobacterium_moorei_F0204_S_mooreiF0204_1.0_Cont15.1:0.16034)1.000:0.39775)0.990:0.10203)0.620:0.04856)0.960:0.25403)0.920:0.10837)0.670:0.07938)0.170:0.08839,((((Bacteria_Firmicutes_Bacilli_Bacillales_Bacillaceae_Bacillus_anthracis_52_G:0.22570,((((Bacteria_Firmicutes_Bacilli_Bacillales_Listeriaceae_Brochothrix_thermosphacta_FSL_F6_1036:0.30990,Bacteria_Firmicutes_Bacilli_Bacillales_Listeriaceae_Listeria_innocua_sv._6a_Clip11262:0.17784)0.610:0.05357,((((((Bacteria_Firmicutes_Bacilli_Lactobacillales_Streptococcaceae_Lactococcus_garvieae_Lg2:0.26419,Bacteria_Firmicutes_Bacilli_Lactobacillales_Streptococcaceae_Streptococcus_mutans_GS_5:0.17158)1.000:0.16500,(Bacteria_Firmicutes_Bacilli_Lactobacillales_Enterococcaceae_Tetragenococcus_halophilus_NBRC_12172:0.26872,(Bacteria_Firmicutes_Bacilli_Lactobacillales_Enterococcaceae_Enterococcus_faecalis_D32:0.03984,Bacteria_Firmicutes_Bacilli_Lactobacillales_Enterococcaceae_Melissococcus_plutonius_ATCC_35311:0.14008)1.000:0.04211)0.860:0.02854)0.720:0.03343,Bacteria_Firmicutes_Bacilli_Lactobacillales_Enterococcaceae_Catellicoccus_marimammalium_M35043:0.15523)0.900:0.08116,Bacteria_Firmicutes_Bacilli_Lactobacillales_Carnobacteriaceae_Carnobacterium_maltaromaticum_LMA28:0.15784)0.700:0.04058,((Bacteria_Firmicutes_Bacilli_Lactobacillales_Carnobacteriaceae_Allofustis_seminis_DSM_15817:0.40951,(Bacteria_Firmicutes_Bacilli_Lactobacillales_Carnobacteriaceae_Alloiococcus_otitis_ATCC_51267:0.21482,Bacteria_Firmicutes_Bacilli_Lactobacillales_Carnobacteriaceae_Dolosigranulum_pigrum_ATCC_51524:0.20759)1.000:0.14500)1.000:0.13396,(Bacteria_Firmicutes_Bacilli_Lactobacillales_Carnobacteriaceae_Atopococcus_tabaci_DSM_17538:0.14390,Bacteria_Firmicutes_Bacilli_Lactobacillales_Carnobacteriaceae_Lacticigenium_naphtae_DSM_19658:0.20243)1.000:0.05621)1.000:0.14434)0.350:0.02967,(((Bacteria_Firmicutes_Bacilli_Lactobacillales_Lactobacillaceae_Pediococcus_claussenii_P06_ATCC_BAA_344:0.28106,(Bacteria_Firmicutes_Bacilli_Lactobacillales_Leuconostocaceae_Weissella_ceti_WS74:0.19420,(Bacteria_Firmicutes_Bacilli_Lactobacillales_Leuconostocaceae_Oenococcus_oeni_PSU_1:0.45119,(Bacteria_Firmicutes_Bacilli_Lactobacillales_Leuconostocaceae_Fructobacillus_fructosus_KCTC_3544_contig00014:0.18901,Bacteria_Firmicutes_Bacilli_Lactobacillales_Leuconostocaceae_Leuconostoc_kimchii_IMSNU11154:0.12172)1.000:0.11682)1.000:0.10221)1.000:0.14808)1.000:0.09663,Bacteria_Firmicutes_Bacilli_Lactobacillales_Lactobacillaceae_Lactobacillus_acidophilus_NCFM:0.50960)0.950:0.12341,(((((Bacteria_Firmicutes_Bacilli_Lactobacillales_Aerococcaceae_Abiotrophia_defectiva_ATCC_49176:0.0,Bacteria_Firmicutes_Clostridia_Clostridiales_Lachnospiraceae_Catonella_morbi_ATCC_51271_C_morbi_1.0.1_Cont0.13:0.0)1.000:0.13847,Bacteria_Firmicutes_Bacilli_Lactobacillales_Aerococcaceae_Globicatella_sulfidifaciens_DSM_15739:0.15122)0.890:0.05495,(Bacteria_Firmicutes_Bacilli_Lactobacillales_Aerococcaceae_Eremococcus_coleocola_ACS_139_V_Col8_contig00001:0.18563,Bacteria_Firmicutes_Bacilli_Lactobacillales_Aerococcaceae_Facklamia_ignava_CCUG_37419:0.20482)1.000:0.05910)1.000:0.16101,(Bacteria_Firmicutes_Bacilli_Lactobacillales_Carnobacteriaceae_Granulicatella_elegans_ATCC_700633_genomic_scaffold_supercont1.2:0.16720,(Bacteria_Firmicutes_Bacilli_Lactobacillales_Carnobacteriaceae_Atopobacter_phocae_ATCC_BAA_285:0.21773,Bacteria_Firmicutes_Bacilli_Lactobacillales_Enterococcaceae_Bavariicoccus_seileri_DSM_19936:0.18124)1.000:0.09915)0.990:0.06587)0.620:0.03497,Bacteria_Firmicutes_Bacilli_Lactobacillales_Aerococcaceae_Aerococcus_urinae_ACS_120_V_Col10a:0.43061)0.620:0.05121)0.230:0.03590)1.000:0.13750)0.940:0.06292,(Bacteria_Firmicutes_Bacilli_Bacillales_Bacillales_incertae_sedis_Bacillales_Family_XI._Incertae_Sedis_Gemella_haemolysans_ATCC_10379:0.36320,((Bacteria_Firmicutes_Bacilli_Bacillales_Staphylococcaceae_Macrococcus_caseolyticus_JCSC5402:0.12068,Bacteria_Firmicutes_Bacilli_Bacillales_Staphylococcaceae_Staphylococcus_aureus_502A:0.19790)1.000:0.07648,(Bacteria_Firmicutes_Bacilli_Bacillales_Staphylococcaceae_Nosocomiicoccus_sp._NP2:0.29933,(Bacteria_Firmicutes_Bacilli_Bacillales_Staphylococcaceae_Jeotgalicoccus_psychrophilus_DSM_19085:0.18545,Bacteria_Firmicutes_Bacilli_Bacillales_Staphylococcaceae_Salinicoccus_carnicancri_Crm:0.15534)0.890:0.06723)1.000:0.15991)1.000:0.09035)1.000:0.12607)0.300:0.03412,((Bacteria_Firmicutes_Bacilli_Bacillales_Bacillales_incertae_sedis_Bhargavaea_cecembensis_DSE10:0.14210,Bacteria_Firmicutes_Bacilli_Bacillales_Planococcaceae_Sporosarcina_newyorkensis_2681:0.18093)1.000:0.06737,(((Bacteria_Firmicutes_Bacilli_Bacillales_Planococcaceae_Viridibacillus_arenosi_FSL_R5_213:0.07081,Bacteria_Firmicutes_Bacilli_Bacillales_Planococcaceae_Kurthia_massiliensis_JC30:0.15664)0.960:0.02973,((Bacteria_Firmicutes_Bacilli_Bacillales_Bacillaceae_Lysinibacillus_sphaericus_C3_41:0.04956,Bacteria_Firmicutes_Bacilli_Bacillales_Planococcaceae_Solibacillus_silvestris_StLB046:0.08479)0.980:0.02573,Bacteria_Firmicutes_Bacilli_Bacillales_Planococcaceae_Ureibacillus_thermosphaericus_Thermo_BF:0.14064)0.980:0.04067)0.990:0.03860,(Bacteria_Firmicutes_Bacilli_Bacillales_Planococcaceae_Paenisporosarcina_sp._TG_14:0.14771,Bacteria_Firmicutes_Bacilli_Bacillales_Planococcaceae_Planococcus_donghaensis_MPA1U2_contig00058:0.17095)0.980:0.04658)0.930:0.03958)1.000:0.08847)0.910:0.05212)0.520:0.03589,(Bacteria_Firmicutes_Bacilli_Bacillales_Bacillaceae_Geobacillus_debilis_gb1_GenePRIMP:0.19617,(Bacteria_Firmicutes_Bacilli_Bacillales_Bacillaceae_Anoxybacillus_flavithermus_WK1:0.07418,Bacteria_Firmicutes_Bacilli_Bacillales_Bacillaceae_Geobacillus_kaustophilus_HTA426:0.09663)1.000:0.07760)0.990:0.06969)0.440:0.02872,(Bacteria_Firmicutes_Bacilli_Bacillales_Bacillales_incertae_sedis_Bacillales_Family_XII._Incertae_Sedis_Exiguobacterium_sp._AT1b:0.36391,(((((Bacteria_Firmicutes_Bacilli_Bacillales_Bacillaceae_Alkalibacillus_haloalkaliphilus_C5:0.15407,Bacteria_Firmicutes_Bacilli_Bacillales_Bacillaceae_Halalkalibacillus_halophilus_DSM_18494:0.14176)1.000:0.15798,Bacteria_Firmicutes_Bacilli_Bacillales_Bacillaceae_Amphibacillus_xylanus_NBRC_15112:0.23880)0.480:0.04006,(((Bacteria_Firmicutes_Bacilli_Bacillales_Bacillaceae_Gracilibacillus_lacisalsi_DSM_19029:0.17019,Bacteria_Firmicutes_Bacilli_Bacillales_Bacillaceae_Sediminibacillus_halophilus_NSP9.3:0.08401)0.460:0.03742,(((Bacteria_Firmicutes_Bacilli_Bacillales_Bacillaceae_Halobacillus_halophilus_DSM_2266:0.09949,Bacteria_Firmicutes_Bacilli_Bacillales_Bacillaceae_Salimicrobium_sp._MJ3:0.24343)1.000:0.07984,Bacteria_Firmicutes_Bacilli_Bacillales_Bacillaceae_Thalassobacillus_devorans_MSP14:0.10702)0.990:0.04936,Bacteria_Firmicutes_Bacilli_Bacillales_Bacillaceae_Pontibacillus_halophilus_DSM_19796:0.21164)0.880:0.03942)0.280:0.02547,(Bacteria_Firmicutes_Bacilli_Bacillales_Bacillaceae_Terribacillus_aidingensis_MP602:0.19607,(Bacteria_Firmicutes_Bacilli_Bacillales_Bacillaceae_Lentibacillus_sp._Grbi:0.18346,((Bacteria_Firmicutes_Bacilli_Bacillales_Bacillaceae_Ornithinibacillus_sp._TW25:0.05215,Bacteria_Firmicutes_Bacilli_Bacillales_Bacillaceae_Paucisalibacillus_globulus_DSM_18846:0.05451)1.000:0.10423,(Bacteria_Firmicutes_Bacilli_Bacillales_Bacillaceae_Oceanobacillus_iheyensis_HTE831:0.14303,Bacteria_Firmicutes_Bacilli_Bacillales_Bacillaceae_Virgibacillus_sp._CM_4:0.09510)0.460:0.03087)0.570:0.02843)1.000:0.05359)0.380:0.02562)0.550:0.03404)1.000:0.11804,((Bacteria_Firmicutes_Bacilli_Bacillales_Bacillaceae_Bacillus_selenitireducens_MLS10:0.15491,(bin_CSSed10_241R1:0.00102,bin_CSSed165cm_492:0.03120)1.000:0.18167)1.000:0.11837,(Bacteria_Firmicutes_Bacilli_Bacillales_Bacillaceae_Marinococcus_halotolerans_DSM_16375:0.27020,Bacteria_Firmicutes_Bacilli_Bacillales_Bacillaceae_Salsuginibacillus_kocurii_DSM_18087:0.25912)1.000:0.11268)1.000:0.07471)0.860:0.05136,(Bacteria_Firmicutes_Bacilli_Bacillales_Bacillaceae_Bacillus_gelatini_DSM_15865:0.19102,(Bacteria_Firmicutes_Bacilli_Bacillales_Sporolactobacillaceae_Sporolactobacillus_terrae_HKM_1:0.30943,Bacteria_Firmicutes_Bacilli_Bacillales_Sporolactobacillaceae_Tuberibacillus_calidus_DSM_17572:0.17984)1.000:0.10291)0.800:0.04579)0.370:0.03544)0.640:0.03645)0.680:0.13336,(Bacteria_Firmicutes_Erysipelotrichi_Erysipelotrichales_Erysipelotrichaceae_Turicibacter_sp._HGF1_contig00015:0.35325,((((bin_CSBr16_131:0.14145,((((bin_T1Sed10_136R2:0.15260,((bin_CSSed165cm_372:0.09741,(bin_CSSed10_287:0.00100,bin_T3Sed10_245:0.00102)0.980:0.00343)1.000:0.16469,(bin_CSSed10_124R1:0.00102,(bin_CSSed162cmB_527:0.00101,bin_CSSed165cm_237:0.00102)0.680:0.00102)1.000:0.13971)0.990:0.06074)0.380:0.02312,((bin_CSSed10_369R1:0.10207,bin_T1Sed10_136R1:0.09508)1.000:0.06967,(bin_B1Sed10_225:0.00157,bin_T1Sed10_176:0.01131)1.000:0.21254)1.000:0.06233)0.980:0.06015,((bin_B1Sed10_121:0.04857,bin_T1Sed10_57:0.03657)1.000:0.15689,((bin_T1Sed10_89:0.00100,bin_T3Sed10_131:0.00102)1.000:0.23843,(bin_B1Sed10_40:0.00095,bin_T1Sed10_25:0.00102)1.000:0.30729)0.910:0.04867)0.990:0.10824)0.970:0.11005,(((bin_CSSed165cm_549:0.12863,(((bin_CSSed10_298R1:0.00102,(bin_CSSed162cmB_609:0.00103,bin_CSSed165cm_460:0.00101)0.980:0.02409)0.980:0.06099,(bin_CSSed10_112:0.00102,((bin_CSSed162cmB_71:0.00132,bin_T3Sed10_105:0.00102)0.570:0.00103,(bin_CSBr16_65:0.00102,bin_CSSed165cm_504:0.02206)1.000:0.00941)0.330:0.00103)0.990:0.04828)0.990:0.14972,(bin_CSBr16_127:0.04747,bin_CSBr16_79:0.05846)1.000:0.09607)0.950:0.04806)0.970:0.08369,((bin_CSBr16_107:0.20061,bin_CSSed162cmA_181:0.30346)0.370:0.04787,((bin_CSSed162cmB_63:0.00102,(bin_CSSed165cm_113:0.00102,bin_CSBr16_77:0.00102)0.900:0.00101)0.900:0.05671,bin_CSBr16_104:0.06237)1.000:0.09668)0.090:0.03194)0.110:0.03593,(bin_CSSed10_394:0.32895,(bin_CSSed10_261:0.12027,bin_T3Sed10_117:0.12237)1.000:0.15355)0.460:0.04579)0.330:0.05902)0.460:0.06851)0.580:0.04026,(Bacteria_Tenericutes_Mollicutes_Mollicutes_bacterium_HR1:0.27574,Bacteria_Tenericutes_Mollicutes_Mollicutes_bacterium_HR2:0.21757)0.920:0.12120)0.830:0.19401,(Bacteria_Tenericutes_Mollicutes_Acholeplasmatales_Acholeplasmataceae_Acholeplasma_laidlawii_PG_8A:0.38023,Bacteria_Tenericutes_Mollicutes_Acholeplasmatales_Acholeplasmataceae_Candidatus_Phytoplasma_aster_yellows_witches_broom_AY_WB:0.68740)1.000:0.35780)0.680:0.10773,Bacteria_unclassified_Bacteria_Haloplasmatales_Haloplasmataceae_Haloplasma_contractile_SSD_17B:0.35315)0.390:0.07482)0.400:0.07826)0.390:0.08594)0.560:0.20223)0.480:0.14362)0.080:0.09473,(((((Bacteria_Melainabacteria_RIFCSPHIGHO2_02_FULL_Melainabacteria_34_12:0.23008,Bacteria_Melainabacteria_RIFCSPLOWO2_12_FULL_Melainabacteria_35_11:0.30517)1.000:0.81082,(Bacteria_Melainabacteria_Obscuribacteriales_Obscuribacter_phosphatis_Mle1_12:0.81217,((Bacteria_Melainabacteria_MEL_B2:0.26411,(Bacteria_Melainabacteria_MEL_B1:0.18888,(Bacteria_Melainabacteria_Gastranaerophilales_YS2_Zagget_bin_221:0.13732,(Bacteria_Melainabacteria_Gastranaerophilaceae_Zag_111:0.15573,(Bacteria_Melainabacteria_MEL_A1:0.07714,(Bacteria_Melainabacteria_Gastranaerophilales_YS2_Zagget_bin_1:0.00969,(Bacteria_Melainabacteria_Gastranaerophilaceae_MH_37:0.00102,Bacteria_Melainabacteria_MEL_C1:0.00102)1.000:0.00774)1.000:0.04165)1.000:0.09419)0.630:0.03853)0.890:0.06982)1.000:0.14497)1.000:0.23372,((Bacteria_Melainabacteria_ACD20:0.10032,(Bacteria_Melainabacteria_GWF2_Melainabacteria_32_7:0.00177,Bacteria_Melainabacteria_RIFOXYA2_FULL_Melainabacteria_32_9:0.00101)1.000:0.10372)1.000:0.25564,(Bacteria_Melainabacteria_GWA2_Melainabacteria_34_9:0.25654,Bacteria_Melainabacteria_GWF2_Melainabacteria_37_15:0.31069)1.000:0.14616)0.870:0.09939)1.000:0.34128)0.550:0.11086)1.000:0.16609,(Bacteria_CP_novel_BJP_IG2069_Novel_57_5:0.92844,(Bacteria_Cyanobacteria_Gloeobacteria_Gloeobacterales_Gloeobacter_violaceus_PCC_7421:0.54935,(((Bacteria_Cyanobacteria_Chroococcales_Cyanobium_gracile_PCC_6307:0.13496,(bin_CSSed162cmA_499R1:0.00102,bin_CSSed165cm_191R1:0.00427)1.000:0.13016)0.980:0.06271,(Bacteria_Cyanobacteria_Chroococcales_Synechococcus_sp._CC9902:0.16358,Bacteria_Cyanobacteria_Prochlorales_Prochlorococcaceae_Prochlorococcus_marinus_str._MIT_9301:0.40920)0.670:0.07087)1.000:0.50641,(((bin_CSSed162cmB_426:0.04746,(bin_CSSed165cm_523:0.00107,bin_T3Sed10_304:0.00104)1.000:0.00996)1.000:0.36673,(((Bacteria_Cyanobacteria_Oscillatoriophycideae_Oscillatoriales_Spirulina_major_PCC_6313:0.33250,((Bacteria_Cyanobacteria_Chroococcales_Rubidibacter_lacunae_KORDI_51_2_k51_img_annotated_130412:0.35152,(Bacteria_Cyanobacteria_Chroococcales_Dactylococcopsis_salina_PCC_8305:0.10070,Bacteria_Cyanobacteria_Chroococcales_Halothece_cluster_Halothece_sp._PCC_7418:0.08336)1.000:0.23031)1.000:0.15918,(((Bacteria_Cyanobacteria_Prochlorales_Prochloraceae_Prochloron_didemni_P3_Solomon:0.24820,Bacteria_Cyanobacteria_Chroococcales_Gloeocapsa_sp._PCC_73106:0.33209)0.920:0.05664,(Bacteria_Cyanobacteria_Pleurocapsales_Pleurocapsa_sp._PCC_7327:0.18856,((Bacteria_Cyanobacteria_Chroococcales_Crocosphaera_watsonii_WH_8501:0.12595,Bacteria_Cyanobacteria_Chroococcales_Cyanobacterium_UCYN_A:0.22591)1.000:0.12144,Bacteria_Cyanobacteria_Chroococcales_Synechocystis_sp._PCC_6803:0.28606)0.750:0.04896)0.770:0.04857)0.640:0.02674,((Bacteria_Cyanobacteria_Chroococcales_Cyanobacterium_stanieri_PCC_7202:0.10642,Bacteria_Cyanobacteria_Chroococcales_Synechocystis_sp._PCC_6308:0.13463)1.000:0.29391,(Bacteria_Cyanobacteria_Pleurocapsales_Stanieria_cyanosphaera_PCC_7437:0.15484,(Bacteria_Cyanobacteria_Pleurocapsales_Myxosarcina_sp._GI1:0.23787,Bacteria_Cyanobacteria_Pleurocapsales_Xenococcus_sp._PCC_7305:0.22630)1.000:0.06680)1.000:0.07951)0.600:0.04696)0.880:0.05197)0.370:0.02731)0.970:0.08523,(((Bacteria_Cyanobacteria_Oscillatoriales_Microcoleus_sp._PCC_7113:0.14646,(Bacteria_Cyanobacteria_Oscillatoriales_Microcoleus_chthonoplastes_PCC_7420_scf_1103659003820_genomic_scaffold:0.18641,Bacteria_Cyanobacteria_Oscillatoriales_Lyngbya_majuscula_3L:0.20815)0.550:0.03689)1.000:0.07439,((Bacteria_Cyanobacteria_Chroococcales_Chamaesiphon_sp._PCC_6605:0.36815,Bacteria_Cyanobacteria_Oscillatoriales_Crinalium_epipsammum_PCC_9333:0.14759)0.970:0.07344,(((Bacteria_Cyanobacteria_Nostocales_Rivulariaceae_Rivularia_sp._PCC_7116:0.25142,Bacteria_Cyanobacteria_Nostocales_Nostocaceae_Richelia_intracellularis_HH01:0.22930)0.530:0.04574,(((Bacteria_Cyanobacteria_Nostocales_Nostocaceae_Nostoc_sp._PCC_7524:0.11067,(((((Bacteria_Cyanobacteria_Nostocales_Nostocaceae_Cylindrospermopsis_raciborskii_509_upload_fresh_set:0.00349,Bacteria_Cyanobacteria_Nostocales_Nostocaceae_Raphidiopsis_brookii_D9_D9_7:0.02944)1.000:0.12790,Bacteria_Cyanobacteria_Nostocales_Nostocaceae_Nostoc_azollae:0.04902)0.450:0.01810,(Bacteria_Cyanobacteria_Nostocales_Nostocaceae_Anabaena_cylindrica_PCC_7122:0.05914,(Bacteria_Cyanobacteria_Nostocales_Nostocaceae_Anabaena_circinalis_AWQC131C_Submitted_file_with_automatic_translation_by_Kostas:0.03300,Bacteria_Cyanobacteria_Nostocales_Nostocaceae_Aphanizomenon_flos_aquae_NIES_81:0.04289)1.000:0.07666)0.250:0.01369)0.520:0.01696,(Bacteria_Cyanobacteria_Nostocales_Nostocaceae_Cylindrospermum_stagnale_PCC_7417:0.08360,(Bacteria_Cyanobacteria_Nostocales_Microchaetaceae_Fremyella_diplosiphon_UTEX_481:0.05795,Bacteria_Cyanobacteria_Nostocales_Microchaetaceae_Microchaete_sp._PCC_7126:0.09533)0.880:0.02218)0.530:0.01556)0.780:0.02281,((Bacteria_Cyanobacteria_Nostocales_Nostocaceae_Nodularia_spumigena_CCY9414:0.00336,bin_CSSed162cmB_296:0.01231)1.000:0.03753,bin_CSSed10_463:0.15641)0.970:0.09591)0.620:0.02276)0.990:0.03858,Bacteria_Cyanobacteria_Nostocales_Rivulariaceae_Calothrix_sp._PCC_6303:0.20302)0.490:0.02305,(Bacteria_Cyanobacteria_Stigonematales_Mastigocladopsis_repens_MORA_PCC_10914:0.10975,(Bacteria_Cyanobacteria_Stigonematales_Chlorogloeposis_fritschii_PCC_6912_CLC_Draft_2:0.06903,Bacteria_Cyanobacteria_Stigonematales_Fischerella_muscicola_SAG_1427_1:0.07976)1.000:0.04250)0.930:0.03045)0.540:0.03574)0.990:0.09394,Bacteria_Cyanobacteria_Pleurocapsales_Chroococcidiopsis_thermalis_PCC_7203:0.20833)0.950:0.09139)0.720:0.04042)0.300:0.03782,((Bacteria_Cyanobacteria_Oscillatoriales_Oscillatoria_sp._PCC_6506:0.11834,Bacteria_Cyanobacteria_Oscillatoriales_Oscillatoria_sp._PCC_7112:0.14516)1.000:0.11974,(Bacteria_Cyanobacteria_Oscillatoriales_Trichodesmium_erythraeum_IMS101:0.32007,(Bacteria_Cyanobacteria_Oscillatoriales_Arthrospira_platensis_NIES_39:0.17558,(Bacteria_Cyanobacteria_Oscillatoriales_Lyngbya_sp._PCC_8106_unfinished_sequence:0.19499,Bacteria_Cyanobacteria_Oscillatoriales_Planktothrix_agardhii_NIVA_CYA_34:0.22475)0.780:0.04884)0.980:0.05876)0.900:0.05492)0.980:0.08465)0.270:0.03447)0.380:0.03858,(Bacteria_Cyanobacteria_Oscillatoriales_Geitlerinema_sp._PCC_7407:0.25018,(Bacteria_Cyanobacteria_Prochlorales_Prochlorotrichaceae_Prochlorothrix_hollandica_PCC_9006:0.40484,((Bacteria_Cyanobacteria_Oscillatoriales_Leptolyngbya_sp._PCC_7104:0.08999,(((bin_CSSed162cmA_214:0.00102,bin_CSSed11_75:0.00100)0.650:0.00100,(bin_CSSed10_82:0.00102,((bin_CSSed165cm_216:0.00102,bin_CSSed162cmB_428R1:0.03024)0.660:0.01090,bin_B1Sed10_56:0.00102)0.500:0.00100)0.580:0.00101)0.790:0.01427,(bin_T3Sed10_36R1:0.01225,bin_CSSed162cmB_84:0.00102)0.530:0.00103)0.750:0.10190)0.760:0.21344,Bacteria_Cyanobacteria_Oscillatoriales_Oscillatoriales_sp._JSC_1:0.23078)0.530:0.04154)0.030:0.03564)0.150:0.04532)0.020:0.02656)0.210:0.03265,((Bacteria_Cyanobacteria_Chroococcales_Acaryochloris_marina_MBIC11017:0.29684,(Bacteria_Cyanobacteria_Chroococcales_Cyanothece_sp._PCC_7425:0.26700,Bacteria_Cyanobacteria_Chroococcales_Thermosynechococcus_elongatus_BP_1:0.30005)1.000:0.08104)0.690:0.05640,Bacteria_Cyanobacteria_Oscillatoriales_Pseudanabaena_sp._PCC_7367:0.53881)0.560:0.05995)0.370:0.09044)1.000:0.19850)1.000:0.36235)0.710:0.10940)1.000:0.16772,((((Bacteria_WOR-1_RIFCSPHIGHO2_01_FULL_WOR_1_53_15:0.46161,(Bacteria_WOR-1_RIFOXYA2_FULL_WOR_1_51_19:0.49028,Bacteria_WOR-1_RIFOXYB2_FULL_WOR_1_48_7:0.47715)0.370:0.08572)1.000:0.21112,(Bacteria_WOR-1_RIFOXYC2_FULL_WOR_1_41_25:0.55477,(Bacteria_WOR-1_RIFCSPLOWO2_02_FULL_WOR_1_46_20:0.38025,Bacteria_WOR_1_uncultured_DG_54_3:0.34719)0.940:0.09888)1.000:0.15842)1.000:0.19843,(Bacteria_WOR-1_RIFOXYA12_FULL_WOR_1_43_27:0.83219,(Bacteria_WOR-1_RIFOXYA2_FULL_WOR_1_36_21:0.33448,Bacteria_WOR-1_RIFOXYB2_FULL_WOR_1_37_13:0.26741)1.000:0.46721)1.000:0.17858)1.000:0.30430,(Bacteria_RBX1_GWF2_RBX1_35_9:0.98575,Bacteria_RBX1_GWF2_RBX1_38_17:0.80578)1.000:0.30730)1.000:0.13419)0.960:0.08190,((Bacteria_Dictyoglomi_Dictyoglomia_Dictyoglomales_Dictyoglomaceae_Dictyoglomus_thermophilum_H_6_12:0.03847,Bacteria_Dictyoglomi_Dictyoglomia_Dictyoglomales_Dictyoglomaceae_Dictyoglomus_turgidum_DSM_6724:0.03879)1.000:0.66246,((bin_CSSed165cm_561:0.00102,(bin_CSSed162cmB_452:0.00170,bin_T3Sed10_260:0.00102)0.990:0.00101)1.000:1.21138,(Bacteria_Caldiserica_Caldisericia_Caldisericales_Caldisericaceae_Caldisericum_CG_Caldi_01:0.41986,Bacteria_Caldiserica_Caldisericia_Caldisericales_Caldisericaceae_Caldisericum_exile_AZM16c01_NBRC_104410:0.30138)1.000:0.62653)1.000:0.23356)1.000:0.21232)0.200:0.08376)0.000:0.05117)0.000:0.04649,((Bacteria_Synergistetes_Synergistia_Synergistales_Synergistaceae_Anaerobaculum_mobile_NGA_DSM_13181:0.43987,((((Bacteria_Synergistetes_Synergistetes_sp._SGP1_draft_genome.:0.45298,Bacteria_Synergistetes_Synergistia_Synergistales_Synergistaceae_Aminobacterium_colombiense_DSM_12261:0.30544)0.930:0.11322,(Bacteria_Synergistetes_Synergistia_Synergistales_Synergistaceae_Dethiosulfovibrio_peptidovorans_SEBR_4207_DSM_11002:0.32492,(Bacteria_Synergistetes_Synergistia_Synergistales_Synergistaceae_Jonquetella_anthropi_E3_33_E1:0.37618,Bacteria_Synergistetes_Synergistia_Synergistales_Synergistaceae_Pyramidobacter_piscolens_W5455_contig00040:0.26622)1.000:0.22580)1.000:0.15932)1.000:0.11530,(Bacteria_Synergistetes_Synergistia_Synergistales_Synergistaceae_Aminiphilus_circumscriptus_DSM_16581:0.42063,(Bacteria_Synergistetes_Synergistia_Synergistales_Synergistaceae_Cloacibacillus_evryensis_158_DSM_19522:0.36182,(Bacteria_Synergistetes_Synergistia_Synergistales_Synergistaceae_Aminomonas_paucivorans_GLU_3_DSM_12260:0.18170,Bacteria_Synergistetes_Synergistia_Synergistales_Synergistaceae_Thermanaerovibrio_acidaminovorans_DSM_6589:0.17335)0.990:0.11434)1.000:0.16310)0.950:0.07765)0.310:0.03895,Bacteria_Synergistetes_Synergistia_Synergistales_Synergistaceae_Thermovirga_lienii_Cas60314_DSM_17291:0.32065)0.840:0.09177)1.000:0.44722,((Bacteria_Thermotogae_Thermotogae_Thermotogales_unclassified_Thermotogales_Laodecianella_thermoacidophila_DSM_25116:0.68490,(((Bacteria_Thermotogae_Thermotogae_Thermotogales_Thermotogaceae_Fervidobacterium_nodosum_Rt17_B1:0.32501,Bacteria_Thermotogae_Thermotogae_Thermotogales_Thermotogaceae_Thermosipho_africanus_TCF52B:0.25716)1.000:0.14008,(Bacteria_Thermotogae_Thermotogae_Thermotogales_Thermotogaceae_Thermotoga_maritima_MSB8:0.24868,Bacteria_Thermotogae_Thermotogae_Thermotogales_Thermotogaceae_Thermotoga_thermarum_LA3_DSM_5069:0.40417)0.830:0.07127)1.000:0.09939,((Bacteria_Thermotogae_Thermotogae_Thermotogales_Thermotogaceae_Marinitoga_piezophila_KA3:0.25384,Bacteria_Thermotogae_Thermotogae_Thermotogales_Thermotogaceae_Petrotoga_mobilis_SJ95:0.53977)1.000:0.19062,(Bacteria_Thermotogae_Thermotogae_Thermotogales_Thermotogaceae_Kosmotoga_olearia_TBF_19.5.1:0.14578,((bin_CSSed10_92:0.08456,(bin_B1Sed10_71:0.00441,(bin_CSSed11_83:0.00320,bin_T3Sed10_87:0.00102)0.540:0.00125)0.550:0.00581)1.000:0.42156,Bacteria_Thermotogae_Thermotogae_Thermotogales_Thermotogales_sp._mesG1.Ag.4.2:0.31019)0.990:0.11424)0.990:0.25857)0.910:0.06945)0.990:0.14224)0.990:0.29250,(Bacteria_KB1_RBG_16_KB1_OP1_55_9:0.78691,(bin_CSSed11_173R1:0.37991,(bin_T3Sed10_47:0.18868,(bin_CSSed11_183R1:0.05218,bin_T3Sed10_200:0.00101)0.990:0.15533)1.000:0.27538)1.000:0.53491)1.000:0.55217)0.290:0.12802)0.030:0.08955)0.000:0.04111)0.000:0.04874,(((bin_CSSed165cm_362:0.27498,bin_T1Sed10_198:0.31973)1.000:0.99482,(((bin_CSSed162cmB_61:0.0,bin_CSSed165cm_369:0.0)1.000:0.10387,(bin_CSSed10_400R1:0.00102,bin_CSSed165cm_452:0.05581)0.950:0.08029)1.000:0.80781,(Bacteria_BRC1_uncultured_SMTZ_51:0.72707,Bacteria_CP_BRC1_BJP_IG2102_BRC1_58_13:0.72777)0.690:0.13154)0.990:0.24583)0.750:0.16235,(Bacteria_unclassified_Bacteria_Poribacteria_Candidatus_Poribacteria_sp._WGA_4C_final_clean_version:0.25180,Bacteria_unclassified_Bacteria_Poribacteria_Candidatus_Poribacteria_WGA_3G_final_clean_version:0.28290)1.000:0.92612)0.050:0.07128)0.000:0.03884,((((((bin_CSBr16_61:0.47752,(bin_CSBr16_179:0.59130,((Bacteria_Proteobacteria_deltaepsilon_subdivisions_Deltaproteobacteria_Bdellovibrionales_Bacteriovoracaceae_Bacteriovorax_marinus_SJ:0.20560,bin_CSBr16_6:0.24851)0.970:0.11639,(Bacteria_Bdellovibrio_Bdellovibrionales_Bacteroivoracaceae_RIFOXYA1_FULL_Bacteriovorax_38_20:0.49389,Bacteria_Bdellovibrio_Bdellovibrionales_Bacteroivoracaceae_GWA2_Bdellovibrionales_49_15:0.56719)0.420:0.08010)0.630:0.08521)0.980:0.14960)1.000:0.51507,((Bacteria_Bdellovibrio_Bdellovibrionales_Bacteroivoracaceae_RIFOXYD1_FULL_Bdellovibrionales_53_11:0.35091,Bacteria_Bdellovibrio_Bdellovibrionales_Bdellovibrionaceae_GWA1_Bdellovibrionales_52_35:0.27437)1.000:0.63506,(Bacteria_Bdellovibrio_Bdellovibrionales_RBG_16_Bdellovibrionales_40_8:0.50864,(Bacteria_Proteobacteria_deltaepsilon_subdivisions_Deltaproteobacteria_Bdellovibrionales_Bdellovibrionaceae_Bdellovibrio_bacteriovorus_HD100:0.40859,(((bin_CSSed162cmA_200:0.0,bin_CSSed162cmB_279:0.0)1.000:0.00102,bin_CSSed165cm_373:0.00102)1.000:0.09564,(bin_CSSed162cmA_222:0.04953,(bin_CSSed162cmB_259:0.0,bin_CSSed165cm_243:0.0)1.000:0.00100)1.000:0.09979)1.000:0.30218)0.740:0.12758)1.000:0.54975)0.630:0.12344)0.980:0.18036,(((Bacteria_Spirochaetes_Spirochaetia_Spirochaetales_Leptospiraceae_Turneriella_parva_H_DSM_21527:1.12507,(Bacteria_Spirochaetes_Spirochaetia_Leptospirales_Leptospiraceae_Leptonema_illini_3055_DSM_21528:0.80626,Bacteria_Spirochaetes_Spirochaetia_Spirochaetales_Leptospiraceae_Leptospira_biflexa_serovar_Patoc_strain_Patoc_1_Paris_I:0.72526)0.990:0.22882)1.000:0.34875,((Bacteria_Spirochaetes_Spirochaetia_Spirochaetales_Spirochaetaceae_Borrelia_garinii_PBi_linear:0.89350,((Bacteria_Spirochatetes_Spirochaetia_Spirochaetales_RBG_16_Spirochaete_67_19:0.68940,(Bacteria_Spirochaetes_Spirochaetia_Spirochaetales_Spirochaetaceae_Treponema_denticola_ATCC_35405:0.54642,(Bacteria_Spirochatetes_Spirochaetia_Spirochaetales_GWB1_Spirochaetes_59_5:0.14608,Bacteria_Spirochatetes_Spirochaetia_Spirochaetales_RIFOXYC1_FULL_Spirochaetes_54_7:0.11481)1.000:0.41950)1.000:0.13083)0.400:0.06161,((Bacteria_Spirochaetes_Spirochaetia_Spirochaetales_Spirochaetaceae_Spirochaeta_sp._Buddy:0.44141,((bin_T3Sed10_214:0.00303,((bin_CSSed10_251:0.0,bin_CSSed162cmB_255:0.0)0.600:0.00102,(bin_CSSed162cmA_415:0.0,bin_CSSed165cm_352:0.0)0.600:0.00102)0.770:0.00102)1.000:0.18632,(bin_CSSed10_181R1:0.16579,(bin_CSSed10_345R1:0.12138,(bin_CSBr16_92:0.00102,bin_CSSed10_501R1:0.00215)1.000:0.13514)0.620:0.03806)1.000:0.07851)1.000:0.20412)1.000:0.20804,(((((((bin_CSSed165cm_552:0.00102,(bin_CSSed162cmB_373:0.00335,bin_T3Sed10_372:0.03951)0.340:0.00500)0.900:0.01618,bin_T3Sed10_184:0.40738)1.000:0.34147,(((bin_CSSed11_56:0.17541,(bin_B1Sed10_52:0.00450,(bin_T3Sed10_62:0.00102,bin_CSSed10_65:0.00102)0.660:0.00136)0.820:0.00457)1.000:0.13548,(bin_B1Sed10_166:0.02467,(bin_B1Sed10_113R1:0.00102,bin_CSSed162cmB_108R1:0.00102)1.000:0.03807)1.000:0.11419)0.550:0.03746,((bin_T1Sed10_147:0.00102,(bin_CSSed162cmB_44:0.00255,bin_CSSed162cmA_533:0.02191)0.730:0.00119)1.000:0.03618,bin_B1Sed10_122:0.28514)0.990:0.05915)1.000:0.33865)0.890:0.10626,((((bin_CSSed162cmA_456:0.0,bin_CSSed162cmB_591:0.0)1.000:0.00102,bin_CSSed11_239:0.00247)0.390:0.00104,(bin_CSSed165cm_471:0.01259,(bin_CSSed10_176:0.00103,(bin_CSSed165cm_404:0.00101,bin_CSSed162cmB_334:0.00102)0.770:0.00103)1.000:0.16130)0.700:0.02106)1.000:0.43682,((bin_CSSed10_280R1:0.00102,bin_CSSed165cm_417:0.06042)1.000:0.14294,(bin_CSSed162cmB_504:0.34731,(bin_CSSed162cmA_522R1:0.00102,bin_CSSed165cm_90:0.00102)1.000:0.00097)1.000:0.17516)1.000:0.24268)0.300:0.06199)0.150:0.05187,(bin_CSSed165cm_515R1:0.00101,((bin_CSSed162cmA_315:0.0,bin_CSSed162cmB_264:0.0)1.000:0.00102,(bin_CSSed11_221:0.00357,bin_T3Sed10_257:0.00102)0.460:0.00102)0.490:0.00278)0.990:0.44979)0.250:0.07215,(Bacteria_Spirochaetes_Spirochaetia_Spirochaetales_Spirochaetaceae_Spirochaeta_sp._L21_RPul_D2:0.45606,(bin_T1Sed10_196:0.58133,((((bin_CSSed165cm_200:0.00199,bin_CSSed10_405R1:0.21151)1.000:0.02479,bin_CSSed162cmB_408:0.02201)1.000:0.03358,bin_B1Sed10_148R1:0.05795)1.000:0.32380,((bin_T3Sed10_155:0.09037,(bin_CSSed162cmA_133:0.00102,(bin_CSSed162cmB_621:0.00102,(bin_CSBr16_39:0.00102,bin_CSSed11_137:0.00100)0.470:0.00103)0.440:0.00102)0.970:0.00835)1.000:0.09180,(bin_CSSed162cmB_249:0.12638,bin_T3Sed10_299R1:0.01072)1.000:0.12595)1.000:0.26700)0.880:0.10238)0.880:0.13130)0.470:0.05244)0.130:0.06527,(bin_CSBr16_229:0.29978,(bin_CSSed165cm_582:0.34315,(bin_CSSed10_346:0.00166,bin_CSSed162cmB_583:0.00102)1.000:0.00664)1.000:0.22302)1.000:0.31781)0.570:0.11259)0.390:0.08118)0.570:0.16840)0.570:0.36978,(Bacteria_Spirochaetes_Spirochaetia_Spirochaetales_Brachyspiraceae_Brachyspira_murdochii_DSM_12563:1.04733,Bacteria_Spirochaetes_Spirochaetia_Spirochaetales_Brevinemataceae_Brevinema_andersonii_ATCC_43811:1.32592)0.550:0.13722)0.420:0.11415)0.370:0.11000,((bin_CSSed11_302:0.58205,(((Bacteria_Proteobacteria_deltaepsilon_subdivisions_Epsilonproteobacteria_unclassified_Epsilonproteobacteria_Nitratiruptor_sp._SB155_2:0.23440,(Bacteria_Proteobacteria_deltaepsilon_subdivisions_Epsilonproteobacteria_Nautiliales_Nautiliaceae_Caminibacter_mediatlanticus_TB_2_unfinished_sequence:0.06439,(Bacteria_Proteobacteria_deltaepsilon_subdivisions_Epsilonproteobacteria_Nautiliales_Nautiliaceae_Nautilia_profundicola_AmH:0.07718,Bacteria_Proteobacteria_deltaepsilon_subdivisions_Epsilonproteobacteria_Nautiliales_Nautiliaceae_Lebetimonas_sp._JS032:0.10935)0.970:0.04516)1.000:0.45045)0.810:0.11096,((((Bacteria_Proteobacteria_deltaepsilon_subdivisions_Epsilonproteobacteria_Campylobacterales_Helicobacteraceae_Sulfuricurvum_sp._RIFRC_1:0.23594,Bacteria_Proteobacteria_deltaepsilon_subdivisions_Epsilonproteobacteria_Campylobacterales_Helicobacteraceae_Sulfurimonas_denitrificans_DSM_1251:0.29063)1.000:0.16705,Bacteria_Proteobacteria_deltaepsilon_subdivisions_Epsilonproteobacteria_Campylobacterales_Helicobacteraceae_Thiovulum_sp._ES:0.45297)0.970:0.09857,(Bacteria_Proteobacteria_deltaepsilon_subdivisions_Epsilonproteobacteria_Campylobacterales_Campylobacteraceae_Arcobacter_nitrofigilis_DSM_7299:0.41667,Bacteria_Proteobacteria_deltaepsilon_subdivisions_Epsilonproteobacteria_unclassified_Epsilonproteobacteria_Sulfurovum_sp._NBC37_1:0.40392)0.890:0.07337)0.900:0.07357,(Bacteria_Proteobacteria_deltaepsilon_subdivisions_Epsilonproteobacteria_Campylobacterales_Campylobacteraceae_Campylobacter_jejuni_jejuni_NCTC_11168:0.31478,Bacteria_Proteobacteria_deltaepsilon_subdivisions_Epsilonproteobacteria_Campylobacterales_Campylobacteraceae_Sulfurospirillum_barnesii_SES_3:0.29080)1.000:0.13134)0.520:0.05085)0.430:0.05197,(Bacteria_Proteobacteria_deltaepsilon_subdivisions_Epsilonproteobacteria_Campylobacterales_Helicobacteraceae_Helicobacter_cetorum_MIT_99_5656:0.42615,Bacteria_Proteobacteria_deltaepsilon_subdivisions_Epsilonproteobacteria_Campylobacterales_Helicobacteraceae_Wolinella_succinogenes_DSM_1740:0.19652)1.000:0.18580)0.750:0.10102)1.000:0.89117,(Bacteria_Proteobacteria_deltaepsilon_subdivisions_Deltaproteobacteria_Desulfurellales_Desulfurellaceae_Desulfurella_acetivorans_A63_DSM_5264:0.54443,Bacteria_Proteobacteria_deltaepsilon_subdivisions_Deltaproteobacteria_Desulfurellales_Desulfurellaceae_Hippea_maritima_MH2_DSM_10411:0.41222)1.000:0.48693)0.610:0.18307)0.090:0.05775)0.020:0.07969,(((((Bacteria_Proteobacteria_deltaepsilon_subdivisions_Deltaproteobacteria_Desulfovibrionales_Desulfomicrobiaceae_Desulfomicrobium_baculatum_DSM_4028:0.50768,(((Bacteria_Proteobacteria_deltaepsilon_subdivisions_Deltaproteobacteria_Desulfovibrionales_Desulfovibrionaceae_Desulfovibrio_desulfuricans_subsp._desulfuricans_str._ATCC_27774:0.22741,(Bacteria_Proteobacteria_deltaepsilon_subdivisions_Deltaproteobacteria_Desulfovibrionales_Desulfovibrionaceae_Bilophila_wadsworthia_3_1_6:0.14008,Bacteria_Proteobacteria_deltaepsilon_subdivisions_Deltaproteobacteria_Desulfovibrionales_Desulfovibrionaceae_Lawsonia_intracellularis_PHEMN1_00:0.44802)0.830:0.08344)1.000:0.28893,Bacteria_Proteobacteria_deltaepsilon_subdivisions_Deltaproteobacteria_Desulfovibrionales_Desulfovibrionaceae_Desulfocurvus_vexinensis_DSM_17965:0.34915)0.970:0.11002,Bacteria_Proteobacteria_deltaepsilon_subdivisions_Deltaproteobacteria_Desulfovibrionales_Desulfonatronumaceae_Desulfonatronum_thioautotrophicum_ASO4_1:0.55358)0.410:0.06986)0.260:0.06331,(Bacteria_Proteobacteria_deltaepsilon_subdivisions_Deltaproteobacteria_Desulfovibrionales_Desulfohalobiaceae_Desulfohalobium_retbaense_DSM_5692:0.39235,Bacteria_Proteobacteria_deltaepsilon_subdivisions_Deltaproteobacteria_Desulfovibrionales_Desulfohalobiaceae_Desulfovermiculus_halophilus_DSM_18834:0.49140)1.000:0.17358)0.290:0.06366,(((bin_B1Sed10_27:0.15329,((bin_CSSed162cmA_70R1:0.37470,bin_CSSed162cmB_399R1:0.25328)0.930:0.37201,(bin_CSSed162cmB_565:0.00102,(bin_T3Sed10_65R1:0.00100,(bin_CSSed11_60:0.00102,bin_CSSed162cmA_472:0.00102)0.250:0.00102)0.680:0.00102)1.000:0.04793)0.660:0.11678)0.550:0.05485,(((bin_T3Sed10_23:0.00102,(bin_B1Sed10_28:0.00102,bin_T1Sed10_16:0.00525)0.730:0.00100)1.000:0.07087,((Bacteria_Proteobacteria_deltaepsilon_subdivisions_Deltaproteobacteria_Desulfovibrionales_Desulfohalobiaceae_Desulfonatronospira_thiodismutans_ASO3_1_unfinished_sequence:0.00102,(bin_B1Sed10_102R1:0.15908,bin_T1Sed10_90:0.13945)1.000:0.19269)1.000:0.07107,(bin_CSSed10_88:0.00102,(bin_T1Sed10_59:0.00102,bin_T3Sed10_84:0.00103)1.000:0.00103)1.000:0.07000)0.520:0.01563)1.000:0.05178,(bin_CSSed11_143:0.00133,bin_T3Sed10_145:0.00102)1.000:0.26398)1.000:0.12573)0.660:0.17033,(bin_CSSed10_448R1:0.27567,(Bacteria_Proteobacteria_deltaepsilon_subdivisions_Deltaproteobacteria_Desulfovibrionales_Desulfohalobiaceae_Desulfonatronovibrio_hydrogenovorans_DSM_9292:0.14940,((bin_CSSed162cmA_9:0.01315,bin_CSSed165cm_99:0.02120)1.000:0.16259,(bin_T3Sed10_324:0.10046,((bin_CSSed165cm_370:0.07982,(bin_CSSed10_311R1:0.00102,bin_CSSed165cm_37:0.00103)1.000:0.00790)1.000:0.13573,(bin_CSSed162cmA_137:0.00117,bin_CSSed162cmB_407:0.00303)1.000:0.09587)0.340:0.01889)0.790:0.03008)0.920:0.05267)0.870:0.05893)1.000:0.12607)0.660:0.25682)0.710:0.60559,(((Bacteria_CP_EM_19_candidate_division_EM_19_bacterium_JGI_0000106_J16_GBS_C_001_289:0.00102,(Bacteria_CP_EM_19_candidate_division_EM_19_bacterium_JGI_0000106_G12_Combined_Assembly_EM19_1__EM19:0.00113,(Bacteria_CP_EM_19_candidate_division_EM_19_bacterium_JGI_0000106_N7_GBS_C_001_292:0.00102,Bacteria_CP_EM_19_candidate_division_EM_19_bacterium_SCGC_AAA471_M6_GBS_N_001_25:0.01248)0.310:0.00350)0.290:0.00382)1.000:1.29086,((Bacteria_Aquificae_Aquificae_Aquificales_Desulfurobacteriaceae_Desulfurobacterium_thermolithotrophum_DSM_11699:0.08799,Bacteria_Aquificae_Aquificae_Aquificales_Desulfurobacteriaceae_Thermovibrio_ammonificans_HB_1:0.09891)1.000:0.46161,((Bacteria_Aquificae_Aquificae_Aquificales_Hydrogenothermaceae_Persephonella_marina_EX_H1:0.23324,Bacteria_Aquificae_Aquificae_Aquificales_Hydrogenothermaceae_Sulfurihydrogenibium_azorense_Az_Fu1:0.26985)1.000:0.28665,(Bacteria_Aquificae_Aquificae_Aquificales_Aquificaceae_Aquifex_aeolicus_VF5:0.39124,(Bacteria_Aquificae_Aquificae_Aquificales_Aquificaceae_Hydrogenobaculum_sp._HO_Finished_QAed:0.60964,(Bacteria_Aquificae_Aquificae_Aquificales_Aquificaceae_Hydrogenobacter_thermophilus_TK_6:0.27157,Bacteria_Aquificae_Aquificae_Aquificales_Aquificaceae_Thermocrinis_albus_DSM_14484:0.19437)0.960:0.08541)0.750:0.09498)1.000:0.33710)1.000:0.27868)0.930:0.18244)0.520:0.14054,(((Bacteria_Thermodesulfobacteria_Thermodesulfobacteria_Thermodesulfobacteriales_Thermodesulfobacteriaceae_Thermodesulfatator_atlanticus_DSM_21156:0.06967,Bacteria_Thermodesulfobacteria_Thermodesulfobacteria_Thermodesulfobacteriales_Thermodesulfobacteriaceae_Thermodesulfatator_indicus_CIR29812_DSM_15286:0.06799)1.000:0.26532,(Bacteria_Thermodesulfobacteria_Thermodesulfobacteria_Thermodesulfobacteriales_Thermodesulfobacteriaceae_Thermodesulfobacterium_sp._OPB45:0.09650,(Bacteria_Thermodesulfobacteria_Thermodesulfobacteria_Thermodesulfobacteriales_Thermodesulfobacteriaceae_Thermodesulfobacterium_hydrogeniphilum_DSM_14290:0.09794,(Bacteria_Thermodesulfobacteria_Thermodesulfobacteria_Thermodesulfobacteriales_Thermodesulfobacteriaceae_Thermodesulfobacterium_commune_DSM_2178:0.02562,(Bacteria_Thermodesulfobacteria_Thermodesulfobacteria_Thermodesulfobacteriales_Thermodesulfobacteriaceae_Thermodesulfobacterium_hveragerdense_DSM_12571:0.00866,Bacteria_Thermodesulfobacteria_Thermodesulfobacteria_Thermodesulfobacteriales_Thermodesulfobacteriaceae_Thermodesulfobacterium_thermophilum_DSM_1276:0.01173)1.000:0.06085)1.000:0.15062)0.920:0.05358)1.000:0.30459)1.000:0.38365,((Bacteria_CP_Dadabacteria_LAC_COMBO_lowcgbin1_52_3600:0.06458,(Bacteria_CP_Dadabacteria_LAC_COMBO_lowCGbin1_like_51_6394_partial:0.00102,Bacteria_CP_Dadabacteria_LAC_S2O1_bin1_lowgc_50_27:0.00102)1.000:0.08405)1.000:0.58343,(Bacteria_CP_Dadabacteria_CSP1_2:0.42757,Bacteria_Dadabacteria_RIFCSPHIGHO2_12_FULL_Dadabacteria_53_21:0.44566)0.820:0.12528)1.000:0.48528)0.440:0.10267)0.150:0.09730)0.000:0.07340,((((((((bin_CSBr16_224:0.48304,(Bacteria_Proteobacteria_Alphaproteobacteria_unclassified_Alphaproteobacteria_Micavibrio_aeruginosavorus_ARL_13:0.37348,(bin_CSSed162cmB_593:0.00102,(bin_CSSed165cm_256:0.08539,bin_CSBr16_124:0.00146)0.520:0.00101)1.000:0.36572)1.000:0.19187)1.000:0.18760,(((Bacteria_Proteobacteria_Alphaproteobacteria_Sneathiellales_Sneathiellaceae_Sneathiella_glossodoripedis_JCM_23214:0.50680,(Bacteria_Proteobacteria_Alphaproteobacteria_Rhizobiales_Methylocystaceae_Terasakiella_pusilla_DSM_6293:0.35779,Bacteria_Proteobacteria_Alphaproteobacteria_Rhodospirillales_Rhodospirillaceae_Thalassospira_profundimaris_WP0211:0.37533)0.990:0.09441)0.350:0.05331,(((bin_CSSed162cmB_316:0.44065,(bin_CSSed162cmA_469:0.65475,Bacteria_Proteobacteria_Alphaproteobacteria_unclassified_Alphaproteobacteria_Geminicoccus_roseus_DSM_18922:0.42057)0.500:0.08483)0.910:0.14261,Bacteria_Proteobacteria_Alphaproteobacteria_Rhodospirillales_Rhodospirillaceae_Tistrella_mobilis_KA081020_065:0.42171)0.520:0.09857,((((Bacteria_Proteobacteria_Alphaproteobacteria_Rhodospirillales_Rhodospirillaceae_Dongia_sp._URHE0060:0.41410,(Bacteria_Proteobacteria_Alphaproteobacteria_Rhodospirillales_Rhodospirillaceae_Inquilinus_limosus_DSM_16000:0.36604,(Bacteria_Proteobacteria_Alphaproteobacteria_Rhodospirillales_Rhodospirillaceae_Skermanella_stibiiresistens_SB22:0.20180,(Bacteria_Proteobacteria_Alphaproteobacteria_Rhodospirillales_Rhodospirillaceae_Azospirillum_amazonense_CBAmc:0.20099,Bacteria_Proteobacteria_Alphaproteobacteria_Rhodospirillales_Rhodospirillaceae_Azospirillum_irakense_DSM_11586:0.20828)1.000:0.10004)1.000:0.11324)0.890:0.08021)0.340:0.05294,(Bacteria_Proteobacteria_Alphaproteobacteria_Rhodospirillales_Rhodospirillaceae_Magnetospirillum_magneticum_AMB_1:0.31250,(Bacteria_Proteobacteria_Alphaproteobacteria_Rhodospirillales_Rhodospirillaceae_Rhodospirillum_rubrum_S1_ATCC_11170:0.29798,(Bacteria_Proteobacteria_Alphaproteobacteria_Rhodospirillales_Rhodospirillaceae_Caenispirillum_salinarum_AK4:0.27546,Bacteria_Proteobacteria_Alphaproteobacteria_Rhodospirillales_Rhodospirillaceae_Novispirillum_itersonii_ATCC_12639:0.28446)0.470:0.07140)1.000:0.12754)0.760:0.06979)0.420:0.04636,(Bacteria_Proteobacteria_Alphaproteobacteria_Rhodospirillales_unclassified_Rhodospirillales_Reyranella_Reyranella_massiliensis_521_DSM_23428:0.47521,(Bacteria_Proteobacteria_Alphaproteobacteria_Rhodospirillales_unclassified_Rhodospirillales_Elioraea_tepidiphila_DSM_17972:0.25613,(((Bacteria_Proteobacteria_Alphaproteobacteria_Rhodospirillales_Acetobacteraceae_Acidiphilium_multivorum_AIU301:0.22942,Bacteria_Proteobacteria_Alphaproteobacteria_Rhodospirillales_Acetobacteraceae_Acidocella_facilis_ATCC_35904:0.23780)1.000:0.09650,(Bacteria_Proteobacteria_Alphaproteobacteria_Rhodospirillales_Acetobacteraceae_Granulibacter_bethesdensis_CGDNIH1:0.20441,(Bacteria_Proteobacteria_Alphaproteobacteria_Rhodospirillales_Acetobacteraceae_Commensalibacter_sp._MX_MONARCH01:0.28249,((Bacteria_Proteobacteria_Alphaproteobacteria_Rhodospirillales_Acetobacteraceae_Gluconacetobacter_diazotrophicus_PAl_5:0.07941,Bacteria_Proteobacteria_Alphaproteobacteria_Rhodospirillales_Acetobacteraceae_Gluconacetobacter_xylinus_NBRC_3288:0.11164)1.000:0.05317,(Bacteria_Proteobacteria_Alphaproteobacteria_Rhodospirillales_Acetobacteraceae_Acetobacter_pasteurianus_386B:0.16609,((Bacteria_Proteobacteria_Alphaproteobacteria_Rhodospirillales_Acetobacteraceae_Asaia_platycodi_JCM_25414:0.11455,Bacteria_Proteobacteria_Alphaproteobacteria_Rhodospirillales_Acetobacteraceae_Kozakia_baliensis_SR_745:0.05306)1.000:0.04723,(Bacteria_Proteobacteria_Alphaproteobacteria_Rhodospirillales_Acetobacteraceae_Gluconobacter_oxydans_621H:0.07791,Bacteria_Proteobacteria_Alphaproteobacteria_Rhodospirillales_Acetobacteraceae_Saccharibacter_floricola_DSM_15669:0.18720)1.000:0.06755)1.000:0.10940)0.600:0.02271)0.900:0.04431)1.000:0.10918)0.980:0.06832)1.000:0.09497,((Bacteria_Proteobacteria_Alphaproteobacteria_Rhodospirillales_Acetobacteraceae_Rubritepida_flocculans_DSM_14296:0.11542,bin_CSSed162cmB_186R1:0.14434)1.000:0.12655,(Bacteria_Proteobacteria_Alphaproteobacteria_Rhodospirillales_Acetobacteraceae_Belnapia_moabensis_DSM_16746:0.19268,Bacteria_Proteobacteria_Alphaproteobacteria_Rhodospirillales_Acetobacteraceae_Roseomonas_mucosa_ATCC_BAA_692:0.19955)0.960:0.06310)1.000:0.11949)0.870:0.07134)1.000:0.24714)0.830:0.09743)0.920:0.05735,((Bacteria_Proteobacteria_Alphaproteobacteria_Kiloniellales_Kiloniellaceae_Kiloniella_laminariae_DSM_19542:0.38241,((Bacteria_Proteobacteria_Alphaproteobacteria_Rhodospirillales_Rhodospirillaceae_Rhodovibrio_salinarum_DSM_9154:0.32100,(bin_CSSed162cmA_87:0.21273,(bin_CSSed162cmB_354:0.00102,bin_CSSed165cm_489:0.02868)1.000:0.04981)1.000:0.19420)1.000:0.22353,Bacteria_Proteobacteria_Alphaproteobacteria_Rhodospirillales_Rhodospirillaceae_Fodinicurvata_sediminis_DSM_21159:0.36973)0.850:0.08617)1.000:0.09959,(Bacteria_Proteobacteria_Alphaproteobacteria_Rhodospirillales_Rhodospirillaceae_Oceanibaculum_indicum_P24:0.37973,(Bacteria_Proteobacteria_Alphaproteobacteria_Alpha_proteobacterium_IMCC1322:0.52450,(Bacteria_Proteobacteria_Alphaproteobacteria_Rhodospirillales_Rhodospirillaceae_Nisaea_denitrificans_DSM_18348:0.30678,(Bacteria_Proteobacteria_Alphaproteobacteria_Rhodospirillales_Rhodospirillaceae_Candidatus_Endolissoclinum_faulkneri_L5:0.44536,Bacteria_Proteobacteria_Alphaproteobacteria_Rhodospirillales_Rhodospirillaceae_Thalassobaculum_salexigens_DSM_19539:0.09174)1.000:0.22312)0.660:0.07382)0.950:0.07603)0.840:0.06007)0.570:0.05772)0.530:0.03571)0.370:0.04797)0.230:0.04585,((Bacteria_Proteobacteria_Alphaproteobacteria_Kordiimonadales_Kordiimonas_gwangyangensis_DSM_19435:0.35709,(Bacteria_Proteobacteria_Alphaproteobacteria_Sphingomonadales_Sphingomonadaceae_Sandarakinorhabdus_sp._AAP62:0.32332,((Bacteria_Proteobacteria_Alphaproteobacteria_Sphingomonadales_Sphingomonadaceae_Sphingomonas_wittichii_RW1:0.16435,Bacteria_Proteobacteria_Alphaproteobacteria_Sphingomonadales_Sphingomonadaceae_Zymomonas_mobilis_mobilis_CP4:0.24784)0.970:0.07355,((Bacteria_Proteobacteria_Alphaproteobacteria_Sphingomonadales_Sphingomonadaceae_Sphingobium_japonicum_UT26S_1:0.16683,Bacteria_Proteobacteria_Alphaproteobacteria_Sphingomonadales_Sphingomonadaceae_Sphingopyxis_alaskensis_RB2256:0.19207)0.540:0.03814,(Bacteria_Proteobacteria_Alphaproteobacteria_Sphingomonadales_Sphingomonadaceae_Blastomonas_sp._AAP53:0.20161,(Bacteria_Proteobacteria_Alphaproteobacteria_Sphingomonadales_Sphingomonadaceae_Novosphingobium_sp._PP1Y:0.13932,(Bacteria_Proteobacteria_Alphaproteobacteria_Sphingomonadales_Erythrobacteraceae_Porphyrobacter_sp._AAP82:0.12853,(Bacteria_Proteobacteria_Alphaproteobacteria_Sphingomonadales_Erythrobacteraceae_Altererythrobacter_ishigakiensis_ATCC_BAA_2084:0.07980,(Bacteria_Proteobacteria_Alphaproteobacteria_Sphingomonadales_Sphingomonadaceae_Citromicrobium_sp._JLT1363:0.16945,Bacteria_Proteobacteria_Alphaproteobacteria_Sphingomonadales_Erythrobacteraceae_Erythrobacter_litoralis_HTCC2594:0.07703)0.490:0.04217)0.890:0.06909)1.000:0.11109)1.000:0.09369)1.000:0.06760)1.000:0.06315)1.000:0.11990)1.000:0.33306)1.000:0.13682,(((Bacteria_Proteobacteria_Alphaproteobacteria_unclassified_Alphaproteobacteria_Thermopetrobacter_sp._TC1:0.39322,Bacteria_Proteobacteria_Alphaproteobacteria_Rhizobiales_Rhizobiaceae_Candidatus_Liberibacter_americanus_Sao_Paulo:1.09664)0.090:0.09927,((((((((((((Bacteria_Proteobacteria_Alphaproteobacteria_Rhizobiales_Xanthobacteraceae_Ancylobacter_sp._FA202:0.07107,Bacteria_Proteobacteria_Alphaproteobacteria_Rhizobiales_Xanthobacteraceae_Starkeya_novella_DSM_506:0.04915)1.000:0.13923,(Bacteria_Proteobacteria_Alphaproteobacteria_Rhizobiales_Xanthobacteraceae_Azorhizobium_caulinodans_ORS_571:0.11070,Bacteria_Proteobacteria_Alphaproteobacteria_Rhizobiales_Xanthobacteraceae_Xanthobacter_autotrophicus_Py2:0.12573)1.000:0.07652)1.000:0.12300,(Bacteria_Proteobacteria_Alphaproteobacteria_Rhodobacterales_Rhodobacteraceae_Rhodovulum_sp._PH10:0.25388,((Bacteria_Proteobacteria_Alphaproteobacteria_Rhizobiales_Bradyrhizobiaceae_Afipia_sp._OHSU_I_C6:0.08338,Bacteria_Proteobacteria_Alphaproteobacteria_Rhizobiales_Bradyrhizobiaceae_Oligotropha_carboxidovorans_OM5:0.10043)0.770:0.03199,(Bacteria_Proteobacteria_Alphaproteobacteria_Rhizobiales_Bradyrhizobiaceae_Nitrobacter_hamburgensis_X14:0.09775,(Bacteria_Proteobacteria_Alphaproteobacteria_Rhizobiales_Bradyrhizobiaceae_Rhodopseudomonas_palustris_BisB18:0.09429,Bacteria_Proteobacteria_Alphaproteobacteria_Rhizobiales_Bradyrhizobiaceae_Bradyrhizobium_japonicum_SEMIA_5079:0.13133)0.390:0.01939)0.990:0.04524)1.000:0.20287)1.000:0.12708)0.830:0.05645,(((Bacteria_Proteobacteria_Alphaproteobacteria_Rhizobiales_Methylocystaceae_Methylocystis_sp._SC2:0.15097,Bacteria_Proteobacteria_Alphaproteobacteria_Rhizobiales_Methylocystaceae_Methylosinus_sp._PW1:0.15220)1.000:0.12463,(Bacteria_Proteobacteria_Alphaproteobacteria_Rhizobiales_Beijerinckiaceae_Methyloferula_stellata_AR4:0.12943,(Bacteria_Proteobacteria_Alphaproteobacteria_Rhizobiales_Beijerinckiaceae_Beijerinckia_indica_subsp._indica_ATCC_9039:0.12681,(Bacteria_Proteobacteria_Alphaproteobacteria_Rhizobiales_Beijerinckiaceae_Methylocella_silvestris_BL2:0.14223,Bacteria_Proteobacteria_Alphaproteobacteria_Rhizobiales_Beijerinckiaceae_Methylocapsa_acidiphila_B2:0.09976)1.000:0.05577)0.650:0.04066)1.000:0.08332)1.000:0.13478,(((Bacteria_Proteobacteria_Alphaproteobacteria_Rhizobiales_Methylobacteriaceae_Microvirga_sp._WSM3557:0.13335,((Bacteria_Proteobacteria_Alphaproteobacteria_Rhizobiales_Bradyrhizobiaceae_Salinarimonas_rosea_DSM_21201:0.13082,bin_T3Sed10_223R1:0.18045)0.620:0.10994,Bacteria_Proteobacteria_Alphaproteobacteria_Rhizobiales_Methylobacteriaceae_Methylobacterium_extorquens_PA1:0.24498)0.530:0.05657)0.480:0.04809,Bacteria_Proteobacteria_Alphaproteobacteria_Rhizobiales_Bradyrhizobiaceae_Bosea_sp._UNC402CLCol:0.24670)0.530:0.05091,Bacteria_Proteobacteria_Alphaproteobacteria_Rhizobiales_Beijerinckiaceae_Chelatococcus_sp._GW1:0.16974)0.610:0.06401)0.620:0.05952)0.350:0.04724,Bacteria_Proteobacteria_Alphaproteobacteria_Rhizobiales_Methylocystaceae_Methylopila_sp._M107:0.36983)0.620:0.08202,Bacteria_Proteobacteria_Alphaproteobacteria_Rhizobiales_Hyphomicrobiaceae_Prosthecomicrobium_hirschii_ATCC_27832:0.33296)0.360:0.04621,((Bacteria_Proteobacteria_Alphaproteobacteria_Rhizobiales_Aurantimonadaceae_Aurantimonas_ureilytica_DSM_18598:0.16782,(Bacteria_Proteobacteria_Alphaproteobacteria_Rhizobiales_Aurantimonadaceae_Aurantimonas_manganoxydans_SI85_9A1:0.11874,Bacteria_Proteobacteria_Alphaproteobacteria_Rhizobiales_Aurantimonadaceae_Fulvimarina_pelagi_HTCC2506_unfinished_sequence:0.19615)0.950:0.05789)1.000:0.09779,((((Bacteria_Proteobacteria_Alphaproteobacteria_Rhizobiales_Phyllobacteriaceae_Chelativorans_sp._BNC1:0.13864,Bacteria_Proteobacteria_Alphaproteobacteria_Rhizobiales_Phyllobacteriaceae_Nitratireductor_aquibiodomus_JCM_21793:0.11486)1.000:0.08188,((Bacteria_Proteobacteria_Alphaproteobacteria_Rhizobiales_Phyllobacteriaceae_Pseudaminobacter_salicylatoxidans_KCT001:0.09128,(Bacteria_Proteobacteria_Alphaproteobacteria_Rhizobiales_Phyllobacteriaceae_Aquamicrobium_defluvii_W13Z1:0.10159,Bacteria_Proteobacteria_Alphaproteobacteria_Rhizobiales_Phyllobacteriaceae_Mesorhizobium_australicum_WSM2073:0.11511)0.990:0.04705)0.970:0.04181,(Bacteria_Proteobacteria_Alphaproteobacteria_Rhizobiales_Phyllobacteriaceae_Aliihoeflea_sp._2WW:0.14989,Bacteria_Proteobacteria_Alphaproteobacteria_Rhizobiales_Phyllobacteriaceae_Aminobacter_sp._J41:0.12654)0.850:0.03669)0.950:0.04054)1.000:0.06088,((Bacteria_Proteobacteria_Alphaproteobacteria_Rhizobiales_Phyllobacteriaceae_Phyllobacterium_sp._YR531:0.13724,(Bacteria_Proteobacteria_Alphaproteobacteria_Rhizobiales_Brucellaceae_Pseudochrobactrum_sp._AO18b:0.11964,(Bacteria_Proteobacteria_Alphaproteobacteria_Rhizobiales_Brucellaceae_Brucella_abortus_A13334:0.02742,Bacteria_Proteobacteria_Alphaproteobacteria_Rhizobiales_Brucellaceae_Ochrobactrum_anthropi_ATCC_49188_1:0.02497)1.000:0.07201)0.950:0.03773)0.680:0.03056,Bacteria_Proteobacteria_Alphaproteobacteria_Rhizobiales_Bartonellaceae_Bartonella_clarridgeiae_73:0.30208)1.000:0.05682)0.840:0.04322,((Bacteria_Proteobacteria_Alphaproteobacteria_Rhizobiales_Aurantimonadaceae_Martelella_mediterranea_DSM_17316:0.18295,(Bacteria_Proteobacteria_Alphaproteobacteria_Rhizobiales_Phyllobacteriaceae_Hoeflea_phototrophica_DFL_43:0.16335,((Bacteria_Proteobacteria_Alphaproteobacteria_Rhizobiales_Rhizobiaceae_Shinella_zoogleoides_DD12_SHLA:0.08243,(Bacteria_Proteobacteria_Alphaproteobacteria_Rhizobiales_Rhizobiaceae_RhizobiumAgrobacterium_group_Rhizobium_leguminosarum_bv._trifolii_CB782:0.10053,(Bacteria_Proteobacteria_Alphaproteobacteria_Rhizobiales_Rhizobiaceae_Neorhizobium_galegae_bv._orientalis_HAMBI_540:0.08553,Bacteria_Proteobacteria_Alphaproteobacteria_Rhizobiales_Rhizobiaceae_RhizobiumAgrobacterium_group_Agrobacterium_sp._H13_3:0.09442)0.820:0.03446)0.750:0.02937)0.350:0.01939,(Bacteria_Proteobacteria_Alphaproteobacteria_Rhizobiales_Rhizobiaceae_SinorhizobiumEnsifer_group_Ensifer_adhaerens_OV14:0.03668,Bacteria_Proteobacteria_Alphaproteobacteria_Rhizobiales_Rhizobiaceae_SinorhizobiumEnsifer_group_Ensifer_meliloti_GR4:0.04399)0.990:0.03561)0.990:0.06119)0.550:0.05173)0.630:0.08203,Bacteria_Proteobacteria_Alphaproteobacteria_Rhodobacterales_Rhodobacteraceae_Ahrensia_sp._13_GOM_1096m:0.32776)0.280:0.05429)0.340:0.04457)0.430:0.16202)0.050:0.03442,(Bacteria_Proteobacteria_Alphaproteobacteria_Rhizobiales_Methylocystaceae_Pleomorphomonas_oryzae_DSM_16300:0.32701,(Bacteria_Proteobacteria_Alphaproteobacteria_Rhizobiales_unclassified_Rhizobiales_Bauldia_litoralis_ATCC_35022:0.32710,Bacteria_Proteobacteria_Alphaproteobacteria_Rhizobiales_Rhizobiaceae_Kaistia_adipata_DSM_17808:0.22937)0.980:0.07403)0.480:0.05805)0.110:0.03132,(Bacteria_Proteobacteria_Alphaproteobacteria_Rhizobiales_unclassified_Rhizobiales_Amorphus_coralli_DSM_19760:0.34693,(Bacteria_Proteobacteria_Alphaproteobacteria_Rhodobacterales_Rhodobacteraceae_Stappia_stellulata_DSM_5886:0.19691,((Bacteria_Proteobacteria_Alphaproteobacteria_Rhodobacterales_Rhodobacteraceae_Nesiotobacter_exalbescens_DSM_16456:0.08736,Bacteria_Proteobacteria_Alphaproteobacteria_Rhodobacterales_Rhodobacteraceae_Pseudovibrio_sp._FO_BEG1:0.10072)1.000:0.12273,(Bacteria_Proteobacteria_Alphaproteobacteria_Rhodobacterales_Rhodobacteraceae_Pannonibacter_phragmitetus_DSM_14782:0.09767,(Bacteria_Proteobacteria_Alphaproteobacteria_Rhodobacterales_Rhodobacteraceae_Labrenzia_alexandrii_DFL_11:0.10720,Bacteria_Proteobacteria_Alphaproteobacteria_Rhodobacterales_Rhodobacteraceae_Roseibium_sp._TrichSKD4_genomic_scaffold_scf_1119120597021:0.07605)1.000:0.05982)1.000:0.05964)0.680:0.04526)1.000:0.10532)0.740:0.05177)0.190:0.04826,(Bacteria_Proteobacteria_Alphaproteobacteria_Rhizobiales_Rhodobiaceae_Afifella_pfennigii_DSM_17143:0.35659,(bin_CSSed162cmA_148:0.37605,(Bacteria_Proteobacteria_Alphaproteobacteria_Rhizobiales_Rhodobiaceae_Lutibaculum_baratangense_AMV1:0.23925,bin_CSSed162cmA_458:0.22725)0.840:0.06624)0.740:0.08363)0.300:0.06053)0.110:0.06431,(((Bacteria_Proteobacteria_Alphaproteobacteria_Rhizobiales_Hyphomicrobiaceae_Cucumibacter_marinus_DSM_18995:0.17363,Bacteria_Proteobacteria_Alphaproteobacteria_Rhizobiales_Hyphomicrobiaceae_Maritalea_myrionectae_DSM_19524:0.21255)1.000:0.06764,(Bacteria_Proteobacteria_Alphaproteobacteria_Rhizobiales_Hyphomicrobiaceae_Pelagibacterium_halotolerans_B2:0.18914,(Bacteria_Proteobacteria_Alphaproteobacteria_Rhizobiales_Hyphomicrobiaceae_Devosia_sp._17_2_E_8:0.16093,Bacteria_Proteobacteria_Alphaproteobacteria_Rhizobiales_unclassified_Rhizobiales_Vasilyevaea_enhydra_ATCC_23634:0.17979)1.000:0.16248)0.870:0.06587)1.000:0.21895,(Bacteria_Proteobacteria_Alphaproteobacteria_Rhizobiales_Hyphomicrobiaceae_Hyphomicrobium_nitrativorans_NL23:0.47519,Bacteria_Proteobacteria_Alphaproteobacteria_Rhizobiales_Hyphomicrobiaceae_Rhodomicrobium_vannielii_ATCC_17100:0.34570)0.830:0.11762)0.170:0.04177)0.080:0.03941,(Bacteria_Proteobacteria_Alphaproteobacteria_Rhizobiales_Phyllobacteriaceae_Parvibaculum_lavamentivorans_DS_1:0.34538,Bacteria_Proteobacteria_Alphaproteobacteria_unclassified_Alphaproteobacteriar_Canditatus_Phaeomarinobacter_ectocarpi_Ec32:0.35231)0.930:0.08943)0.080:0.05162)0.370:0.05797,((Bacteria_Proteobacteria_Alphaproteobacteria_Parvularculales_Parvularculaceae_Parvularcula_bermudensis_HTCC2503:0.57011,(((Bacteria_Proteobacteria_Alphaproteobacteria_Rhodobacterales_Hyphomonadaceae_Maricaulis_maris_MCS10:0.26277,(Bacteria_Proteobacteria_Alphaproteobacteria_Caulobacterales_Caulobacteraceae_Woodsholea_maritima_DSM_17123:0.22742,Bacteria_Proteobacteria_Alphaproteobacteria_Rhodobacterales_Hyphomonadaceae_Oceanicaulis_alexandrii_HTCC2633:0.21559)1.000:0.08657)1.000:0.11832,(Bacteria_Proteobacteria_Alphaproteobacteria_Rhodobacterales_Hyphomonadaceae_Hellea_balneolensis_DSM_19091:0.30310,Bacteria_Proteobacteria_Alphaproteobacteria_Rhodobacterales_Hyphomonadaceae_Robiginitomaculum_antarcticum_DSM_21748:0.30778)1.000:0.23503)0.850:0.07057,((Bacteria_Proteobacteria_Alphaproteobacteria_Rhodobacterales_Hyphomonadaceae_Hirschia_baltica_ATCC_49814:0.34895,(Bacteria_Proteobacteria_Alphaproteobacteria_Rhodobacterales_Hyphomonadaceae_Henriciella_marina_DSM_19595:0.25587,Bacteria_Proteobacteria_Alphaproteobacteria_Rhodobacterales_Hyphomonadaceae_Hyphomonas_neptunium_ATCC_15444:0.29054)1.000:0.19196)1.000:0.17193,((Bacteria_Proteobacteria_Alphaproteobacteria_Caulobacterales_Caulobacteraceae_Caulobacter_segnis_ATCC_21756:0.16775,Bacteria_Proteobacteria_Alphaproteobacteria_Caulobacterales_Caulobacteraceae_Phenylobacterium_zucineum_HLK1:0.18957)0.990:0.08810,(Bacteria_Proteobacteria_Alphaproteobacteria_Caulobacterales_Caulobacteraceae_Asticcacaulis_excentricus_CB_48_1:0.21835,Bacteria_Proteobacteria_Alphaproteobacteria_Caulobacterales_Caulobacteraceae_Brevundimonas_subvibrioides_ATCC_15264:0.31593)0.990:0.07950)1.000:0.28877)0.570:0.05195)0.910:0.08542)0.990:0.10635,(bin_CSSed10_249R1:0.39010,(((((bin_CSSed162cmB_124:0.13806,(bin_CSSed162cmA_66R1:0.14179,(((bin_CSSed162cmA_396:0.10234,(bin_CSSed162cmA_241:0.00102,bin_CSSed162cmB_440:0.00224)1.000:0.06585)0.730:0.02741,(bin_B1Sed10_197:0.05509,bin_CSSed162cmB_615:0.12178)0.530:0.02543)0.800:0.07195,(bin_B1Sed10_66:0.06440,((bin_CSSed162cmB_573:0.00102,(bin_CSSed165cm_520:0.00186,(bin_CSSed165cm_333:0.26536,bin_CSSed162cmB_502:0.00102)0.190:0.39434)0.140:0.00102)0.100:0.00100,bin_CSSed162cmA_428:0.00102)0.160:0.21279)0.670:0.19368)0.190:0.03247)0.210:0.02052)0.130:0.02404,(((((bin_CSSed10_95R1:0.10099,bin_CSSed165cm_500:0.00102)0.340:0.00100,bin_CSSed11_84:0.00102)0.350:0.00100,(bin_CSSed162cmA_35:0.03430,bin_CSSed162cmB_228:0.00102)1.000:0.03250)1.000:0.06220,(((bin_CSSed162cmA_422:0.00100,bin_CSSed162cmB_616:0.00301)0.520:0.00158,bin_CSSed165cm_288:0.00102)0.990:0.04199,(bin_CSSed165cm_58:0.20143,bin_CSBr16_201:0.11597)0.230:0.14892)0.170:0.03698)0.210:0.12240,((((bin_CSSed162cmA_174R1:0.00102,bin_CSSed162cmB_192R1:0.00193)1.000:0.09615,((bin_CSSed162cmA_243:0.00102,(bin_CSSed162cmB_187:0.00103,(bin_CSSed11_58R1:0.18144,bin_T3Sed10_60:0.00103)0.650:0.00102)0.650:0.00104)0.990:0.07321,(bin_T3Sed10_208:0.00581,(bin_B1Sed10_160:0.00102,bin_CSSed162cmB_423:0.06668)0.830:0.00111)1.000:0.10816)0.390:0.02260)0.190:0.00753,(bin_B1Sed10_128:0.25207,((bin_T3Sed10_177R1:0.00118,bin_CSSed162cmA_523:0.15653)0.540:0.00101,bin_CSSed162cmB_530:0.00102)0.530:0.00103)0.790:0.07745)0.700:0.03072,((bin_CSSed165cm_258:0.01152,bin_T3Sed10_183:1.04541)0.130:0.06359,(((((bin_CSSed162cmA_347:0.00103,bin_CSSed162cmB_268:0.00102)0.970:0.05308,(bin_CSSed162cmB_297:0.04866,((bin_CSBr16_208:0.05097,(((bin_T1Sed10_33:0.00102,(bin_T3Sed10_56:0.00102,((bin_CSSed11_49R1:0.01590,bin_B1Sed10_49:0.00102)0.280:0.00102,(bin_CSSed162cmA_147:0.0,bin_CSSed162cmB_85:0.0)1.000:0.00102)0.170:0.00101)0.140:0.00101)0.570:0.01139,bin_CSSed165cm_586:0.25186)0.390:0.00854,bin_CSSed162cmB_418:0.00102)0.360:0.00749)0.630:0.03837,(bin_CSBr16_168:0.06060,(bin_CSSed162cmA_115:0.00102,bin_CSSed162cmB_198:0.00103)1.000:0.14090)0.120:0.02230)0.090:0.00706)0.120:0.02656)0.020:0.00964,(bin_CSSed162cmA_487:0.00102,(bin_CSSed162cmB_566:0.00100,bin_CSSed165cm_50:0.00101)0.860:0.00101)0.980:0.03349)0.020:0.01004,(((bin_CSSed162cmA_490:0.00103,bin_CSSed162cmB_283:0.00103)0.990:0.03766,((bin_CSSed162cmA_52:0.00101,bin_CSSed162cmB_381:0.00102)0.980:0.00101,bin_CSSed165cm_532:0.00103)0.810:0.12369)0.470:0.11048,(bin_CSBr16_51:0.07407,((bin_CSSed162cmA_265:0.03384,(bin_CSSed162cmB_81:0.00114,bin_CSSed165cm_253:0.00116)0.880:0.00537)0.830:0.02804,(((bin_CSSed11_41:0.00370,bin_B1Sed10_44:0.00149)0.850:0.00194,bin_CSSed162cmB_150:0.00102)0.940:0.04503,bin_T3Sed10_52:0.07088)0.480:0.01450)0.520:0.01072)0.190:0.00766)0.010:0.00850)0.200:0.01105,(((bin_CSSed162cmA_267:0.21365,bin_CSSed165cm_418:0.12030)0.640:0.07212,bin_T3Sed10_182R2:0.30181)0.780:0.12003,(bin_T3Sed10_335:0.05883,(bin_CSSed162cmB_453:0.00102,bin_CSSed162cmA_28:0.00103)0.990:0.30449)0.170:0.25828)0.170:0.14408)0.050:0.01305)0.100:0.05220)0.090:0.06371)0.200:0.03718)0.410:0.04358,((Bacteria_Proteobacteria_Alphaproteobacteria_Rhodobacterales_Rhodobacteraceae_Defluviimonas_sp._20V17:0.13594,(((Bacteria_Proteobacteria_Alphaproteobacteria_Rhodobacterales_Rhodobacteraceae_Rhodobacter_capsulatus_SB1003:0.16479,(Bacteria_Proteobacteria_Alphaproteobacteria_Rhodobacterales_Rhodobacteraceae_Paracoccus_denitrificans_PD1222_1:0.16715,Bacteria_Proteobacteria_Alphaproteobacteria_Rhodobacterales_Rhodobacteraceae_Thioclava_pacifica_DSM_10166:0.10859)0.290:0.02700)0.400:0.02885,(Bacteria_Proteobacteria_Alphaproteobacteria_Rhodobacterales_Rhodobacteraceae_Catellibacterium_nectariphilum_DSM_15620:0.16869,(Bacteria_Proteobacteria_Alphaproteobacteria_Rhodobacterales_Rhodobacteraceae_CG_Rhodob_01:0.19314,Bacteria_Proteobacteria_Alphaproteobacteria_Rhodobacterales_Rhodobacteraceae_Pseudorhodobacter_ferrugineus_DSM_5888:0.13378)1.000:0.09407)0.340:0.03535)0.230:0.02351,Bacteria_Proteobacteria_Alphaproteobacteria_Rhodobacterales_Rhodobacteraceae_Haematobacter_missouriensis_CCUG_52307:0.15396)0.740:0.02872)0.960:0.04314,(((Bacteria_Proteobacteria_Alphaproteobacteria_Rhodobacterales_Rhodobacteraceae_Ketogulonigenium_vulgarum_WSH_001:0.18521,Bacteria_Proteobacteria_Alphaproteobacteria_Rhodobacterales_Rhodobacteraceae_Rubellimicrobium_thermophilum_DSM_16684:0.26756)0.780:0.05938,Bacteria_Proteobacteria_Alphaproteobacteria_Rhodobacterales_Rhodobacteraceae_Wenxinia_marina_DSM_24838:0.14492)0.450:0.05936,((Bacteria_Proteobacteria_Alphaproteobacteria_Rhodobacterales_Rhodobacteraceae_Celeribacter_sp._P73_complete_genome:0.14239,Bacteria_Proteobacteria_Alphaproteobacteria_Rhodobacterales_Rhodobacteraceae_Maritimibacter_sp._HL_12:0.17205)0.140:0.02138,((Bacteria_Proteobacteria_Alphaproteobacteria_Rhodobacterales_Rhodobacteraceae_Actibacterium_mucosum_KCTC_23349:0.14915,Bacteria_Proteobacteria_Alphaproteobacteria_Rhodobacterales_Rhodobacteraceae_Dinoroseobacter_shibae_DFL_12:0.12489)0.410:0.04705,((Bacteria_Proteobacteria_Alphaproteobacteria_Rhodobacterales_Rhodobacteraceae_Oceanicola_granulosus_HTCC2516:0.15027,(Bacteria_Proteobacteria_Alphaproteobacteria_Rhodobacterales_Rhodobacteraceae_Maribius_sp._MOLA_401:0.18088,Bacteria_Proteobacteria_Alphaproteobacteria_Rhodobacterales_Rhodobacteraceae_Oceaniovalibus_guishaninsula_JLT2003:0.12245)1.000:0.08200)0.450:0.05062,((Bacteria_Proteobacteria_Alphaproteobacteria_Rhodobacterales_Rhodobacteraceae_Sediminimonas_qiaohouensis_DSM_21189:0.17183,((Bacteria_Proteobacteria_Alphaproteobacteria_Rhodobacterales_Rhodobacteraceae_Roseovarius_sp._217:0.09365,(bin_CSSed162cmA_208:0.00521,bin_CSSed162cmB_535:0.00101)1.000:0.13715)1.000:0.05422,(Bacteria_Proteobacteria_Alphaproteobacteria_Rhodobacterales_Rhodobacteraceae_Roseivivax_sp._22II_s10s:0.18272,(Bacteria_Proteobacteria_Alphaproteobacteria_Rhodobacterales_Rhodobacteraceae_Sagittula_stellata_E_37_unfinished_sequence:0.15207,(Bacteria_Proteobacteria_Alphaproteobacteria_Rhodobacterales_Rhodobacteraceae_Citreicella_sp._SE45:0.05812,(Bacteria_Proteobacteria_Alphaproteobacteria_Rhodobacterales_Rhodobacteraceae_Salipiger_mucosus_DSM_16094_scaffold_version:0.11620,Bacteria_Proteobacteria_Alphaproteobacteria_Rhodobacterales_Rhodobacteraceae_Pelagibaca_bermudensis_HTCC2601:0.03451)0.510:0.02658)0.970:0.04609)0.910:0.04257)1.000:0.04910)0.920:0.04433)0.220:0.02177,((Bacteria_Proteobacteria_Alphaproteobacteria_Rhodobacterales_Rhodobacteraceae_Nereida_ignava_DSM_16309:0.17310,((Bacteria_Proteobacteria_Alphaproteobacteria_Rhodobacterales_Rhodobacteraceae_Sedimentitalea_cNanh_4411:0.08680,(Bacteria_Proteobacteria_Alphaproteobacteria_Rhodobacterales_Rhodobacteraceae_Donghicola_xiamenensis_DSM_18339:0.09027,((Bacteria_Proteobacteria_Alphaproteobacteria_Rhodobacterales_Rhodobacteraceae_Phaeobacter_gallaeciensis_2.10:0.05097,(Bacteria_Proteobacteria_Alphaproteobacteria_Rhodobacterales_Rhodobacteraceae_cMeth_4145:0.05079,Bacteria_Proteobacteria_Alphaproteobacteria_Rhodobacterales_Rhodobacteraceae_cArct_4215:0.09938)0.950:0.03421)1.000:0.05275,Bacteria_Proteobacteria_Alphaproteobacteria_Rhodobacterales_Rhodobacteraceae_Silicibacter_pomeroyi_DSS_3:0.09922)0.660:0.02425)0.890:0.04397)0.310:0.04040,(Bacteria_Proteobacteria_Alphaproteobacteria_Rhodobacterales_Rhodobacteraceae_Roseobacter_litoralis_Och_149:0.09537,(Bacteria_Proteobacteria_Alphaproteobacteria_Rhodobacterales_Rhodobacteraceae_Oceanibulbus_indolifex_HEL_45_unfinished_sequence:0.08222,Bacteria_Proteobacteria_Alphaproteobacteria_Rhodobacterales_Rhodobacteraceae_Sulfitobacter_sp._NAS_14.1:0.06821)0.920:0.03498)0.980:0.05089)0.220:0.02028)0.110:0.02316,((Bacteria_Proteobacteria_Alphaproteobacteria_Rhodobacterales_Rhodobacteraceae_Jannaschia_sp._CCS1:0.19286,Bacteria_Proteobacteria_Alphaproteobacteria_Rhodobacterales_Rhodobacteraceae_Planktomarina_temperata_RCA23_DSM_22400_RCA23:0.20006)0.240:0.04260,(Bacteria_Proteobacteria_Alphaproteobacteria_Rhodobacterales_Rhodobacteraceae_Thalassobacter_arenae_DSM_19593:0.15463,(Bacteria_Proteobacteria_Alphaproteobacteria_Rhodobacterales_Rhodobacteraceae_Roseobacter_Thalassiobium_sp._R2A62_genomic_scaffold_scf_1112329232034:0.12902,((Bacteria_Proteobacteria_Alphaproteobacteria_Rhodobacterales_Rhodobacteraceae_Loktanella_vestfoldensis_SKA53:0.01995,(bin_B1Sed10_179:0.00100,bin_T1Sed10_143:0.00100)1.000:0.01853)1.000:0.17985,Bacteria_Proteobacteria_Alphaproteobacteria_Rhodobacterales_Rhodobacteraceae_Octadecabacter_arcticus_238:0.16625)0.520:0.04460)0.490:0.03603)0.330:0.02885)0.050:0.02366)0.040:0.02314)0.040:0.02462)0.000:0.01847)0.020:0.02379)0.370:0.03986)0.890:0.07404)0.580:0.04203)0.580:0.10377,(bin_CSSed162cmA_346:0.00213,bin_CSSed162cmB_619:0.00337)0.820:0.26060)0.260:0.10141,Bacteria_Proteobacteria_Alphaproteobacteria_Rhizobiales_Methylobacteriaceae_Meganema_perideroedes_DSM_15528:0.45223)0.230:0.10289)0.200:0.11598)0.110:0.05139)0.240:0.09739)0.210:0.07821)0.130:0.05263)0.190:0.10257,Bacteria_Proteobacteria_Alphaproteobacteria_Rickettsiales_Rickettsiales_genera_incertae_sedis_Candidatus_Odyssella_thessalonicensis_L13:0.77791)0.210:0.11386,bin_CSSed165cm_57:0.88959)0.110:0.07811,(((Bacteria_Proteobacteria_Alphaproteobacteria_Rickettsiales_Candidatus_Midichloria_mitochondrii_IricVA:0.91543,(Bacteria_Proteobacteria_Alphaproteobacteria_Rickettsiales_Rickettsiaceae_Rickettsieae_Orientia_tsutsugamushi_Boryong:0.86075,Bacteria_Proteobacteria_Alphaproteobacteria_Rickettsiales_Rickettsiaceae_Rickettsieae_Rickettsia_conorii_Malish_7:0.47875)1.000:0.47027)0.330:0.09047,(((Bacteria_Proteobacteria_Alphaproteobacteria_Rickettsiales_Anaplasmataceae_Wolbachieae_Wolbachia_endosymbiont_of_Drosophila_melanogaster:0.64281,(Bacteria_Proteobacteria_Alphaproteobacteria_Rickettsiales_Anaplasmataceae_Anaplasma_marginale_St._Maries:0.60172,Bacteria_Proteobacteria_Alphaproteobacteria_Rickettsiales_Anaplasmataceae_Ehrlichia_chaffeensis_Osceola:0.35983)1.000:0.32334)1.000:0.34486,(Bacteria_Proteobacteria_Alphaproteobacteria_Rickettsiales_Anaplasmataceae_Candidatus_Xenolissoclinum_pacificiensis_L6:1.40702,Bacteria_Proteobacteria_Alphaproteobacteria_Rickettsiales_Anaplasmataceae_Neorickettsia_sennetsu_Miyayama:1.23062)1.000:0.39928)1.000:0.36960,Bacteria_Proteobacteria_Alphaproteobacteria_Rickettsiales_Holosporaceae_Holospora_undulata_HU1:1.47420)0.470:0.15116)0.550:0.07889,Bacteria_Proteobacteria_Alphaproteobacteria_unclassified_Alphaproteobacteria_SAR11_cluster_Candidatus_Pelagibacter_sp._IMCC9063:1.32358)0.280:0.09494)0.140:0.24457,(Bacteria_Proteobacteria_Alphaproteobacteria_Magnetococcales_Magnetococcaceae_Magnetococcus_sp._MC_1:0.69070,Bacteria_Proteobacteria_CG_Proteo_01:0.71740)0.600:0.15358)0.070:0.08312,((Bacteria_Proteobacteria_Zetaproteobacteria_zeta_proteobacterium_SCGC_AC_673_M07:0.42867,(Bacteria_Proteobacteria_Zetaproteobacteria_zeta_proteobacterium_SCGC_AC_673_C02:0.28544,(((Bacteria_Proteobacteria_Zetaproteobacteria_Mariprofundales_Mariprofundaceae_Mariprofundus_ferrooxydans_M34:0.16050,(Bacteria_Proteobacteria_Zetaproteobacteria_zeta_proteobacterium_SCGC_AB_133_G06:0.10555,Bacteria_Proteobacteria_Zetaproteobacteria_zeta_proteobacterium_SCGC_AB_137_J06:0.15098)1.000:0.05724)0.600:0.04308,Bacteria_Proteobacteria_Zetaproteobacteria_Mariprofundales_Mariprofundaceae_Mariprofundus_sp._EKF_M39:0.16962)1.000:0.12716,(Bacteria_Proteobacteria_Zetaproteobacteria_Zetaproteobacteria_bacterium_TAG_1:0.31910,((Bacteria_Proteobacteria_Zetaproteobacteria_zeta_proteobacterium_SCGC_AB_137_C09:0.00102,Bacteria_Proteobacteria_Zetaproteobacteria_zeta_proteobacterium_SCGC_AB_137_L23:0.00100)1.000:0.34781,(Bacteria_Proteobacteria_Zetaproteobacteria_zeta_proteobacterium_SCGC_AB_133_C04:0.06081,Bacteria_Proteobacteria_Zetaproteobacteria_zeta_proteobacterium_SCGC_AB_137_I08:0.05314)1.000:0.16378)0.950:0.06415)0.730:0.06026)1.000:0.12441)0.940:0.09042)1.000:0.70027,(Bacteria_Proteobacteria_Gammaproteobacteria_unclassified_Gammaproteobacteria_Thiohalorhabdus_denitrificans_HL19:0.76379,(bin_CSSed11_180:0.93857,((((((((((Bacteria_Proteobacteria_Gammaproteobacteria_Chromatiales_Chromatiaceae_Thioflavicoccus_mobilis_8321:0.26162,(Bacteria_Proteobacteria_Gammaproteobacteria_Chromatiales_Chromatiaceae_Lamprocystis_purpurea_DSM_4197:0.27552,(Bacteria_Proteobacteria_Gammaproteobacteria_Chromatiales_Chromatiaceae_Marichromatium_purpuratum_987:0.12115,(Bacteria_Proteobacteria_Gammaproteobacteria_Chromatiales_Chromatiaceae_Thiocapsa_marina_5811_DSM_5653:0.19111,(Bacteria_Proteobacteria_Gammaproteobacteria_Chromatiales_Chromatiaceae_Thiocystis_violascens_611_DSM_198:0.12824,(Bacteria_Proteobacteria_Gammaproteobacteria_Chromatiales_Chromatiaceae_Allochromatium_vinosum_DSM_180:0.13265,Bacteria_Proteobacteria_Gammaproteobacteria_Chromatiales_Chromatiaceae_Thiorhodococcus_drewsii_AZ1:0.08761)0.930:0.03310)0.550:0.03727)0.730:0.03153)0.980:0.05653)1.000:0.07041)0.910:0.06490,((bin_CSSed11_194:0.03440,(bin_CSSed162cmA_300:0.0,bin_CSSed162cmB_45:0.0)1.000:0.00094)1.000:0.28616,(Bacteria_Proteobacteria_Gammaproteobacteria_Chromatiales_Chromatiaceae_Thiorhodovibrio_sp._970:0.23185,(bin_CSSed162cmA_212:0.00102,(bin_CSSed11_304:0.00103,bin_CSSed162cmB_275:0.00102)0.700:0.00102)1.000:0.26686)1.000:0.09375)1.000:0.09151)1.000:0.18532,(Bacteria_Proteobacteria_Gammaproteobacteria_unclassified_Gammaproteobacteria_Dechloromarinus_chlorophilus_NSS:0.27765,(bin_CSSed11_155:0.12012,bin_CSSed165cm_20:0.00846)1.000:0.28654)1.000:0.10752)1.000:0.12378,((((Bacteria_Proteobacteria_Gammaproteobacteria_Thiotrichales_Thiotrichaceae_Beggiatoa_sp._Orange_Guaymas:0.34097,Bacteria_Proteobacteria_Gammaproteobacteria_Thiotrichales_Thiotrichaceae_Thiomargarita_sp._Thio36:0.30200)1.000:0.26417,(Bacteria_Proteobacteria_Gammaproteobacteria_Legionellales_Coxiellaceae_Coxiella_burnetii_CbuK_Q154:0.53529,(Bacteria_Proteobacteria_Gammaproteobacteria_Legionellales_Coxiellaceae_Diplorickettsia_massiliensis_20B:0.37556,Bacteria_Proteobacteria_Gammaproteobacteria_Legionellales_Coxiellaceae_Rickettsiella_grylli:0.37162)1.000:0.49404)0.890:0.11003)0.540:0.09455,((((Bacteria_Proteobacteria_Gammaproteobacteria_Legionellales_Legionellaceae_Fluoribacter_dumoffii_Tex_KL_ATCC_33343:0.18307,Bacteria_Proteobacteria_Gammaproteobacteria_Legionellales_Legionellaceae_Legionella_micdadei_ATCC_33218:0.21106)1.000:0.58125,(Bacteria_Proteobacteria_Gammaproteobacteria_Oceanospirillales_Oceanospirillales_bacterium_SCGC_AAA298_N10:0.95249,Bacteria_Proteobacteria_Gammaproteobacteria_unclassified_Gammaproteobacteria_Candidatus_Ruthia_magnifica_str._Cm_Calyptogena_magnifica:0.70543)0.360:0.11691)0.110:0.08947,((Bacteria_Proteobacteria_Gammaproteobacteria_Thiotrichales_Piscirickettsiaceae_Thioalkalimicrobium_cyclicum_ALM1:0.22376,(Bacteria_Proteobacteria_Gammaproteobacteria_Thiotrichales_Piscirickettsiaceae_Hydrogenovibrio_marinus_MH_110:0.13282,(Bacteria_Proteobacteria_Gammaproteobacteria_Thiotrichales_Piscirickettsiaceae_Thiomicrospira_CG_Thiomicrospira_01:0.14336,Bacteria_Proteobacteria_Gammaproteobacteria_Thiotrichales_Piscirickettsiaceae_Thiomicrospira_crunogena_XCL_2:0.07388)1.000:0.08134)1.000:0.17438)1.000:0.36042,(Bacteria_Proteobacteria_Gammaproteobacteria_Thiotrichales_Francisellaceae_Francisella_FSC776:0.26895,Bacteria_Proteobacteria_Gammaproteobacteria_Thiotrichales_Francisellaceae_Francisella_philomiragia_subsp._philomiragia_ATCC_25017:0.37390)1.000:0.28428)0.110:0.07089)0.120:0.06511,((((((Bacteria_Proteobacteria_Gammaproteobacteria_Oceanospirillales_Oceanospirillaceae_Marinomonas_mediterranea_MMB_1:0.33059,(((Bacteria_Proteobacteria_Gammaproteobacteria_Oceanospirillales_Oceanospirillaceae_Oceanobacter_sp._RED65_unfinished_sequence:0.22857,(Bacteria_Proteobacteria_Gammaproteobacteria_Oceanospirillales_Oceanospirillaceae_Thalassolituus_oleivorans_R6_15:0.10849,(Bacteria_Proteobacteria_Gammaproteobacteria_Oceanospirillales_Oceanospirillaceae_Oceanobacter_kriegii_DSM_6294:0.06136,bin_CSSed165cm_193:0.42035)0.430:0.04710)0.540:0.15844)0.540:0.10204,((Bacteria_Proteobacteria_Gammaproteobacteria_Oceanospirillales_Saccharospirillaceae_Saccharospirillum_impatiens_DSM_12546:0.19129,Bacteria_Proteobacteria_Gammaproteobacteria_unclassified_Gammaproteobacteria_Reinekea_blandensis_MED297:0.18486)1.000:0.11815,bin_CSBr16_41:0.38379)0.970:0.07785)0.550:0.09140,(Bacteria_Proteobacteria_Gammaproteobacteria_Oceanospirillales_Oceanospirillaceae_Balneatrix_alpica_DSM_16621:0.29456,(Bacteria_Proteobacteria_Gammaproteobacteria_Oceanospirillales_Oceanospirillaceae_Neptunomonas_japonica_DSM_18939:0.18988,((Bacteria_Proteobacteria_Gammaproteobacteria_Oceanospirillales_Oceanospirillaceae_Amphritea_japonica_ATCC_BAA_1530:0.18132,Bacteria_Proteobacteria_Gammaproteobacteria_Oceanospirillales_Oceanospirillaceae_Neptuniibacter_caesariensis_MED92:0.12694)0.690:0.04491,(Bacteria_Proteobacteria_Gammaproteobacteria_Alteromonadales_Alteromonadaceae_Marinobacterium_litorale_DSM_23545:0.12866,(Bacteria_Proteobacteria_Gammaproteobacteria_Oceanospirillales_Oceanospirillaceae_Nitrincola_lacisaponensis_4CA:0.10556,(bin_CSSed162cmB_509:0.00102,bin_CSSed165cm_72:0.00103)1.000:0.11885)1.000:0.07769)1.000:0.08328)0.320:0.02176)0.920:0.11132)0.480:0.04424)0.240:0.03385)0.480:0.04426,(Bacteria_Proteobacteria_Gammaproteobacteria_Oceanospirillales_Hahellaceae_Hahella_chejuensis_KCTC_2396:0.39037,(((Bacteria_Proteobacteria_Gammaproteobacteria_Oceanospirillales_Halomonadaceae_Cobetia_marina_KMM_296:0.15443,(Bacteria_Proteobacteria_Gammaproteobacteria_Oceanospirillales_Halomonadaceae_Chromohalobacter_salexigens_1H11_DSM_3043:0.12115,(Bacteria_Proteobacteria_Gammaproteobacteria_Oceanospirillales_Halomonadaceae_Halomonas_elongata_DSM_2581:0.08575,bin_T1Sed10_69:0.09430)0.980:0.03902)0.930:0.02988)0.620:0.03011,(Bacteria_Proteobacteria_Gammaproteobacteria_Oceanospirillales_Halomonadaceae_Kushneria_aurantia_DSM_21353:0.19477,(Bacteria_Proteobacteria_Gammaproteobacteria_Oceanospirillales_Halomonadaceae_Zymobacter_group_Zymobacter_palmae_DSM_10491:0.10986,(Bacteria_Proteobacteria_Gammaproteobacteria_Oceanospirillales_Halomonadaceae_Carnimonas_nigrificans_ATCC_BAA_78:0.10594,Bacteria_Proteobacteria_Gammaproteobacteria_Oceanospirillales_Halomonadaceae_Halotalea_alkalilenta_DSM_17697:0.05378)0.990:0.04199)1.000:0.05162)1.000:0.05081)0.990:0.12854,(Bacteria_Proteobacteria_Gammaproteobacteria_Oceanospirillales_Oceanospirillaceae_Oceanospirillum_maris_DSM_6286:0.21150,(Bacteria_Proteobacteria_Gammaproteobacteria_Oceanospirillales_Oceanospirillaceae_Marinospirillum_insulare_DSM_21763:0.14886,bin_CSBr16_214:0.11036)1.000:0.16736)0.620:0.04025)0.950:0.12394)0.280:0.04174)0.850:0.05664,(((bin_CSBr16_108:0.18237,(Bacteria_Proteobacteria_Gammaproteobacteria_Pseudomonadales_Pseudomonadaceae_Azotobacter_group_Azotobacter_vinelandii_CA6:0.07071,(Bacteria_Proteobacteria_Gammaproteobacteria_Pseudomonadales_Pseudomonadaceae_Pseudomonas_aeruginosa_B136_33:0.00102,bin_CSSed11_250:0.00103)1.000:0.08493)1.000:0.09747)1.000:0.15834,(Bacteria_Proteobacteria_Gammaproteobacteria_Oceanospirillales_Hahellaceae_Endozoicomonas_montiporae_LMG_24815:0.24556,Bacteria_Proteobacteria_Gammaproteobacteria_Oceanospirillales_Hahellaceae_Zooshikella_ganghwensis_DSM_15267:0.20236)0.990:0.07285)1.000:0.06939,(bin_CSSed10_474R1:0.56761,((Bacteria_Proteobacteria_Gammaproteobacteria_unclassified_Gammaproteobacteria_Porticoccus_hydrocarbonoclasticus_MCTG13d:0.27060,(Bacteria_Proteobacteria_Gammaproteobacteria_Alteromonadales_Alteromonadaceae_Alteromonas_sp._S89:0.19598,((Bacteria_Proteobacteria_Gammaproteobacteria_Alteromonadales_Alteromonadaceae_Saccharophagus_degradans_2_40:0.14541,(Bacteria_Proteobacteria_Gammaproteobacteria_Alteromonadales_Alteromonadales_genera_incertae_sedis_Teredinibacter_turnerae_T7902:0.09517,Bacteria_Proteobacteria_Gammaproteobacteria_Pseudomonadales_B._setacea_BS12:0.10023)0.980:0.05575)1.000:0.09786,(Bacteria_Proteobacteria_Gammaproteobacteria_unclassified_Gammaproteobacteria_Simiduia_agarivorans_SA1:0.15735,(Bacteria_Proteobacteria_Gammaproteobacteria_Pseudomonadales_Pseudomonadaceae_Cellvibrio_japonicus_Ueda107:0.17106,(Bacteria_Proteobacteria_Gammaproteobacteria_Alteromonadales_Alteromonadaceae_Marinimicrobium_agarilyticum_DSM_16975:0.13415,Bacteria_Proteobacteria_Gammaproteobacteria_Alteromonadales_Alteromonadales_genera_incertae_sedis_Gilvimarinus_chinensis_DSM_19667:0.11518)0.850:0.03883)1.000:0.06739)0.560:0.02859)0.590:0.02767)0.960:0.05566)0.980:0.05221,((Bacteria_Proteobacteria_Gammaproteobacteria_Pseudomonadales_unclassified_Pseudomonadales_Dasania_marina_DSM_21967:0.24612,(Bacteria_Proteobacteria_Gammaproteobacteria_Alteromonadales_Alteromonadaceae_Melitea_salexigens_DSM_19753:0.04512,Bacteria_Proteobacteria_Gammaproteobacteria_unclassified_Gammaproteobacteria_Spongiibacter_tropicus_DSM_19543:0.05037)1.000:0.15340)1.000:0.07308,(Bacteria_Proteobacteria_Gammaproteobacteria_gamma_proteobacterium_NOR51_B_scf_1109846220923_genomic_scaffold:0.25439,(Bacteria_Proteobacteria_Gammaproteobacteria_Alteromonadales_Alteromonadaceae_Haliea_salexigens_DSM_19537:0.16610,(Bacteria_Proteobacteria_Gammaproteobacteria_Alteromonadales_Alteromonadaceae_Haliea_rubra_CM41_15a_DSM_19751:0.17762,Bacteria_Proteobacteria_Gammaproteobacteria_unclassified_Gammaproteobacteria_OMG_group_OM60_clade_Congregibacter_litoralis_KT71:0.19112)0.850:0.04717)0.940:0.05299)0.990:0.12602)0.990:0.09422)0.980:0.06026)0.390:0.05664)0.130:0.03112)0.230:0.05681,(((Bacteria_Proteobacteria_Gammaproteobacteria_Oceanospirillales_Alcanivoracaceae_Alcanivorax_borkumensis_SK2:0.18654,bin_CSSed165cm_249:0.28803)0.990:0.16093,(Bacteria_Proteobacteria_Gammaproteobacteria_Pseudomonadales_Moraxellaceae_Perlucidibaca_piscinae_DSM_21586:0.21654,((Bacteria_Proteobacteria_Gammaproteobacteria_Pseudomonadales_Moraxellaceae_Enhydrobacter_aerosaccus_SK60:0.14441,(Bacteria_Proteobacteria_Gammaproteobacteria_Pseudomonadales_Moraxellaceae_Moraxella_Moraxella_Moraxella_catarrhalis_25240:0.14002,Bacteria_Proteobacteria_Gammaproteobacteria_Pseudomonadales_Moraxellaceae_Psychrobacter_cryohalolentis_K5:0.17532)0.830:0.06256)1.000:0.23433,(Bacteria_Proteobacteria_Gammaproteobacteria_Pseudomonadales_Moraxellaceae_Acinetobacter_baumannii_AB30:0.13024,Bacteria_Proteobacteria_Gammaproteobacteria_Pseudomonadales_Moraxellaceae_Alkanindiges_illinoisensis_DSM_15370:0.10423)1.000:0.08975)1.000:0.14192)1.000:0.25052)0.990:0.10776,(bin_CSSed165cm_16:0.43446,((bin_CSSed162cmB_103:0.00102,bin_CSSed165cm_4:0.04408)1.000:0.12555,((((bin_B1Sed10_95:0.00102,(bin_CSSed11_111:0.12962,bin_CSSed165cm_554:0.00102)0.320:0.00102)0.700:0.00102,(bin_CSSed10_121:0.0,bin_CSSed162cmB_562:0.0)0.700:0.00102)1.000:0.08103,(bin_CSSed165cm_260:0.00102,(bin_CSSed162cmB_151:0.00102,bin_T3Sed10_271R1:0.00102)0.590:0.00101)1.000:0.06092)0.820:0.04254,(bin_CSSed165cm_85R1:0.00102,(bin_CSSed162cmB_144:0.00102,bin_T3Sed10_348R1:0.00102)0.600:0.00103)1.000:0.08752)0.800:0.04534)1.000:0.29229)1.000:0.15170)0.200:0.04994)0.840:0.08850,(Bacteria_Proteobacteria_Gammaproteobacteria_Oceanospirillales_Alcanivoracaceae_Kangiella_koreensis_DSM_16069:0.41117,((((Bacteria_Proteobacteria_Gammaproteobacteria_Aeromonadales_Succinivibrionaceae_Anaerobiospirillum_succiniciproducens_DSM_6400:0.12169,(Bacteria_Proteobacteria_Gammaproteobacteria_Aeromonadales_Succinivibrionaceae_Succinivibrio_dextrinosolvens_ACV_10:0.22667,Bacteria_Proteobacteria_Gammaproteobacteria_Aeromonadales_Succinivibrionaceae_Succinatimonas_hippei_YIT_12066_S_hippeiYIT12066_1.0_Cont1069.1:0.14390)0.510:0.05480)1.000:0.23387,(Bacteria_Proteobacteria_Gammaproteobacteria_Aeromonadales_Succinivibrionaceae_Succinimonas_amylolytica_DSM_2873:0.24048,(Bacteria_Proteobacteria_Gammaproteobacteria_Aeromonadales_Succinivibrionaceae_Ruminobacter_sp._RM87:0.21394,Bacteria_Proteobacteria_Gammaproteobacteria_Aeromonadales_Succinivibrionaceae_WG_1_Wallaby_Group_1_isolate:0.15944)0.500:0.05281)1.000:0.12462)1.000:0.30969,(((Bacteria_Proteobacteria_Gammaproteobacteria_Aeromonadales_Aeromonadaceae_Oceanimonas_sp._GK1:0.13953,(Bacteria_Proteobacteria_Gammaproteobacteria_Aeromonadales_Aeromonadaceae_Aeromonas_hydrophila_AL09_71:0.11563,Bacteria_Proteobacteria_Gammaproteobacteria_Aeromonadales_Aeromonadaceae_Tolumonas_auensis_DSM_9187:0.17452)0.760:0.05863)0.760:0.04645,(((Bacteria_Proteobacteria_Gammaproteobacteria_Enterobacteriales_Enterobacteriaceae_Plesiomonas_sp._ZOR0011:0.10123,(Bacteria_Proteobacteria_Gammaproteobacteria_Pasteurellales_Pasteurellaceae_Gallibacterium_anatis_UMN179:0.07864,((Bacteria_Proteobacteria_Gammaproteobacteria_Pasteurellales_Pasteurellaceae_Actinobacillus_pleuropneumoniae_serovar_3_str._JL03:0.03621,(Bacteria_Proteobacteria_Gammaproteobacteria_Pasteurellales_Pasteurellaceae_Bibersteinia_trehalosi_USDA_ARS_USMARC_189:0.04769,Bacteria_Proteobacteria_Gammaproteobacteria_Pasteurellales_Pasteurellaceae_Mannheimia_haemolytica_D174:0.02546)0.940:0.01918)1.000:0.04076,(((Bacteria_Proteobacteria_Gammaproteobacteria_Pasteurellales_Pasteurellaceae_Pasteurella_multocida_43137:0.02990,(Bacteria_Proteobacteria_Gammaproteobacteria_Pasteurellales_Pasteurellaceae_Haemophilus_influenzae_KR494:0.05186,Bacteria_Proteobacteria_Gammaproteobacteria_Pasteurellales_Pasteurellaceae_Aggregatibacter_actinomycetemcomitans_D7S_1:0.05306)0.600:0.01304)0.320:0.00976,Bacteria_Proteobacteria_Gammaproteobacteria_Pasteurellales_Pasteurellaceae_Mannheimia_succiniciproducens_MBEL55E:0.05438)0.240:0.00597,(Bacteria_Proteobacteria_Gammaproteobacteria_Pasteurellales_Pasteurellaceae_Histophilus_somni_129P:0.06317,Bacteria_Proteobacteria_Gammaproteobacteria_Pasteurellales_Pasteurellaceae_Avibacterium_paragallinarum_AVPAR72:0.03525)0.460:0.01303)0.580:0.01792)1.000:0.04381)1.000:0.11135)0.570:0.01973,(((Bacteria_Proteobacteria_Gammaproteobacteria_Enterobacteriales_Enterobacteriaceae_Leminorella_grimontii_ATCC_33999:0.04962,(Bacteria_Proteobacteria_Gammaproteobacteria_Enterobacteriales_Enterobacteriaceae_Budvicia_aquatica_DSM_5075:0.02559,Bacteria_Proteobacteria_Gammaproteobacteria_Enterobacteriales_Enterobacteriaceae_Pragia_fontium_DSM_5563:0.02097)0.990:0.02568)1.000:0.04713,(((Bacteria_Proteobacteria_Gammaproteobacteria_Enterobacteriales_Enterobacteriaceae_Thorsellia_anophelis_DSM_18579:0.22961,((Bacteria_Proteobacteria_Gammaproteobacteria_Enterobacteriales_Enterobacteriaceae_Halyomorpha_halys_symbiont:0.35281,(Bacteria_Proteobacteria_Gammaproteobacteria_Enterobacteriales_Enterobacteriaceae_Buchnera_Buchnera_aphidicola_str._APS_Acyrthosiphon_pisum:0.32028,(Bacteria_Proteobacteria_Gammaproteobacteria_Enterobacteriales_Enterobacteriaceae_unclassified_Enterobacteriaceae_Candidatus_Blochmannia_floridanus:0.67460,(Bacteria_Proteobacteria_Gammaproteobacteria_Enterobacteriales_Enterobacteriaceae_Candidatus_Riesia_pediculicola_USDA:0.90552,Bacteria_Proteobacteria_Gammaproteobacteria_Enterobacteriales_Enterobacteriaceae_Wigglesworthia_glossinidia_endosymbiont_of_Glossina_brevipalpis:0.46991)0.850:0.14640)0.990:0.19126)0.650:0.13199)0.440:0.07451,Bacteria_Proteobacteria_Gammaproteobacteria_Enterobacteriales_Enterobacteriaceae_unclassified_Enterobacteriaceae_Candidatus_Hamiltonella_defensa_5AT_Acyrthosiphon_pisum:0.35238)0.190:0.03291)0.260:0.03821,Bacteria_Proteobacteria_Gammaproteobacteria_Enterobacteriales_Enterobacteriaceae_unclassified_Enterobacteriaceae_Candidatus_Regiella_insecticola_LSR1_genomic_scaffold_Scaffold1:0.30095)0.310:0.03142,((((Bacteria_Proteobacteria_Gammaproteobacteria_Enterobacteriales_Enterobacteriaceae_Candidatus_Moranella_endobia_PCIT:0.27783,Bacteria_Proteobacteria_Gammaproteobacteria_Enterobacteriales_Enterobacteriaceae_Sodalis_glossinidius_morsitans:0.02791)0.910:0.07056,((Bacteria_Proteobacteria_Gammaproteobacteria_Enterobacteriales_Enterobacteriaceae_Edwardsiella_tarda_C07_087:0.05393,Bacteria_Proteobacteria_Gammaproteobacteria_Enterobacteriales_Enterobacteriaceae_Hafnia_alvei_FB1:0.02970)0.700:0.01527,((Bacteria_Proteobacteria_Gammaproteobacteria_Enterobacteriales_Enterobacteriaceae_Ewingella_americana_C.024_ATCC_33852:0.01004,Bacteria_Proteobacteria_Gammaproteobacteria_Enterobacteriales_Enterobacteriaceae_Rahnella_aquatilis_HX2:0.01381)1.000:0.03114,(Bacteria_Proteobacteria_Gammaproteobacteria_Enterobacteriales_Enterobacteriaceae_Serratia_fonticola_RB_25:0.02395,Bacteria_Proteobacteria_Gammaproteobacteria_Enterobacteriales_Enterobacteriaceae_Yersinia_pestis_Nepal516:0.04272)0.630:0.01082)0.780:0.01264)0.610:0.01125)0.210:0.01092,((((Bacteria_Proteobacteria_Gammaproteobacteria_Enterobacteriales_Enterobacteriaceae_Pantoea_ananatis_LMG_5342:0.03048,(Bacteria_Proteobacteria_Gammaproteobacteria_Enterobacteriales_Enterobacteriaceae_Erwinia_amylovora_CFBP1430:0.04242,Bacteria_Proteobacteria_Gammaproteobacteria_Enterobacteriales_Enterobacteriaceae_Tatumella_ptyseos_ATCC_33301:0.03397)0.310:0.00883)0.360:0.00836,Bacteria_Proteobacteria_Gammaproteobacteria_Pseudomonadales_Pseudomonadaceae_Pseudomonas_flectens_ATCC_12775:0.07171)0.810:0.01433,((((Bacteria_Proteobacteria_Gammaproteobacteria_Enterobacteriales_Enterobacteriaceae_Kluyvera_ascorbata_ATCC_33433:0.02910,(Bacteria_Proteobacteria_Gammaproteobacteria_Enterobacteriales_Enterobacteriaceae_Leclercia_adecarboxylata_Leclerc_1783_ATCC_23216:0.01335,Bacteria_Proteobacteria_Gammaproteobacteria_Enterobacteriales_Enterobacteriaceae_Lelliottia_amnigena_CHS_78:0.00489)1.000:0.01344)0.260:0.00742,((Bacteria_Proteobacteria_Gammaproteobacteria_Enterobacteriales_Enterobacteriaceae_Yokenella_regensburgei_ATCC_43003:0.01322,(Bacteria_Proteobacteria_Gammaproteobacteria_Enterobacteriales_Enterobacteriaceae_Trabulsiella_guamensis_ATCC_49490:0.01096,Bacteria_Proteobacteria_Gammaproteobacteria_Enterobacteriales_Enterobacteriaceae_Kosakonia_radicincitans_UMEnt0112:0.01679)0.410:0.00527)0.140:0.00095,(Bacteria_Proteobacteria_Gammaproteobacteria_Enterobacteriales_Enterobacteriaceae_Enterobacter_cloacae_SCF1:0.00378,(Bacteria_Proteobacteria_Gammaproteobacteria_Enterobacteriales_Enterobacteriaceae_Cronobacter_sakazakii_CMCC_45402:0.01670,((Bacteria_Proteobacteria_Gammaproteobacteria_Enterobacteriales_Enterobacteriaceae_Citrobacter_rodentium_ICC168:0.00724,Bacteria_Proteobacteria_Gammaproteobacteria_Enterobacteriales_Enterobacteriaceae_Salmonella_enterica_Enterica_sv._Heidelberg_41578:0.00622)0.600:0.00441,(Bacteria_Proteobacteria_Gammaproteobacteria_Enterobacteriales_Enterobacteriaceae_Escherichia_coli_K12__W3110:0.00102,Bacteria_Proteobacteria_Gammaproteobacteria_Enterobacteriales_Enterobacteriaceae_Shigella_flexneri_2003036:0.00298)0.990:0.00586)0.490:0.00364)0.450:0.01039)0.030:0.00308)0.330:0.00599)0.340:0.00184,(Bacteria_Proteobacteria_Gammaproteobacteria_Enterobacteriales_Enterobacteriaceae_Klebsiella_oxytoca_HKOPL1:0.00825,Bacteria_Proteobacteria_Gammaproteobacteria_Enterobacteriales_Enterobacteriaceae_Raoultella_ornithinolytica_B6:0.01034)0.760:0.00449)0.980:0.01515,(Bacteria_Proteobacteria_Gammaproteobacteria_Enterobacteriales_Enterobacteriaceae_Buttiauxella_agrestis_MCE:0.02070,Bacteria_Proteobacteria_Gammaproteobacteria_Enterobacteriales_Enterobacteriaceae_Cedecea_davisae_DSM_4568:0.01450)0.990:0.01514)0.940:0.01433)0.950:0.01528,((Bacteria_Proteobacteria_Gammaproteobacteria_Enterobacteriales_Enterobacteriaceae_Brenneria_salicis_ATCC_15712:0.01860,Bacteria_Proteobacteria_Gammaproteobacteria_Enterobacteriales_Enterobacteriaceae_Pectobacterium_carotovorum_carotovorum_PCC21:0.01755)0.870:0.01066,(Bacteria_Proteobacteria_Gammaproteobacteria_Enterobacteriales_Enterobacteriaceae_Lonsdalea_quercina_quercina_NCCB_100489:0.02267,Bacteria_Proteobacteria_Gammaproteobacteria_Enterobacteriales_Enterobacteriaceae_Dickeya_dadantii_Ech703:0.04224)0.810:0.01452)0.940:0.01638)0.760:0.01156)0.260:0.00933,(((Bacteria_Proteobacteria_Gammaproteobacteria_Enterobacteriales_Enterobacteriaceae_Providencia_stuartii_MRSN_2154:0.04539,Bacteria_Proteobacteria_Gammaproteobacteria_Enterobacteriales_Enterobacteriaceae_Arsenophonus_nasoniae_DSM_15247:0.06787)0.710:0.01924,(Bacteria_Proteobacteria_Gammaproteobacteria_Enterobacteriales_Enterobacteriaceae_Photorhabdus_luminescens_laumondii_TTO1:0.04547,Bacteria_Proteobacteria_Gammaproteobacteria_Enterobacteriales_Enterobacteriaceae_Xenorhabdus_nematophila_ATCC_19061:0.04969)0.550:0.01074)0.480:0.01118,(Bacteria_Proteobacteria_Gammaproteobacteria_Enterobacteriales_Enterobacteriaceae_Morganella_morganii_morganii_KT:0.05834,Bacteria_Proteobacteria_Gammaproteobacteria_Enterobacteriales_Enterobacteriaceae_Proteus_mirabilis_WGLW4:0.05490)0.930:0.02356)1.000:0.03286)0.430:0.01460)0.420:0.02376)0.300:0.02651,(Bacteria_Proteobacteria_Gammaproteobacteria_Orbales_Orbaceae_bacterium_Bimp:0.06432,Bacteria_Proteobacteria_Gammaproteobacteria_Orbales_Orbaceae_Gilliamella_apicola:0.09215)1.000:0.09776)0.510:0.04368)0.650:0.11186,((Bacteria_Proteobacteria_Gammaproteobacteria_Vibrionales_Vibrionaceae_Photobacterium_profundum_SS9:0.12835,(Bacteria_Proteobacteria_Gammaproteobacteria_Vibrionales_Vibrionaceae_Salinivibrio_costicola_costicola_ATCC_33508:0.11853,(Bacteria_Proteobacteria_Gammaproteobacteria_Vibrionales_Vibrionaceae_Enterovibrio_norvegicus_FF_162:0.05286,Bacteria_Proteobacteria_Gammaproteobacteria_Vibrionales_Vibrionaceae_Enterovibrio_sp._AK16:0.02585)1.000:0.05543)0.880:0.03603)0.790:0.03353,((Bacteria_Proteobacteria_Gammaproteobacteria_Vibrionales_Vibrionaceae_Vibrio_anguillarum_775_I:0.05273,Bacteria_Proteobacteria_Gammaproteobacteria_Vibrionales_Vibrionaceae_Candidatus_Photodesmus_katoptron_Akat1:0.45909)0.990:0.03492,Bacteria_Proteobacteria_Gammaproteobacteria_Vibrionales_Vibrionaceae_Vibrio_fischeri_MJ11_I:0.08177)0.990:0.04955)0.990:0.09527)0.640:0.06738)0.340:0.02733,((Bacteria_Proteobacteria_Gammaproteobacteria_Alteromonadales_Shewanellaceae_Shewanella_oneidensis_MR_1:0.26990,(Bacteria_Proteobacteria_Gammaproteobacteria_Alteromonadales_Alteromonadaceae_Agarivorans_albus_MKT_106:0.20736,(Bacteria_Proteobacteria_Gammaproteobacteria_Alteromonadales_Moritellaceae_Moritella_marina_ATCC_15381:0.21722,Bacteria_Proteobacteria_Gammaproteobacteria_Alteromonadales_Psychromonadaceae_Psychromonas_ingrahamii_37:0.26723)0.980:0.06341)0.940:0.04547)0.460:0.03919,(Bacteria_Proteobacteria_Gammaproteobacteria_unclassified_Gammaproteobacteria_Gallaecimonas_xiamenensis_3_C_1:0.18797,Bacteria_Proteobacteria_Gammaproteobacteria_Alteromonadales_Ferrimonadaceae_Ferrimonas_balearica_DSM_9799:0.18884)0.300:0.03084)0.150:0.02027)0.360:0.03556)0.310:0.05222,(((Bacteria_Proteobacteria_Gammaproteobacteria_Alteromonadales_Idiomarinaceae_Idiomarina_loihiensis_L2TR:0.23257,(Bacteria_Proteobacteria_Gammaproteobacteria_Alteromonadales_Pseudoalteromonadaceae_Pseudoalteromonas_atlantica_T6c:0.11638,(Bacteria_Proteobacteria_Gammaproteobacteria_Alteromonadales_Alteromonadaceae_Glaciecola_nitratireducens_FR1064:0.14459,(Bacteria_Proteobacteria_Gammaproteobacteria_Alteromonadales_Alteromonadaceae_Aestuariibacter_salexigens_DSM_15300:0.07560,(Bacteria_Proteobacteria_Gammaproteobacteria_Alteromonadales_Alteromonadaceae_Alteromonas_macleodii_Black_Sea_11:0.06607,Bacteria_Proteobacteria_Gammaproteobacteria_Alteromonadales_Alteromonadaceae_Salinimonas_chungwhensis_DSM_16280:0.10535)0.990:0.04628)0.320:0.02069)0.650:0.03037)1.000:0.15658)0.770:0.04715,(Bacteria_Proteobacteria_Gammaproteobacteria_Alteromonadales_Pseudoalteromonadaceae_Algicola_sagamiensis_DSM_14643:0.17340,(bin_CSBr16_14:0.08708,(Bacteria_Proteobacteria_Gammaproteobacteria_Alteromonadales_Alteromonadaceae_Alishewanella_agri_BL06:0.04830,Bacteria_Proteobacteria_Gammaproteobacteria_Chromatiales_Chromatiaceae_Rheinheimera_nanhaiensis_E407_8:0.03992)1.000:0.06662)1.000:0.18886)0.690:0.04418)0.280:0.01862,((Bacteria_Proteobacteria_Gammaproteobacteria_Alteromonadales_Colwelliaceae_Colwellia_psychrerythraea_34H:0.18396,Bacteria_Proteobacteria_Gammaproteobacteria_Alteromonadales_Colwelliaceae_Thalassotalea_agarivorans_DSM_19706:0.08545)1.000:0.22943,(Bacteria_Proteobacteria_Gammaproteobacteria_Alteromonadales_Alteromonadaceae_Catenovulum_agarivorans_YM01:0.06725,Bacteria_Proteobacteria_Gammaproteobacteria_Alteromonadales_Alteromonadaceae_Gayadomonas_joobiniege_G7:0.07201)1.000:0.17593)0.390:0.04667)0.840:0.03996)0.690:0.14682)0.660:0.08646)0.460:0.06169,Bacteria_Proteobacteria_Gammaproteobacteria_Thiotrichales_Piscirickettsiaceae_Piscirickettsia_salmonis_LF_89:0.45263)0.200:0.04185)0.270:0.04861)0.190:0.04089,(((Bacteria_Proteobacteria_Gammaproteobacteria_Methylococcales_Methylococcaceae_Methylohalobius_crimeensis_10Ki:0.44797,(Bacteria_Proteobacteria_Gammaproteobacteria_Methylococcales_Methylococcaceae_Methylocaldum_szegediense_O_12:0.30507,Bacteria_Proteobacteria_Gammaproteobacteria_Methylococcales_Methylococcaceae_Methylococcus_capsulatus_Bath:0.42087)1.000:0.15206)0.910:0.07680,(((Bacteria_Proteobacteria_Gammaproteobacteria_Methylococcales_Methylococcaceae_Methylosarcina_lacus_LW14:0.16464,(Bacteria_Proteobacteria_Gammaproteobacteria_Methylococcales_Methylococcaceae_Methylobacter_tundripaludum_2122:0.10441,(Bacteria_Proteobacteria_Gammaproteobacteria_Methylococcales_Methylococcaceae_Methyloglobulus_morosus_KoM1:0.20624,Bacteria_Proteobacteria_Gammaproteobacteria_Methylococcales_Methylococcaceae_Methylovulum_miyakonense_HT12:0.13776)0.860:0.04654)0.810:0.04282)1.000:0.11084,(Bacteria_Proteobacteria_Gammaproteobacteria_Methylococcales_Methylococcaceae_Methylomarinum_vadi_IT_4:0.15371,Bacteria_Proteobacteria_Gammaproteobacteria_Methylococcales_Methylococcaceae_Methylomonas_mecanica_MC09:0.23832)1.000:0.08942)1.000:0.20577,Bacteria_Proteobacteria_Gammaproteobacteria_Thiotrichales_Piscirickettsiaceae_Cycloclasticus_sp._P1:0.54442)0.740:0.08493)1.000:0.14567,(Bacteria_Proteobacteria_Gammaproteobacteria_Chromatiales_Chromatiaceae_Nitrosococcus_oceani_C_107_ATCC_19707:0.52971,Bacteria_Proteobacteria_Gammaproteobacteria_Thiotrichales_Piscirickettsiaceae_Methylophaga_frappieri_JAM7:0.44652)0.910:0.13994)0.210:0.04082)0.220:0.05076)0.170:0.03961,((Bacteria_Proteobacteria_Gammaproteobacteria_unclassified_Gammaproteobacteria_Thiohalomonas_denitrificans_HLD2:0.25994,bin_CSSed162cmB_532:0.25422)1.000:0.12397,(Bacteria_Proteobacteria_Gammaproteobacteria_Chromatiales_Ectothiorhodospiraceae_Thiohalospira_halophilus_HL3:0.46694,(bin_CSSed162cmA_387:0.16138,bin_CSSed162cmB_205R1:0.18509)1.000:0.45578)0.420:0.06379)0.490:0.07368)0.040:0.04365,(((Bacteria_Proteobacteria_Gammaproteobacteria_Thiothrichales_uncultured_SG8_50:0.39135,((bin_CSSed162cmB_277:0.00102,(bin_CSSed11_242R1:0.00102,bin_CSSed165cm_233:0.00102)0.690:0.00101)1.000:0.15695,(((bin_CSSed162cmA_329:0.00102,bin_CSSed11_5:0.15014)0.570:0.00103,(bin_CSSed10_2:0.00102,bin_CSSed165cm_277:0.00102)0.200:0.00102)0.260:0.00102,bin_T3Sed10_9:0.00315)1.000:0.14520)1.000:0.37913)0.160:0.08127,(((bin_T1Sed10_188:0.15412,((Bacteria_Proteobacteria_Gammaproteobacteria_Chromatiales_Ectothiorhodospiraceae_Thioalkalivibrio_nitratireducens_DSM_14787:0.14058,(bin_CSSed11_212R1:0.00137,bin_CSSed165cm_400:0.00101)1.000:0.13103)0.590:0.02962,(((bin_CSBr16_95:0.00102,(bin_B1Sed10_5:0.00172,bin_T1Sed10_3:0.00102)0.770:0.00102)1.000:0.05562,((bin_CSSed162cmB_570:0.00102,bin_CSSed165cm_158:0.00103)0.910:0.00162,(bin_CSSed162cmA_541:0.00102,bin_CSSed11_246R1:0.06150)0.960:0.00751)1.000:0.09045)0.980:0.04245,((bin_B1Sed10_47R1:0.04741,bin_CSSed162cmA_425:0.04570)0.550:0.01402,((bin_CSSed10_1:0.00256,bin_T1Sed10_1:0.00264)0.760:0.00103,bin_CSSed11_1:0.14294)1.000:0.10579)1.000:0.04930)0.490:0.02615)0.270:0.02131)1.000:0.14871,((bin_CSSed162cmB_20:0.20794,(bin_CSSed10_115:0.00708,bin_CSSed11_213:0.27081)1.000:0.11406)0.810:0.05080,bin_CSSed165cm_387:0.11674)1.000:0.17685)1.000:0.27604,(Bacteria_Proteobacteria_Gammaproteobacteria_Chromatiales_Ectothiorhodospiraceae_Thiorhodospira_sibirica_A12_ATCC_700588:0.27857,(bin_CSSed162cmA_318:0.22832,(Bacteria_Proteobacteria_Gammaproteobacteria_Chromatiales_Ectothiorhodospiraceae_Ectothiorhodospira_sp._PHS_1:0.11841,Bacteria_Proteobacteria_Gammaproteobacteria_Chromatiales_Ectothiorhodospiraceae_Halorhodospira_halochloris_A:0.14735)1.000:0.11469)0.630:0.03977)1.000:0.09670)1.000:0.15810)0.010:0.04272,(((((bin_CSSed165cm_389R1:0.30219,(bin_CSSed10_149R1:0.12135,(bin_CSSed10_283R1:0.00102,bin_CSSed165cm_272:0.00102)1.000:0.12554)1.000:0.13310)1.000:0.23150,(bin_T3Sed10_328:0.38828,((bin_CSSed165cm_121:0.00102,(bin_CSSed162cmB_339:0.00102,(bin_CSSed162cmA_279R1:0.00102,(bin_T3Sed10_137:0.00102,bin_CSSed10_139:0.00103)0.300:0.00102)0.990:0.00103)0.610:0.00102)1.000:0.22457,((bin_CSSed165cm_475:0.00100,(bin_CSSed162cmA_22:0.00102,bin_CSSed162cmB_305:0.00102)1.000:0.00103)1.000:0.04398,(((bin_CSSed162cmA_143:0.0,bin_CSSed165cm_513:0.0)0.570:0.00102,(bin_CSSed11_153:0.13735,(bin_CSSed10_174:0.00096,bin_CSSed162cmB_578:0.00260)0.430:0.00100)0.040:0.00100)0.080:0.00100,bin_T3Sed10_171R1:0.00102)1.000:0.07596)1.000:0.17291)1.000:0.16055)1.000:0.16902)0.890:0.08419,(bin_CSSed10_286R1:0.05214,(bin_CSSed162cmB_229:0.00102,(bin_CSSed10_130:0.00100,bin_T3Sed10_123:0.00189)0.710:0.00392)1.000:0.05488)1.000:0.39332)0.230:0.04386,((((bin_CSSed162cmA_301:0.0,bin_CSSed165cm_252:0.0)1.000:0.26424,(((bin_CSSed162cmB_49:0.00100,((bin_CSSed165cm_472:0.00102,((bin_CSSed162cmB_310:0.27307,bin_CSSed165cm_312:0.46730)0.350:0.24075,bin_CSSed162cmB_600R2:1.42915)0.080:0.40597)0.190:0.12437,bin_T3Sed10_301R1:0.00410)0.040:0.00238)0.090:0.12115,bin_CSSed165cm_368:0.53337)0.100:0.07966,((bin_CSSed165cm_602R1:0.00152,(bin_CSSed162cmB_121R1:0.00102,bin_CSSed162cmA_536:0.00294)0.930:0.00161)1.000:0.13903,(bin_CSBr16_16:0.06958,bin_T3Sed10_218:0.06449)1.000:0.10988)0.990:0.10505)0.100:0.05359)0.400:0.07475,bin_CSSed162cmA_414:0.33319)0.360:0.07129,(((Bacteria_Proteobacteria_Gammaproteobacteria_Chromatiales_Ectothiorhodospiraceae_Alkalilimnicola_ehrlichii_MLHE_1:0.05209,(bin_CSSed10_89:0.00528,(bin_CSSed162cmA_191:0.00102,bin_CSSed162cmB_148:0.00102)0.740:0.00097)1.000:0.05363)1.000:0.23891,((bin_B1Sed10_188R1:0.08049,bin_B1Sed10_46R1:0.10497)1.000:0.16525,(bin_CSSed162cmB_289:0.07462,(bin_CSSed162cmA_122:0.00102,bin_CSSed165cm_585R1:0.27623)1.000:0.08153)0.990:0.16690)0.990:0.20152)0.960:0.08182,(Bacteria_Proteobacteria_Gammaproteobacteria_Chromatiales_Ectothiorhodospiraceae_Nitrococcus_mobilis_Nb_231:0.38159,(Bacteria_Proteobacteria_Gammaproteobacteria_Chromatiales_Ectothiorhodospiraceae_Arhodomonas_aquaeolei_DSM_8974:0.24115,Bacteria_Proteobacteria_Gammaproteobacteria_Chromatiales_Ectothiorhodospiraceae_Ectothiorhodospiraceae_bacterium_M19_40:0.33059)0.990:0.08358)1.000:0.11105)0.830:0.05567)0.440:0.15332)0.130:0.04125,(bin_CSBr16_67:0.62512,(((((bin_CSSed162cmB_294:0.03336,bin_CSSed165cm_32:0.03505)1.000:0.07169,((bin_CSSed162cmA_312:0.0,bin_CSSed162cmB_265:0.0)1.000:0.03697,(bin_CSSed10_98R1:0.10330,bin_CSSed162cmB_46:0.57781)0.890:0.04327)0.950:0.07034)0.950:0.12088,((bin_CSSed162cmA_452:0.0,bin_CSSed162cmB_605:0.0)1.000:0.00102,bin_CSSed165cm_203:0.00102)1.000:0.25005)0.420:0.04724,((bin_CSSed10_98R2:0.02655,(bin_CSSed162cmB_261:0.00101,(bin_CSSed165cm_280:0.00102,bin_CSSed162cmA_246:0.00102)0.750:0.00101)0.820:0.01402)0.850:0.15403,(bin_T3Sed10_151R1:0.16442,((bin_CSSed162cmA_401:0.03761,(bin_CSSed162cmB_220:0.00102,bin_T3Sed10_154:0.12110)0.890:0.01252)0.860:0.01742,(bin_CSSed162cmB_223:0.00102,(bin_CSSed162cmA_504:0.00102,bin_CSSed165cm_556:0.00102)1.000:0.00103)1.000:0.05425)1.000:0.07050)0.900:0.03465)0.550:0.03695)0.190:0.04529,((((bin_CSSed10_260R1:0.0,bin_CSSed11_215R1:0.0)1.000:0.00755,bin_CSSed165cm_22:0.22729)0.850:0.04765,(bin_CSSed10_41:0.14282,(bin_CSSed162cmB_568:0.00102,bin_CSSed165cm_290:0.00102)0.980:0.00103)1.000:0.04099)0.790:0.08166,(bin_CSSed10_13:0.11128,(bin_T3Sed10_234R1:0.07742,(bin_CSSed162cmA_234:0.00154,bin_CSSed162cmB_95:0.00101)1.000:0.05688)1.000:0.09587)0.350:0.02413)0.550:0.05662)0.380:0.11870)0.380:0.38515)0.000:0.03608)0.000:0.03471)0.000:0.05042,((((Bacteria_Proteobacteria_Gammaproteobacteria_Xanthomonadales_Xanthomonadaceae_Luteibacter_sp._9145:0.13699,(Bacteria_Proteobacteria_Gammaproteobacteria_Xanthomonadales_Xanthomonadaceae_Frateuria_aurantia_Kondo_67_DSM_6220:0.11420,((Bacteria_Proteobacteria_Gammaproteobacteria_Xanthomonadales_RIFOXYA1_FULL_Rhodanobacter_67_6:0.02585,Bacteria_Proteobacteria_Gammaproteobacteria_Xanthomonadales_Xanthomonadaceae_Rhodanobacter_sp._2APBS1:0.02387)1.000:0.09962,(Bacteria_Proteobacteria_Gammaproteobacteria_Xanthomonadales_Xanthomonadaceae_Dyella_japonica_A8:0.06921,Bacteria_Proteobacteria_Gammaproteobacteria_Xanthomonadales_Xanthomonadaceae_Frateuria_terrea_CGMCC_1.7053:0.06743)0.770:0.02381)0.660:0.02587)0.750:0.03955)1.000:0.20836,(Bacteria_Proteobacteria_Gammaproteobacteria_Xanthomonadales_Xanthomonadaceae_Rudaea_cellulosilytica_DSM_22992:0.29793,((Bacteria_Proteobacteria_Gammaproteobacteria_Xanthomonadales_Xanthomonadaceae_Silanimonas_lenta_DSM_16282:0.23287,(Bacteria_Proteobacteria_Gammaproteobacteria_Xanthomonadales_Xanthomonadaceae_Arenimonas_donghaensis_DSM_18148_HO3_R19:0.11385,Bacteria_Proteobacteria_Gammaproteobacteria_Xanthomonadales_Xanthomonadaceae_Arenimonas_oryziterrae_DSM_21050:0.15708)1.000:0.08373)0.720:0.03342,(((((Bacteria_Proteobacteria_Gammaproteobacteria_Xanthomonadales_Xanthomonadaceae_Stenotrophomonas_maltophilia_ATCC_19867:0.00504,Bacteria_Proteobacteria_Gammaproteobacteria_Xanthomonadales_Xanthomonadaceae_Stenotrophomonas_maltophilia_K279a:0.00822)1.000:0.08455,(Bacteria_Proteobacteria_Gammaproteobacteria_Xanthomonadales_Xanthomonadaceae_Xanthomonas_axonopodis_Xac29_1:0.00733,Bacteria_Proteobacteria_Gammaproteobacteria_Xanthomonadales_Xanthomonadaceae_Xanthomonas_oryzae_ATCC_35933:0.02621)1.000:0.05753)0.470:0.02004,(Bacteria_Proteobacteria_Gammaproteobacteria_Xanthomonadales_Xanthomonadaceae_Xylella_fastidiosa_multiplex_ATCC_35871:0.01789,Bacteria_Proteobacteria_Gammaproteobacteria_Xanthomonadales_Xanthomonadaceae_Xylella_fastidiosa_sandyi_Ann_1:0.01819)1.000:0.44007)1.000:0.04674,(Bacteria_Proteobacteria_Gammaproteobacteria_Xanthomonadales_RIFOXYA1_FULL_Xanthomonadales_68_6:0.07491,Bacteria_Proteobacteria_Gammaproteobacteria_Xanthomonadales_Xanthomonadaceae_Pseudoxanthomonas_spadix_BD_a59:0.11577)1.000:0.05801)1.000:0.05526,((Bacteria_Proteobacteria_Gammaproteobacteria_Xanthomonadales_Xanthomonadaceae_Lysobacter_antibioticus_HS124:0.10496,Bacteria_Proteobacteria_Gammaproteobacteria_Xanthomonadales_Xanthomonadaceae_Lysobacter_defluvii_DSM_18482:0.18687)0.770:0.04086,((Bacteria_Proteobacteria_Gammaproteobacteria_Xanthomonadales_Xanthomonadaceae_Luteimonas_mephitis_DSM_12574:0.11221,Bacteria_Proteobacteria_Gammaproteobacteria_Xanthomonadales_Xanthomonadaceae_Luteimonas_sp._J16:0.12405)0.930:0.04351,Bacteria_Proteobacteria_Gammaproteobacteria_Xanthomonadales_Xanthomonadaceae_Thermomonas_fusca_DSM_15424:0.20074)0.700:0.03543)0.560:0.02361)1.000:0.10513)1.000:0.12981)0.770:0.08331)1.000:0.38464,(Bacteria_Proteobacteria_Gammaproteobacteria_Salinisphaerales_Salinisphaeraceae_Salinisphaera_shabanensis_E1L3A:0.55846,(Bacteria_Proteobacteria_Gammaproteobacteria_Xanthomonadales_Algiphilaceae_Algiphilus_aromaticivorans_DG1253:0.47373,(Bacteria_Proteobacteria_Gammaproteobacteria_Xanthomonadales_Sinobacteraceae_Polycyclovorans_algicola_TG408:0.41391,(Bacteria_Proteobacteria_Gammaproteobacteria_Xanthomonadales_Sinobacteraceae_Nevskia_ramosa_DSM_11499:0.33196,(Bacteria_Proteobacteria_Gammaproteobacteria_Xanthomonadales_Sinobacteraceae_Hydrocarboniphaga_effusa_AP103:0.28195,(Bacteria_Proteobacteria_Gammaproteobacteria_unclassified_Gammaproteobacteria_Solimonas_soli_DSM_21787:0.05457,Bacteria_Proteobacteria_Gammaproteobacteria_Xanthomonadales_Sinobacteraceae_Singularimonas_variicoloris_DSM_15731:0.04573)1.000:0.23642)0.980:0.06971)0.760:0.08178)1.000:0.17029)1.000:0.20413)0.810:0.11532)0.050:0.05783,((Bacteria_Proteobacteria_Gammaproteobacteria_Chromatiales_Halothiobacillaceae_Halothiobacillus_neapolitanus_c2:0.61665,(Bacteria_Proteobacteria_Gammaproteobacteria_Thiotrichales_Thiotrichaceae_Leucothrix_mucor_DSM_2157:0.40666,Bacteria_Proteobacteria_Gammaproteobacteria_Thiotrichales_Thiotrichaceae_Thiothrix_flexilis_DSM_14609:0.35401)0.990:0.18837)0.340:0.07868,((Bacteria_Proteobacteria_Gammaproteobacteria_Xanthomonadales_Xanthomonadaceae_Ignatzschineria_larvae_DSM_13226:0.41665,(Bacteria_Proteobacteria_Gammaproteobacteria_Xanthomonadales_Xanthomonadaceae_Wohlfahrtiimonas_chitiniclastica_DSM_18708:0.0,Bacteria_Proteobacteria_Gammaproteobacteria_Xanthomonadales_Xanthomonadaceae_Wohlfahrtiimonas_chitiniclastica_SH04:0.0)1.000:0.28349)1.000:0.27843,(Bacteria_Proteobacteria_Gammaproteobacteria_Cardiobacteriales_Cardiobacteriaceae_Cardiobacterium_valvarum_F0432:0.36931,Bacteria_Proteobacteria_Gammaproteobacteria_Cardiobacteriales_Cardiobacteriaceae_Dichelobacter_nodosus_VCS1703A:0.31612)1.000:0.41061)0.510:0.10039)0.020:0.07915)0.000:0.04095)0.050:0.04522,(bin_CSSed162cmA_78:0.50722,(bin_CSSed162cmB_577:0.00102,bin_CSSed165cm_259:0.00102)0.990:0.15591)0.720:0.43595)0.080:0.08308,((Bacteria_Proteobacteria_Betaproteobacteria_Hydrogenophilales_Hydrogenophilaceae_CG_Hydro_01:0.35405,(Bacteria_Proteobacteria_Betaproteobacteria_Hydrogenophilales_GWE1_Thiobacillus_62_9:0.06984,Bacteria_Proteobacteria_Betaproteobacteria_Hydrogenophilales_Hydrogenophilaceae_Thiobacillus_denitrificans_ATCC_25259:0.04946)1.000:0.24797)1.000:0.08662,(((((Bacteria_Proteobacteria_Betaproteobacteria_Neisseriales_Neisseriaceae_Leeia_oryzae_DSM_17879:0.30385,((((Bacteria_Proteobacteria_Betaproteobacteria_Neisseriales_Neisseriaceae_Chromobacterium_group_Vitreoscilla_stercoraria_DSM_513:0.20364,((Bacteria_Proteobacteria_Betaproteobacteria_Neisseriales_Neisseriaceae_Snodgrassella_alvi_wkB2:0.12604,Bacteria_Proteobacteria_Betaproteobacteria_Neisseriales_Neisseriaceae_Stenoxybacter_acetivorans_DSM_19021:0.11433)1.000:0.07981,((Bacteria_Proteobacteria_Betaproteobacteria_Neisseriales_Neisseriaceae_Conchiformibius_steedae_DSM_2580:0.07685,(Bacteria_Proteobacteria_Betaproteobacteria_Neisseriales_Neisseriaceae_Alysiella_crassa_DSM_2578:0.04034,(Bacteria_Proteobacteria_Betaproteobacteria_Neisseriales_Neisseriaceae_Kingella_kingae_PYKK081:0.02706,Bacteria_Proteobacteria_Betaproteobacteria_Neisseriales_Neisseriaceae_Simonsiella_muelleri_ATCC_29453:0.03572)0.990:0.01908)1.000:0.03973)1.000:0.05335,(Bacteria_Proteobacteria_Betaproteobacteria_Neisseriales_Neisseriaceae_Neisseria_gonorrhoeae_FA_1090:0.11319,Bacteria_Proteobacteria_Betaproteobacteria_Neisseriales_Neisseriaceae_Eikenella_corrodens_ATCC_23834:0.22110)0.650:0.03403)1.000:0.04343)1.000:0.06469)1.000:0.21208,(Bacteria_Proteobacteria_Betaproteobacteria_Neisseriales_Neisseriaceae_Chromobacterium_group_Chromobacterium_violaceum_ATCC_12472:0.09515,(Bacteria_Proteobacteria_Betaproteobacteria_Neisseriales_Chromobacteriaceae_Lutiella_nitroferrum_2002_unfinished_sequence:0.11261,Bacteria_Proteobacteria_Betaproteobacteria_Neisseriales_Neisseriaceae_Paludibacterium_yongneupense_DSM_18731:0.11413)0.710:0.03269)1.000:0.07429)0.980:0.06517,(Bacteria_Proteobacteria_Betaproteobacteria_Neisseriales_Neisseriaceae_Laribacter_hongkongensis_HLHK9:0.08741,Bacteria_Proteobacteria_Betaproteobacteria_Neisseriales_Neisseriaceae_Microvirgula_aerodenitrificans_DSM_15089:0.11543)1.000:0.11591)1.000:0.08268,(Bacteria_Proteobacteria_Betaproteobacteria_Burkholderiales_Burkholderiaceae_Chitinimonas_koreensis_DSM_17726:0.18722,(Bacteria_Proteobacteria_Betaproteobacteria_Neisseriales_Neisseriaceae_Deefgea_rivuli_DSM_18356:0.23565,Bacteria_Proteobacteria_Betaproteobacteria_Neisseriales_Neisseriaceae_Formivibrio_citricus_DSM_6150:0.13230)1.000:0.11406)0.680:0.04505)0.930:0.05887)1.000:0.08750,((Bacteria_Proteobacteria_Betaproteobacteria_Methylophilales_Methylophilaceae_Methylobacillus_flagellatus_KT:0.11433,Bacteria_Proteobacteria_Betaproteobacteria_Methylophilales_Methylophilaceae_Methylovorus_sp._SIP3_4:0.08817)0.920:0.04531,(Bacteria_Proteobacteria_Betaproteobacteria_Methylophilales_Methylophilaceae_Methylophilus_methylotrophus_ATCC_53528:0.16758,Bacteria_Proteobacteria_Betaproteobacteria_Methylophilales_Methylophilaceae_Methylotenera_sp._301:0.17903)1.000:0.07694)1.000:0.26239)0.590:0.04623,(Bacteria_Proteobacteria_Betaproteobacteria_Hydrogenophilales_Hydrogenophilaceae_Sulfuricella_denitrificans_skB26:0.26677,(Bacteria_Proteobacteria_Betaproteobacteria_Gallionellales_Gallionellaceae_Sideroxydans_lithotrophicus_ES_1:0.16360,(Bacteria_Proteobacteria_Betaproteobacteria_Gallionellales_Gallionellaceae_Ferriphaselus_sp._R_1:0.11760,Bacteria_Proteobacteria_Betaproteobacteria_Gallionellales_Gallionellaceae_Gallionella_capsiferriformans_ES_2:0.24391)0.870:0.05531)1.000:0.16948)0.420:0.05023)0.330:0.03895,((Bacteria_Proteobacteria_Betaproteobacteria_uncultured_SG8_40:0.41902,(Bacteria_Proteobacteria_Betaproteobacteria_uncultured_SG8_39:0.40315,Bacteria_Proteobacteria_Betaproteobacteria_uncultured_SG8_41:0.37083)0.950:0.09040)0.910:0.08780,(Bacteria_Proteobacteria_Betaproteobacteria_Nitrosomonadales_Nitrosomonadaceae_Nitrosomonas_europaea_ATCC_19718:0.67725,Bacteria_Proteobacteria_Betaproteobacteria_Nitrosomonadales_Nitrosomonadaceae_Nitrosospira_multiformis_ATCC_25196:0.24497)0.660:0.13593)0.120:0.05859)0.070:0.03801,(((Bacteria_Proteobacteria_Betaproteobacteria_Burkholderiales_Sutterellaceae_Parasutterella_Parasutterella_excrementihominis_YIT_11859_P_excrementihominisYIT11859_1.0_Cont110.1_whole_genome_shotgun:0.25485,Bacteria_Proteobacteria_Betaproteobacteria_Burkholderiales_Sutterellaceae_Sutterella_wadsworthensis_HGA0223:0.27779)1.000:0.28251,((Bacteria_Proteobacteria_Betaproteobacteria_Burkholderiales_Alcaligenaceae_Derxia_gummosa_DSM_723:0.31465,((Bacteria_Proteobacteria_Betaproteobacteria_Burkholderiales_Oxalobacteraceae_Oxalobacter_formigenes_OXCC13_genomic_scaffold_supercont1.1:0.27229,(Bacteria_Proteobacteria_Betaproteobacteria_unclassified_Betaproteobacteria_Candidatus_Profftella_armatura_syncytium_symbiont_of_Diaphorina_citri:0.73973,(Bacteria_Proteobacteria_Betaproteobacteria_Burkholderiales_Oxalobacteraceae_Herbaspirillum_seropedicae_SmR1:0.11014,((Bacteria_Proteobacteria_Betaproteobacteria_Burkholderiales_Oxalobacteraceae_Massilia_alkalitolerans_DSM_17462:0.09865,(Bacteria_Proteobacteria_Betaproteobacteria_Burkholderiales_Oxalobacteraceae_Duganella_zoogloeoides_ATCC_25935:0.00102,Bacteria_Proteobacteria_Betaproteobacteria_Rhodocyclales_Rhodocyclaceae_Zoogloea_ramigera_ATCC_19544:0.00102)1.000:0.07289)1.000:0.10431,(Bacteria_Proteobacteria_Betaproteobacteria_Burkholderiales_Oxalobacteraceae_Collimonas_fungivorans_Ter331:0.07115,(Bacteria_Proteobacteria_Betaproteobacteria_Burkholderiales_Oxalobacteraceae_Herminiimonas_arsenicoxydans:0.05132,Bacteria_Proteobacteria_Betaproteobacteria_Burkholderiales_Oxalobacteraceae_Janthinobacterium_sp._Marseille:0.01409)1.000:0.05227)0.970:0.02902)0.740:0.04145)0.700:0.03465)0.590:0.03809)1.000:0.14579,((((Bacteria_Proteobacteria_Betaproteobacteria_Burkholderiales_Burkholderiaceae_Ralstonia_eutropha_JMP134:0.10840,Bacteria_Proteobacteria_Betaproteobacteria_Burkholderiales_Burkholderiaceae_Ralstonia_solanacearum_GMI1000:0.09264)1.000:0.08361,Bacteria_Proteobacteria_Betaproteobacteria_Burkholderiales_Burkholderiaceae_Polynucleobacter_necessarius_asymbioticus_MWH_MoK4_closed_genome:0.39335)0.980:0.07304,(Bacteria_Proteobacteria_Betaproteobacteria_Burkholderiales_Burkholderiaceae_Burkholderia_cenocepacia_AU_1054:0.08766,Bacteria_Proteobacteria_Betaproteobacteria_Burkholderiales_Burkholderiaceae_Glomeribacter_sp._1016415:0.32190)0.980:0.06061)0.420:0.03689,Bacteria_Proteobacteria_Betaproteobacteria_Burkholderiales_Burkholderiaceae_Pandoraea_pnomenusa_RB38:0.14473)1.000:0.12350)0.770:0.06256)0.460:0.04847,((Bacteria_Proteobacteria_Betaproteobacteria_Burkholderiales_Burkholderiaceae_Limnobacter_sp._MED105_unfinished_sequence:0.54568,(Bacteria_Proteobacteria_Betaproteobacteria_Burkholderiales_Burkholderiaceae_Lautropia_mirabilis_ATCC_51599_contig00020:0.37502,((((Bacteria_Proteobacteria_Betaproteobacteria_Burkholderiales_Alcaligenaceae_Achromobacter_xylosoxidans_NBRC_15126_ATCC_27061:0.05426,Bacteria_Proteobacteria_Betaproteobacteria_Burkholderiales_Alcaligenaceae_Bordetella_bronchiseptica_RB50:0.05373)0.950:0.04406,(Bacteria_Proteobacteria_Betaproteobacteria_unclassified_Betaproteobacteria_Candidatus_Kinetoplastibacterium_oncopeltii_TCC290E:0.45245,bin_CSBr16_86:0.21098)0.360:0.06401)0.220:0.03455,(Bacteria_Proteobacteria_Betaproteobacteria_Burkholderiales_Alcaligenaceae_Pusillimonas_sp._T7_7:0.08039,Bacteria_Proteobacteria_Betaproteobacteria_Burkholderiales_Alcaligenaceae_Alcaligenes_faecalis_phenolicus_DSM_16503:0.18059)0.920:0.04295)0.310:0.04101,(Bacteria_Proteobacteria_Betaproteobacteria_Burkholderiales_Alcaligenaceae_Tetrathiobacter_kashmirensis_WT001:0.09983,(((Bacteria_Proteobacteria_Betaproteobacteria_Burkholderiales_Alcaligenaceae_Brackiella_oedipodis_DSM_13743:0.19382,Bacteria_Proteobacteria_Betaproteobacteria_Burkholderiales_Alcaligenaceae_Oligella_ureolytica_DSM_18253:0.22648)1.000:0.08208,(Bacteria_Proteobacteria_Betaproteobacteria_Burkholderiales_Alcaligenaceae_Pelistega_sp._HM_7:0.07833,Bacteria_Proteobacteria_Betaproteobacteria_Burkholderiales_Alcaligenaceae_Taylorella_asinigenitalis_MCE3:0.17676)0.990:0.04749)0.540:0.02090,Bacteria_Proteobacteria_Betaproteobacteria_Burkholderiales_Alcaligenaceae_Basilea_psittacipulmonis_DSM_24701:0.20307)0.780:0.03269)1.000:0.06838)1.000:0.18137)0.780:0.06632)0.280:0.02837,(((Bacteria_Proteobacteria_Betaproteobacteria_Burkholderiales_Comamonadaceae_Caldimonas_manganoxidans_ATCC_BAA_369:0.12504,((((Bacteria_Proteobacteria_Betaproteobacteria_Burkholderiales_unclassified_Burkholderiales_Burkholderiales_Genera_incertae_sedis_Ideonella_sp._B508_1:0.12527,Bacteria_Proteobacteria_Betaproteobacteria_Burkholderiales_unclassified_Burkholderiales_Burkholderiales_Genera_incertae_sedis_Mitsuaria_sp._H24L5A:0.15424)0.320:0.02454,(Bacteria_Proteobacteria_Betaproteobacteria_Burkholderiales_Alcaligenaceae_Azohydromonas_australica_DSM_1124:0.11625,Bacteria_Proteobacteria_Betaproteobacteria_Burkholderiales_unclassified_Burkholderiales_Burkholderiales_Genera_incertae_sedis_Rubrivivax_gelatinosus_IL144:0.16102)0.530:0.03099)0.910:0.03836,(Bacteria_Proteobacteria_Betaproteobacteria_Burkholderiales_unclassified_Burkholderiales_Burkholderiales_Genera_incertae_sedis_Leptothrix_cholodnii_SP_6:0.12016,Bacteria_Proteobacteria_Betaproteobacteria_Burkholderiales_unclassified_Burkholderiales_Burkholderiales_Genera_incertae_sedis_Sphaerotilus_natans_natans_DSM_6575:0.09271)1.000:0.07582)0.670:0.02910,Bacteria_Proteobacteria_Betaproteobacteria_Burkholderiales_unclassified_Burkholderiales_Burkholderiales_Genera_incertae_sedis_Methylibium_sp._T29:0.12044)0.990:0.04106)1.000:0.06861,(Bacteria_Proteobacteria_Betaproteobacteria_Burkholderiales_Comamonadaceae_Comamonadaceae_sp._CR:0.59786,(Bacteria_Proteobacteria_Betaproteobacteria_Burkholderiales_Comamonadaceae_Brachymonas_chironomi_DSM_19884:0.23837,(((((Bacteria_Proteobacteria_Betaproteobacteria_Burkholderiales_Comamonadaceae_Hylemonella_gracilis_ATCC_19624:0.10261,Bacteria_Proteobacteria_Betaproteobacteria_Burkholderiales_Comamonadaceae_Ottowia_thiooxydans_DSM_14619:0.17002)0.160:0.04299,(Bacteria_Proteobacteria_Betaproteobacteria_Burkholderiales_Comamonadaceae_Ramlibacter_tataouinensis_TTB310:0.12821,(Bacteria_Proteobacteria_Betaproteobacteria_Burkholderiales_Comamonadaceae_Variovorax_paradoxus_B4:0.09304,(Bacteria_Proteobacteria_Betaproteobacteria_Burkholderiales_Comamonadaceae_Pseudacidovorax_intermedius_NH_1:0.05541,Bacteria_Proteobacteria_Betaproteobacteria_Burkholderiales_Comamonadaceae_Xenophilus_azovorans_DSM_13620:0.04701)1.000:0.05097)1.000:0.04668)0.400:0.01948)0.020:0.01248,((Bacteria_Proteobacteria_Betaproteobacteria_Burkholderiales_Comamonadaceae_Verminephrobacter_eiseniae_EF01_2:0.13625,((Bacteria_Proteobacteria_Betaproteobacteria_Burkholderiales_Comamonadaceae_Acidovorax_avenae_subsp._citrulli_AAC00_1:0.05235,((Bacteria_Proteobacteria_Betaproteobacteria_Burkholderiales_Comamonadaceae_Comamonas_testosteroni_TK102:0.07206,Bacteria_Proteobacteria_Betaproteobacteria_Burkholderiales_Comamonadaceae_Delftia_acidovorans_SPH_1:0.05111)1.000:0.06187,Bacteria_Proteobacteria_Betaproteobacteria_Burkholderiales_Comamonadaceae_Alicycliphilus_denitrificans_K601:0.06614)0.730:0.02824)0.980:0.03370,(Bacteria_Proteobacteria_Betaproteobacteria_Burkholderiales_Comamonadaceae_Giesbergeria_anulus_ATCC_35958:0.06789,Bacteria_Proteobacteria_Betaproteobacteria_Burkholderiales_Comamonadaceae_Simplicispira_psychrophila_DSM_11588:0.09611)1.000:0.03230)0.480:0.01357)0.970:0.03060,(Bacteria_Proteobacteria_Betaproteobacteria_Burkholderiales_Comamonadaceae_Curvibacter_lanceolatus_ATCC_14669:0.08865,Bacteria_Proteobacteria_Betaproteobacteria_Burkholderiales_Comamonadaceae_Limnohabitans_sp._Rim28_Limnohabitans_sp._Rim28_73_Contigs:0.13177)0.310:0.02231)0.200:0.01763)0.020:0.01545,(Bacteria_Proteobacteria_Betaproteobacteria_Burkholderiales_Comamonadaceae_Rhodoferax_ferrireducens_T118:0.08520,((Bacteria_Proteobacteria_Betaproteobacteria_Burkholderiales_Comamonadaceae_Rhodoferax_CG_Rhodof_03:0.04667,Bacteria_Proteobacteria_Betaproteobacteria_Burkholderiales_Comamonadaceae_Rhodoferax_CG_Rhodof_04:0.05565)0.970:0.04003,(Bacteria_Proteobacteria_Betaproteobacteria_Burkholderiales_Comamonadaceae_Rhodoferax_CG_Rhodof_01:0.05937,Bacteria_Proteobacteria_Betaproteobacteria_Burkholderiales_Comamonadaceae_Rhodoferax_CG_Rhodof_02:0.06238)0.900:0.02248)1.000:0.05165)0.990:0.08161)0.340:0.03060,(Bacteria_Proteobacteria_Betaproteobacteria_Burkholderiales_Comamonadaceae_Hydrogenophaga_sp._T4:0.22507,Bacteria_Proteobacteria_Betaproteobacteria_Burkholderiales_Comamonadaceae_Polaromonas_naphthalenivorans_CJ2:0.13462)0.410:0.04801)0.260:0.04091)0.610:0.04550)0.980:0.11124)0.990:0.08281,Bacteria_Proteobacteria_Betaproteobacteria_Burkholderiales_unclassified_Burkholderiales_Burkholderiales_Genera_incertae_sedis_Thiomonas_intermedia_K12:0.36456)1.000:0.13452)0.420:0.05210)0.410:0.03541)1.000:0.11281,(((Bacteria_Proteobacteria_Betaproteobacteria_Rhodocyclales_GWA2_Rhodocyclales_65_20:0.23927,Bacteria_Proteobacteria_Betaproteobacteria_Rhodocyclales_Rhodocyclaceae_Methyloversatilis_universalis_EHg5:0.25959)0.760:0.06732,((Bacteria_Proteobacteria_Betaproteobacteria_Rhodocyclales_Rhodocyclaceae_Uliginosibacterium_gangwonense_DSM_18521:0.25032,(Bacteria_Proteobacteria_Betaproteobacteria_Rhodocyclales_Rhodocyclaceae_Thauera_sp._MZ1T:0.15516,(Bacteria_Proteobacteria_Betaproteobacteria_Rhodocyclales_Rhodocyclaceae_Aromatoleum_aromaticum_EbN1:0.09179,Bacteria_Proteobacteria_Betaproteobacteria_Rhodocyclales_Rhodocyclaceae_Azoarcus_sp._KH32C:0.09961)1.000:0.08554)1.000:0.10939)0.740:0.04379,(Bacteria_Proteobacteria_Betaproteobacteria_Rhodocyclales_Rhodocyclaceae_CG_Rhodocyc_01:0.34079,Bacteria_Proteobacteria_Betaproteobacteria_Hydrogenophilales_Hydrogenophilaceae_Tepidiphilus_margaritifer_DSM_15129:0.46520)0.380:0.07909)0.170:0.03079)0.480:0.04432,((Bacteria_Proteobacteria_Betaproteobacteria_Rhodocyclales_Rhodocyclaceae_Azovibrio_restrictus_DSM_23866:0.17134,(Bacteria_Proteobacteria_Betaproteobacteria_Rhodocyclales_Rhodocyclaceae_Azonexus_hydrophilus_DSM_23864:0.07253,(Bacteria_Proteobacteria_Betaproteobacteria_Rhodocyclales_Rhodocyclaceae_Dechlorobacter_hydrogenophilus_LT_1:0.09012,Bacteria_Proteobacteria_Betaproteobacteria_Rhodocyclales_Rhodocyclaceae_Dechloromonas_aromatica_RCB:0.04309)0.930:0.02494)1.000:0.09740)1.000:0.07160,(Bacteria_Proteobacteria_Betaproteobacteria_Rhodocyclales_Rhodocyclaceae_Dechlorosoma_suillum_PS:0.17147,(Bacteria_Proteobacteria_Betaproteobacteria_Rhodocyclales_Rhodocyclaceae_Propionivibrio_dicarboxylicus_DSM_5885:0.10271,Bacteria_Proteobacteria_Betaproteobacteria_unclassified_Betaproteobacteria_Candidatus_Accumulibacter_phosphatis_clade_IIA_str._UW_1:0.22442)1.000:0.10225)0.760:0.05172)1.000:0.08558)0.930:0.07000)0.880:0.08054)0.070:0.03060)1.000:0.33899)0.070:0.08688,(Bacteria_Proteobacteria_Gammaproteobacteria_Acidithiobacillales_Acidithiobacillaceae_Acidithiobacillus_ferrivorans_SS3:0.52688,Bacteria_Proteobacteria_Gammaproteobacteria_Acidithiobacillales_Thermithiobacillaceae_Thermithiobacillus_tepidarius_DSM_3134:0.31238)1.000:0.25099)0.100:0.11382)0.020:0.09943)0.030:0.20761)0.000:0.08756)0.000:0.19370,((bin_CSSed165cm_107:0.12616,bin_CSSed165cm_432:0.13253)1.000:1.01619,bin_CSSed162cmA_226:0.94691)0.040:0.13020)0.000:0.05752)0.000:0.04284)0.000:0.03265,((Bacteria_Chrysiogenetes_Chrysiogenetes_Chrysiogenales_Chrysiogenaceae_Chrysiogenes_arsenatis_DSM_11915:0.33894,Bacteria_Chrysiogenetes_Chrysiogenetes_Chrysiogenales_Chrysiogenaceae_Desulfurispirillum_indicum_S5:0.26502)1.000:0.49002,((Bacteria_Deferribacteres_Deferribacteres_Deferribacterales_Deferribacteraceae_Calditerrivibrio_nitroreducens_DSM_19672:0.38926,(Bacteria_Deferribacteres_Deferribacteres_Deferribacterales_Deferribacteraceae_Flexistipes_sinusarabici_MAS10_DSM_4947:0.46592,Bacteria_Deferribacteres_Deferribacteres_Deferribacterales_Deferribacteraceae_Deferribacter_desulfuricans_SSM1:0.28708)0.440:0.06793)0.400:0.05016,(Bacteria_Deferribacteres_Deferribacteres_Deferribacterales_Deferribacteraceae_Mucispirillum_schaedleri_ASF457:0.53924,(Bacteria_Deferribacteres_Deferribacteres_Deferribacterales_Deferribacteraceae_Geovibrio_thiophilus_L21_Ace_BES:0.31729,(Bacteria_Deferribacteres_Deferribacteres_Deferribacterales_Deferribacteraceae_Denitrovibrio_acetiphilus_DSM_12809:0.16138,Bacteria_Deferribacteres_Deferribacteres_Deferribacterales_Selenovibrio_woodruffii_S4:0.23520)1.000:0.20224)1.000:0.11264)0.950:0.06880)1.000:0.42232)1.000:0.21027)0.000:0.04081,((((Bacteria_Modulibacteria_KSB3_bacterium_UASB14:0.27291,Bacteria_Modulibacteria_KSB3_bacterium_UASB270:0.24686)1.000:0.60461,((bin_T3Sed10_235:0.93882,(Bacteria_Rokubacteria_Deltaproteobacteria_CG_Delta_01:0.73888,((Bacteria_RIF3_GWA2_RIF03_38_11:0.00628,Bacteria_RIF3_RBG_16_RIF03_38_11:0.00114)1.000:0.28006,(Bacteria_RIF03_RBG_16_RIF03_38_10:0.10149,Bacteria_RIF3_RIFCSPLOWO2_12_FULL_RIF03_38_15:0.10071)1.000:0.19876)1.000:0.55617)0.300:0.09899)0.100:0.07167,((Bacteria_Entotheonella_RIFCSPLOWO2_12_FULL_Entotheonella_69_37:1.11885,(((Bacteria_Nitrospinae_RIFCSPLOWO2_01_FULL_Nitrospinae_39_10:0.26010,Bacteria_Nitrospinae_RifCSPlowO2_12_Nitrospinae_39_15:0.25835)1.000:0.40787,(Bacteria_Nitrospirae_RIFCSPLOWO2_12_FULL_Nitrospinae_47_7:0.43459,(Bacteria_Nitrospinae_Nitrospinia_Nitrospinales_Nitrospinaceae_Nitrospina_sp._AB_629_B06:0.11553,(Bacteria_Nitrospinae_Nitrospinia_Nitrospinales_Nitrospinaceae_Nitrospina_sp._AB_629_B18:0.10975,Bacteria_Nitrospinae_Nitrospinia_Nitrospinales_Nitrospinaceae_Nitrospina_sp._SCGC_AAA288_L16:0.03274)1.000:0.06620)1.000:0.39027)1.000:0.41624)1.000:0.14686,(Bacteria_Nitrospinae_RIFCSPLOWO2_12_FULL_Nitrospinae_45_22:0.64684,(Bacteria_CP_Tectomicrobia_Candidatus_Entotheonella_sp._TSY1:0.05270,Bacteria_CP_Tectomicrobia_Candidatus_Entotheonella_sp._TSY2:0.04011)1.000:0.75157)0.290:0.10685)0.340:0.05613)0.550:0.07008,Bacteria_RIF3_RBG_13_RIF03_48_7:1.06060)0.240:0.05464)0.050:0.03701)0.070:0.05542,((((((Bacteria_Acidobacteria_RBG_16_Acidobacteria_70_10:0.61036,(Bacteria_Acidobacteria_RIFCSPLOWO2_12_FULL_Acidobacteria_66_10:0.33625,((Bacteria_Acidobacteria_RIFCSPLOWO2_02_FULL_Acidobacteria_67_21:0.11876,Bacteria_Acidobacteria_RIFCSPLOWO2_02_FULL_Acidobacteria_68_18:0.11390)1.000:0.17654,((Bacteria_Acidobacteria_RIFCSPLOWO2_02_FULL_Acidobacteria_65_29:0.16727,(Bacteria_Acidobacteria_RIFCSPLOWO2_12_FULL_Acidobacteria_67_14b:0.16853,Bacteria_Acidobacteria_RIFCSPLOWO2_12_FULL_Acidobacteria_65_11:0.14449)0.360:0.03490)1.000:0.16333,(Bacteria_Acidobacteria_RBG_16_Acidobacteria_68_9:0.28741,Bacteria_Acidobacteria_RIFCSPLOWO2_12_FULL_Acidobacteria_66_21:0.20095)0.750:0.08042)0.650:0.06980)0.470:0.08431)1.000:0.34214)1.000:0.17745,(Bacteria_Acidobacteria_RIFCSPHIGHO2_01_FULL_Acidobacteria_67_28:0.64981,(((Bacteria_FibrobacteresAcidobacteria_group_Acidobacteria_Acidobacteriia_Acidobacteriales_Acidobacteriaceae_Candidatus_Koribacter_versatilis_Ellin345:0.35066,(Bacteria_FibrobacteresAcidobacteria_group_Acidobacteria_Acidobacteriia_Acidobacteriales_Acidobacteriaceae_Acidobacterium_capsulatum_ATCC_51196:0.19432,(Bacteria_FibrobacteresAcidobacteria_group_Acidobacteria_Acidobacteriia_Acidobacteriales_Acidobacteriaceae_Terriglobus_saanensis_SP1PR4:0.25138,(Bacteria_FibrobacteresAcidobacteria_group_Acidobacteria_Acidobacteriia_Acidobacteriales_Acidobacteriaceae_Acidobacterium_sp._MP5ACTX8:0.19219,Bacteria_FibrobacteresAcidobacteria_group_Acidobacteria_Acidobacteriia_Acidobacteriales_Acidobacteriaceae_Edaphobacter_aggregans_DSM_19364:0.15916)0.630:0.04760)1.000:0.09635)1.000:0.18066)1.000:0.31321,(Bacteria_FibrobacteresAcidobacteria_group_Acidobacteria_Solibacteres_Solibacterales_Solibacteraceae_Solibacter_usitatus_Ellin6076:0.35744,Bacteria_FibrobacteresAcidobacteria_group_Acidobacteria_unclassified_Acidobacteria_Bryobacter_aggregatus_DSM_18758:0.51958)1.000:0.23667)0.980:0.10275,(Bacteria_Acidobacteria_RIFCSPLOWO2_02_FULL_Acidobacteria_59_13:0.31662,(Bacteria_Acidobacteria_RIFCSPLOWO2_02_FULL_Acidobacteria_60_20:0.38153,((Bacteria_Acidobacteria_RIFCSPLOWO2_12_FULL_Acidobacteria_54_10:0.35603,Bacteria_Acidobacteria_RIFCSPLOWO2_12_FULL_Acidobacteria_59_11:0.16758)1.000:0.12027,(Bacteria_Acidobacteria_RIFCSPLOWO2_02_FULL_Acidobacteria_61_28:0.23464,Bacteria_Acidobacteria_RIFCSPLOWO2_12_FULL_Acidobacteria_60_22:0.19380)0.930:0.08556)0.460:0.04433)0.890:0.07528)1.000:0.27385)0.740:0.09787)1.000:0.16903)0.730:0.08354,((Bacteria_FibrobacteresAcidobacteria_group_Acidobacteria_Holophagae_Holophagales_Holophagaceae_Geothrix_fermentans_DSM_14018:0.12433,Bacteria_FibrobacteresAcidobacteria_group_Acidobacteria_Holophagae_Holophagales_Holophagaceae_Holophaga_foetida_TMBS4_DSM_6591:0.18041)1.000:0.80647,(Bacteria_Acidobacteria_RBG_16_Acidobacteria_64_8:0.68567,(Bacteria_Acidobacteria_RBG_13_Acidobacteria_68_16:0.34603,Bacteria_FibrobacteresAcidobacteria_group_Acidobacteria_unclassified_Acidobacteria_Thermoanaerobaculum_aquaticum_MP_01:0.22381)1.000:0.41113)0.980:0.17990)0.610:0.08366)0.960:0.10085,(Bacteria_OP8X_RBG_13_OP8X_37_8:0.98938,(((Bacteria_CP_OP8_candidate_division_OP8_bacterium_SCGC_AAA252_A02_Combined_Assembly_OP8_1__OP8:0.00367,(Bacteria_CP_OP8_candidate_division_OP8_bacterium_SCGC_AAA252_F08_Combined_Assembly_OP8_2__OP8:0.00956,Bacteria_CP_OP8_candidate_division_OP8_bacterium_SCGC_AAA252_O11_SAK_001_85:0.00186)0.670:0.00399)1.000:0.27625,(Bacteria_CP_OP8_candidate_division_OP8_bacterium_SCGC_AAA252_K06_SAK_001_60:0.00102,Bacteria_CP_OP8_candidate_division_OP8_bacterium_SCGC_AAA255_E10_SAK_001_126:0.04152)1.000:0.38062)1.000:0.18580,((Bacteria_Aminicenantes_OP8_RBG_13_Aminicenantes_62_12:0.37442,Bacteria_Aminicenantes_OP8_RBG_13_Aminicenantes_63_10:0.35493)1.000:0.10577,((Bacteria_Aminicenantes_OP8_RBG_13_Aminicenantes_59_9:0.25577,(Bacteria_Aminicenantes_OP8_RBG_16_Aminicenantes_63_16:0.22693,(Bacteria_Aminicenantes_OP8_RBG_19FT_COMBO_Aminicenantes_58_17:0.05197,Bacteria_Aminicenantes_OP8_RBG_19FT_COMBO_Aminicenantes_59_29:0.06370)1.000:0.14640)0.990:0.07543)0.980:0.07938,(Bacteria_Aminicenantes_OP8_RBG_16_Aminicenantes_66_30:0.10434,(Bacteria_Aminicenantes_OP8_RBG_13_Aminicenantes_64_14:0.14006,Bacteria_Aminicenantes_OP8_RBG_19FT_COMBO_Aminicenantes_65_30:0.05591)0.920:0.03932)1.000:0.36379)0.670:0.05658)1.000:0.10511)1.000:0.56246)0.990:0.13560)0.990:0.16330,((Bacteria_Rokubacteria_RIFCSPLOWO2_02_FULL_Rokubacteria_71_18:0.44117,((((Bacteria_Rokubacteria_GWA2_Rokubacteria_73_35:0.07062,Bacteria_Rokubacteria_RIFCSPLOWO2_12_FULL_Rokubacteria_71_22:0.09652)1.000:0.09975,((Bacteria_CP_Rokubacteria_13_1_20CM_4_Rokubacteria_70_14:0.01992,Bacteria_CP_Rokubacteria_13_1_40CM_4_Rokubacteria_69_39:0.00102)1.000:0.07689,(Bacteria_CP_Rokubacteria_13_2_20CM_2_Rokubacteria_70_11:0.09299,Bacteria_CP_Rokubacteria_13_2_20CM_Rokubacteria19cls_69_15:0.08445)0.660:0.01862)1.000:0.11829)0.970:0.04738,(Bacteria_CP_Rokubacteria_13_1_40CM_Rokubacteria_69_27:0.18513,Bacteria_CP_Rokubacteria_13_2_20CM_2_Rokubacteria_64_8:0.21229)1.000:0.07187)0.970:0.07028,((Bacteria_Rokubacteria_GWA2_Rokubacteria_70_23:0.05759,Bacteria_Rokubacteria_GWC2_Rokubacteria_70_16:0.06407)1.000:0.23939,(Bacteria_CP_Rokubacteria_CSP1_6:0.01293,Bacteria_Rokubacteria_RIFCSPLOWO2_02_FULL_Rokubacteria_68_19:0.02279)1.000:0.31243)0.980:0.11048)0.980:0.23810)1.000:0.45665,(Bacteria_CP_NC10_CSP1_5:0.53624,(Bacteria_CP_NC10_Candidatus_Methylomirabilis_oxyfera:0.53580,(Bacteria_NC10_RBG_16_NC10_65_8:0.22594,Bacteria_NC10_RIFCSPLOWO2_02_FULL_NC10_66_22:0.14520)1.000:0.30024)0.970:0.10688)1.000:0.26713)0.870:0.14723)0.480:0.09259,(((Bacteria_Nitrospirae_RIFCSPHIGHO2_02_FULL_Nitrospirae_40_19:0.39995,(Bacteria_Nitrospira_uncultured_SG8_35_1:0.25903,Bacteria_Nitrospira_uncultured_SG8_35_4:0.25169)1.000:0.23733)0.990:0.13078,((Bacteria_Nitrospirae_Nitrospira_Nitrospirales_Nitrospiraceae_Candidatus_Magnetobacterium_sp._MYR_1:0.61312,(Bacteria_Nitrospirae_BJP_IG2158_Nitrospirae_45_240:0.45311,((Bacteria_Nitrospirae_CG_Nitrosp_01:0.10973,(Bacteria_Nitrospirae_GWF2_Nitrospirae_44_13:0.04880,Bacteria_Nitrospirae_RBG_16_Nitrospirae_43_8:0.04669)1.000:0.06602)1.000:0.26657,(Bacteria_Nitrospirae_RBG_13_Nitrospirae_43_8:0.35137,(Bacteria_Nitrospira_uncultured_SMTZ_35:0.31041,((((Bacteria_Nitrospirae_CG_Nitrosp_02:0.08764,Bacteria_Nitrospirae_RBG_19FT_COMBO_Thermodesulfovibrio_41_18:0.06633)1.000:0.07718,Bacteria_Nitrospirae_RBG_13_Nitrospirae_39_12:0.23682)0.550:0.03398,Bacteria_Nitrospirae_RBG_19FT_COMBO_Thermodesulfovibrio_42_12:0.21682)0.360:0.02005,Bacteria_Nitrospirae_RBG_13_Nitrospirae_41_22:0.18563)0.990:0.05350)0.960:0.07105)1.000:0.13143)0.510:0.05809)0.900:0.06967)0.450:0.05491,(Bacteria_Nitrospirae_GWB2_Nitrospirae_47_37:0.37184,Bacteria_Nitrospirae_Nitrospira_Nitrospirales_Nitrospiraceae_Thermodesulfovibrio_yellowstonii_DSM_11347:0.52465)1.000:0.15580)1.000:0.12643)0.990:0.24558,((((Bacteria_Nitrospirae_Nitrospira_Nitrospirales_Nitrospiraceae_Leptospirillum_ferriphilum_YSK:1.05154,(Bacteria_Nitrospirae_RIFCSPHIGHO2_01_FULL_Nitrospirae_66_17:0.63707,(Bacteria_Nitrospirae_RIFCSPLOWO2_02_FULL_Nitrospirae_62_14:0.30270,(Bacteria_Nitrospirae_Nitrospira_Candidatus_Nitrospira_defluvii:0.22931,Bacteria_Nitrospirae_RBG_19FT_COMBO_Nitrospirae_58_9:0.31034)1.000:0.15690)1.000:0.46162)0.770:0.07424)0.770:0.11782,(Bacteria_Nitrospirae_RBG_16_Nitrospirae_43_11:0.34617,Bacteria_Nitrospirae_RifCSPlowO2_12_Nitrospirae_42_9:0.31497)1.000:0.44388)0.630:0.06704,Bacteria_Nitrospirae_RBG_19FT_COMBO_Nitrospirae_42_15:0.54136)0.710:0.10875,(Bacteria_Nitrospirae_RBG_16_Nitrospirae_64_22:0.72432,(Bacteria_Nitrospirae_GWC2_Nitrospirae_57_13:0.27274,(Bacteria_Nitrospirae_RBG_19FT_COMBO_Nitrospirae_55_12:0.20137,(Bacteria_Nitrospirae_GWC2_Nitrospirae_56_14:0.18676,Bacteria_Nitrospirae_GWC2_Nitrospirae_57_9:0.16919)0.990:0.07364)0.990:0.07882)1.000:0.35412)0.790:0.12379)0.470:0.06146)0.890:0.16339)0.060:0.06958)0.020:0.06287,(Bacteria_Rokubacteria_Deltaproteobacteria_CG_Delta_03:1.14656,((((((Bacteria_Proteobacteria_deltaepsilon_subdivisions_Deltaproteobacteria_Desulfarculales_Desulfarculaceae_Desulfarculus_baarsii_DSM_2075:0.69219,(Bacteria_Proteobacteria_deltaepsilon_subdivisions_Deltaproteobacteria_Syntrophobacterales_Syntrophobacteraceae_Thermodesulforhabdus_norvegica_DSM_9990:0.38751,(Bacteria_Proteobacteria_deltaepsilon_subdivisions_Deltaproteobacteria_Syntrophobacterales_Syntrophobacteraceae_Syntrophobacter_fumaroxidans_MPOB:0.27791,((bin_T1Sed10_138:0.00100,bin_T3Sed10_239:0.00102)1.000:0.09080,(bin_CSSed11_95:0.25457,((bin_B1Sed10_77:0.00102,bin_CSSed162cmB_493R1:0.00102)0.450:0.00102,(bin_CSSed10_100:0.00102,bin_CSSed162cmA_339:0.03239)0.470:0.00102)0.580:0.00101)0.810:0.05112)1.000:0.27461)1.000:0.20611)1.000:0.23212)0.190:0.08838,((Bacteria_Proteobacteria_deltaepsilon_subdivisions_Deltaproteobacteria_Desulfobacterales_Desulfobacteraceae_Candidatus_Magnetoglobus_multicellularis_Araruama:0.63465,((((Bacteria_Proteobacteria_deltaepsilon_subdivisions_Deltaproteobacteria_Desulfobacterales_Desulfobacteraceae_Desulfatibacillum_alkenivorans_AK_01_Desulfatibacillum_alkenivorans_AK_01:0.50070,Bacteria_Proteobacteria_deltaepsilon_subdivisions_Deltaproteobacteria_Desulfobacterales_Desulfobacteraceae_Desulfococcus_oleovorans_Hxd3:0.52839)0.180:0.06945,((bin_CSSed10_35:0.24810,(bin_CSSed11_34:0.00102,(bin_CSSed162cmA_23:0.0,bin_CSSed162cmB_348:0.0,bin_CSSed165cm_116:0.0,bin_T3Sed10_35:0.0)0.600:0.00102)0.990:0.01403)1.000:0.40236,(Bacteria_Proteobacteria_deltaepsilon_subdivisions_Deltaproteobacteria_Desulfobacterales_Desulfobacteraceae_Desulfosarcina_variabilis:0.39049,(Bacteria_Proteobacteria_deltaepsilon_subdivisions_Deltaproteobacteria_Desulfobacterales_Desulfobacteraceae_Desulfonema_limicola:0.27381,Bacteria_Proteobacteria_deltaepsilon_subdivisions_Deltaproteobacteria_Desulfobacterales_Desulfobacteraceae_Desulfatirhabdium_butyrativorans_DSM_18734:0.59369)0.390:0.07391)0.340:0.06191)0.240:0.05310)0.090:0.03206,((Bacteria_Proteobacteria_deltaepsilon_subdivisions_Deltaproteobacteria_Desulfobacterales_Desulfobacteraceae_Desulfobacterium_autotrophicum_HRM2:0.30892,(Bacteria_Proteobacteria_deltaepsilon_subdivisions_Deltaproteobacteria_Desulfobacterales_Desulfobacteraceae_Desulfobacula_toluolica_Tol2:0.14221,(Bacteria_Proteobacteria_deltaepsilon_subdivisions_Deltaproteobacteria_Desulfobacterales_Desulfobacteraceae_Desulfobacter_postgatei_2ac9:0.19284,(Bacteria_Proteobacteria_deltaepsilon_subdivisions_Deltaproteobacteria_Desulfobacterales_Desulfobacteraceae_Desulfotignum_phosphitoxidans_FiPS_3:0.23501,Bacteria_Proteobacteria_deltaepsilon_subdivisions_Deltaproteobacteria_Desulfobacterales_Desulfobacteraceae_Desulfospira_joergensenii_DSM_10085:0.10154)0.510:0.04643)0.370:0.03452)1.000:0.29474)1.000:0.32196,(Bacteria_Proteobacteria_deltaepsilon_subdivisions_Deltaproteobacteria_Desulfobacterales_Desulfobacteraceae_Desulfobotulus_alkaliphilus_ASO4_4:0.42117,Bacteria_Proteobacteria_deltaepsilon_subdivisions_Deltaproteobacteria_Desulfobacterales_Desulfobacteraceae_Desulforegula_conservatrix_Mb1Pa_DSM_13527:0.43127)0.980:0.10862)0.680:0.07821)0.110:0.04512,(((bin_CSSed162cmA_106:0.00100,bin_CSSed165cm_188:0.00102)1.000:0.15990,(bin_B1Sed10_16:0.15971,(bin_CSSed165cm_505:0.16480,(bin_CSSed165cm_255:0.04306,bin_T1Sed10_91R1:0.01075)0.610:0.01096)0.990:0.12136)0.700:0.04819)0.520:0.03852,(bin_CSSed162cmB_363:0.00235,(bin_CSSed10_169:0.00102,(bin_CSSed165cm_114:0.09087,(bin_CSSed162cmA_49:0.03127,bin_CSSed165cm_273:0.00102)0.850:0.10507)0.400:0.03985)0.410:0.01075)0.990:0.16096)0.950:0.40590)0.470:0.08633)0.850:0.22623,((Bacteria_Proteobacteria_deltaepsilon_subdivisions_Deltaproteobacteria_Desulfobacterales_Desulfobacteraceae_Desulfobacterium_anilini_DSM_4660:0.35943,bin_T3Sed10_126R1:0.41789)1.000:0.33752,Bacteria_Proteobacteria_deltaepsilon_subdivisions_Deltaproteobacteria_Syntrophobacterales_Syntrophaceae_Desulfobacca_acetoxidans_DSM_11109:0.68460)0.470:0.08592)0.360:0.06801)0.160:0.06444,(((Bacteria_Proteobacteria_deltaepsilon_subdivisions_Deltaproteobacteria_Desulfobacterales_Desulfobulbaceae_Desulfurivibrio_alkaliphilus_AHT2:0.11375,(bin_CSSed165cm_338:0.67793,bin_CSSed10_361:0.01119)0.970:0.14584)0.990:0.32764,(Bacteria_Proteobacteria_deltaepsilon_subdivisions_Deltaproteobacteria_Desulfobacterales_Desulfobulbaceae_Desulfobulbus_propionicus_DSM_2032:0.51945,(Bacteria_Proteobacteria_deltaepsilon_subdivisions_Deltaproteobacteria_Desulfobacterales_Desulfobulbaceae_Desulfocapsa_sulfexigens_DSM_10523:0.32549,Bacteria_Proteobacteria_deltaepsilon_subdivisions_Deltaproteobacteria_Desulfobacterales_Desulfobulbaceae_Desulfotalea_psychrophila_LSv54:0.25929)1.000:0.22696)1.000:0.13738)0.990:0.34093,Bacteria_Proteobacteria_deltaepsilon_subdivisions_Deltaproteobacteria_Syntrophobacterales_Syntrophaceae_Desulfomonile_tiedjei_DCB_1_DSM_6799:0.84465)0.190:0.08985)0.110:0.07881,((Bacteria_Proteobacteria_deltaepsilon_subdivisions_Deltaproteobacteria_Syntrophobacterales_Syntrophaceae_Smithella_sp._F21:0.36877,Bacteria_Proteobacteria_deltaepsilon_subdivisions_Deltaproteobacteria_Syntrophobacterales_Syntrophaceae_Syntrophus_aciditrophicus_SB:0.41124)1.000:0.37398,Bacteria_Proteobacteria_deltaepsilon_subdivisions_Deltaproteobacteria_Syntrophobacterales_Syntrophorhabdaceae_Syntrophorhabdus_aromaticivorans_UI:0.86773)0.310:0.12240)0.000:0.03162,(Bacteria_Proteobacteria_deltaepsilon_subdivisions_Deltaproteobacteria_Desulfuromonadales_Geobacteraceae_Geobacter_lovleyi_SZ:0.53990,((Bacteria_Proteobacteria_deltaepsilon_subdivisions_Deltaproteobacteria_Desulfuromonadales_Geobacteraceae_Geopsychrobacter_electrodiphilus_DSM_16401:0.23779,(Bacteria_Proteobacteria_deltaepsilon_subdivisions_Deltaproteobacteria_Desulfuromonadales_Desulfuromonadaceae_Desulfuromusa_kysingii_DSM_7343:0.17422,(bin_CSSed162cmA_454:0.00102,(bin_CSSed162cmB_563:0.00102,bin_CSSed165cm_366:0.00103)0.980:0.00102)1.000:0.27170)1.000:0.09856)1.000:0.18097,((Bacteria_Proteobacteria_deltaepsilon_subdivisions_Deltaproteobacteria_Desulfuromonadales_Pelobacteraceae_Pelobacter_carbinolicus_DSM_2380:0.22524,bin_CSSed11_297R1:0.25022)1.000:0.11926,(Bacteria_Proteobacteria_deltaepsilon_subdivisions_Deltaproteobacteria_Desulfuromonadales_Desulfuromonadaceae_Desulfuromonas_acetoxidans_DSM_684:0.34337,Bacteria_Proteobacteria_deltaepsilon_subdivisions_Deltaproteobacteria_Desulfuromonadales_Geobacteraceae_Geoalkalibacter_ferrihydriticus_DSM_17813:0.27942)0.690:0.04796)0.980:0.07196)1.000:0.19817)1.000:0.24349)0.030:0.05621,((((bin_CSSed162cmB_222:0.21516,(bin_CSSed162cmB_109R1:0.00873,(bin_CSSed162cmA_112R1:0.00102,bin_CSSed165cm_581:0.00100)1.000:0.19932)1.000:0.24257)1.000:0.42646,(Bacteria_Proteobacteria_deltaepsilon_subdivisions_Deltaproteobacteria_Myxococcales_Cystobacterineae_Myxococcaceae_Anaeromyxobacter_dehalogenans_2CP_C:0.54077,(Bacteria_Proteobacteria_deltaepsilon_subdivisions_Deltaproteobacteria_Myxococcales_Cystobacterineae_Cystobacteraceae_Cystobacter_violaceus_Cb_vi76:0.11549,(Bacteria_Proteobacteria_deltaepsilon_subdivisions_Deltaproteobacteria_Myxococcales_Cystobacterineae_Cystobacteraceae_Stigmatella_aurantiaca_DW43_1:0.11439,(Bacteria_Proteobacteria_deltaepsilon_subdivisions_Deltaproteobacteria_Myxococcales_Cystobacterineae_Myxococcaceae_Corallococcus_coralloides_DSM_2259:0.08832,Bacteria_Proteobacteria_deltaepsilon_subdivisions_Deltaproteobacteria_Myxococcales_Cystobacterineae_Myxococcaceae_Myxococcus_xanthus_DK_1622:0.08712)1.000:0.04341)0.760:0.05436)1.000:0.39952)1.000:0.21083)1.000:0.27014,((((bin_CSSed162cmB_355:0.00102,bin_CSSed165cm_298R1:0.00102)0.640:0.00103,(bin_CSSed10_215:0.00102,bin_T3Sed10_190:0.00331)0.470:0.00101)1.000:0.75367,(bin_CSSed162cmA_289:0.45242,(bin_CSSed165cm_142:0.09298,((((bin_CSSed162cmA_402:0.16557,(bin_CSSed162cmA_369:0.11669,bin_CSSed162cmA_256:0.31923)0.350:0.03976)0.770:0.05277,(bin_CSSed165cm_104:0.12975,bin_CSSed165cm_511:0.17415)1.000:0.17961)1.000:0.07353,bin_CSSed165cm_238:0.16915)1.000:0.15744,(bin_CSSed11_191:0.12473,(bin_CSSed165cm_293:0.00102,(bin_CSSed162cmA_33:0.00100,(bin_CSSed162cmB_290:0.0,bin_T3Sed10_204:0.0)1.000:0.00102)1.000:0.00101)1.000:0.03986)1.000:0.22267)0.530:0.08670)0.560:0.11992)0.980:0.58973)0.590:0.11008,((((bin_CSSed162cmA_326:0.00102,bin_CSSed162cmB_584:0.00104)1.000:0.05340,(bin_CSSed162cmB_315:0.00102,bin_CSSed165cm_553:0.00100)1.000:0.15201)1.000:1.07637,(Bacteria_Proteobacteria_deltaepsilon_subdivisions_Deltaproteobacteria_Myxococcales_Sorangiineae_Polyangiaceae_Chondromyces_apiculatus_DSM_436:0.16570,Bacteria_Proteobacteria_deltaepsilon_subdivisions_Deltaproteobacteria_Myxococcales_Sorangiineae_Polyangiaceae_Sorangium_cellulosum_So0157_2:0.17657)1.000:0.53345)0.990:0.31263,((Bacteria_Proteobacteria_deltaepsilon_subdivisions_Deltaproteobacteria_Myxococcales_Nannocystineae_Nannocystaceae_Nannocystis_exedens_ATCC_25963:0.44797,(Bacteria_Proteobacteria_deltaepsilon_subdivisions_Deltaproteobacteria_Myxococcales_Nannocystineae_Nannocystaceae_Plesiocystis_pacifica_SIR_1_unfinished_sequence:0.17463,Bacteria_Proteobacteria_deltaepsilon_subdivisions_Deltaproteobacteria_Myxococcales_Sorangiineae_Sandaracinaceae_Sandaracinus_amylolyticus_DSM_53668:0.21368)1.000:0.31016)1.000:0.51173,(bin_CSSed165cm_512R1:0.67402,(Bacteria_Proteobacteria_deltaepsilon_subdivisions_Deltaproteobacteria_Myxococcales_Nannocystineae_Kofleriaceae_Haliangium_ochraceum_DSM_14365:0.35177,(bin_CSSed165cm_40:0.19154,(bin_CSSed162cmA_91:0.00102,bin_CSSed165cm_230:0.00100)1.000:0.17870)1.000:0.24169)1.000:0.41320)0.800:0.08142)0.960:0.10419)0.950:0.11840)0.220:0.07693)0.550:0.11390,Bacteria_Proteobacteria_RIFCSPLOWO2_02_FULL_Proteobacteria_53_8:0.99835)0.000:0.05373)0.000:0.07530)0.000:0.06108)0.000:0.07679)0.000:0.10233)0.000:0.05446)0.000:0.04657,(((bin_T3Sed10_347R1:1.24097,((bin_CSSed162cmB_11:0.00628,bin_CSSed165cm_524:0.05330)1.000:1.29728,(bin_CSSed162cmB_336:1.19314,(((((bin_B1Sed10_183:0.34496,(bin_B1Sed10_209R1:0.26298,(bin_B1Sed10_226:0.30115,(bin_B1Sed10_131:0.00471,bin_T3Sed10_170:0.00322)1.000:0.24923)0.970:0.11216)0.920:0.06845)1.000:0.46361,(Bacteria_Planctomyce_uncultured_SMTZ_32:0.38581,bin_B1Sed10_231:0.37344)1.000:0.26543)1.000:0.35438,(bin_B1Sed10_114:0.06303,(bin_CSSed10_192R1:0.00102,bin_CSSed162cmB_341:0.00102)1.000:0.05852)1.000:1.12907)0.610:0.13343,((Bacteria_Planctomycetes_Brocadiales_GWB2_Planctomycetes_41_19:0.31976,Bacteria_Planctomycetes_Planctomycetia_Candidatus_Brocadiales_Candidatus_Brocadiaceae_Candidatus_Kuenenia_stuttgartiensis_RU1:0.43404)1.000:0.60012,((Bacteria_Plantomycetes_uncultured_DG_23:0.66989,Bacteria_Plantomycetes_uncultured_DG_58:0.82076)0.610:0.10287,bin_CSSed165cm_501:0.81491)0.400:0.07493)0.370:0.06042)0.240:0.07499,((Bacteria_Planctomyce_uncultured_SMTZ_25:0.90575,(((((bin_CSSed162cmA_532:0.00123,bin_CSSed162cmB_608R1:0.00102)1.000:0.65806,bin_CSSed10_407:0.62202)0.690:0.14235,(bin_CSSed165cm_224:0.63776,(bin_CSSed11_312R1:0.23325,(bin_CSSed162cmB_312:0.05851,bin_CSSed162cmB_545:0.06278)1.000:0.17538)0.970:0.09901)1.000:0.18410)0.970:0.17426,(Bacteria_Planctomycetes_Phycisphaerae_Phycisphaerales_Phycisphaeraceae_Phycisphaera_mikurensis_NBRC_102666:0.65332,(bin_B1Sed10_221R1:0.15585,(bin_B1Sed10_187:0.02635,bin_CSSed162cmB_521:0.03150)1.000:0.14479)1.000:0.33956)1.000:0.22839)0.980:0.39857,(((bin_CSSed10_419R1:0.01370,bin_CSSed165cm_195:0.00102)1.000:0.75689,(((bin_CSSed11_96:0.25801,(bin_CSSed162cmB_215R1:0.00094,((bin_CSSed162cmA_150:0.00138,(bin_CSSed10_105:0.00600,(bin_B1Sed10_82:0.00111,bin_T3Sed10_213:0.11498)0.690:0.00332)0.370:0.00135)0.220:0.00102,bin_T3Sed10_98:0.00265)0.210:0.00101)1.000:0.05878)1.000:0.43382,((bin_B1Sed10_118:0.00102,bin_T1Sed10_97:0.00142)1.000:0.45469,(Bacteria_Plantomycetes_Phycisphaerae_uncultured_SG8_4:0.17588,(Bacteria_Planctomycetes_Phycisphaerae_RBG_16_Planctomycetes_55_9:0.25065,Bacteria_Plantomycetes_Phycisphaerae_uncultured_SMTZ1_79:0.17456)0.630:0.04198)1.000:0.18423)1.000:0.17378)1.000:0.20947,Bacteria_Plantomycetes_Phycisphaerae_uncultured_SMTZ_30:0.60965)1.000:0.18063)0.810:0.08745,(Bacteria_Plantomycetes_Phycisphaerae_uncultured_SMTZ_33:0.50830,(Bacteria_Planctomycetes_Phycisphaerae_uncultured_SMTZ_32_1:0.37673,bin_B1Sed10_206R1:0.46679)0.990:0.13190)1.000:0.26703)0.810:0.11165)0.980:0.16698)0.640:0.09603,(((((bin_CSSed165cm_225:0.26271,(bin_CSSed162cmA_348R1:0.00102,bin_CSSed162cmB_456R1:0.01937)1.000:0.04794)1.000:0.35818,((bin_CSSed162cmA_10:0.06912,(bin_T3Sed10_97:0.01255,bin_CSSed11_97R1:0.28706)1.000:0.08357)1.000:0.06855,(bin_CSSed11_266R1:0.00201,bin_CSSed162cmB_317:0.00102)1.000:0.13562)1.000:0.24429)1.000:0.15201,((Bacteria_Planctomycetes_Planctomycetia_Planctomycetales_Planctomycetaceae_Pirellula_staleyi_DSM_6068:0.49211,(((bin_CSSed162cmB_149:0.00103,bin_CSSed165cm_491:0.12123)1.000:0.07330,((bin_CSSed10_163:0.00222,(bin_CSSed162cmB_590:0.00097,(bin_CSSed162cmA_153:0.00102,bin_CSSed165cm_207:0.00102)0.340:0.00102)0.750:0.00163)0.700:0.00529,(bin_CSSed11_145:0.05663,bin_T3Sed10_166R1:0.19876)1.000:0.18056)0.990:0.05110)1.000:0.19571,((bin_CSSed10_67:0.00101,(bin_B1Sed10_54:0.00772,bin_CSSed162cmB_596R1:0.00102)0.560:0.00104)0.990:0.01277,(bin_CSSed165cm_17:0.29658,(bin_CSSed162cmA_83:0.11822,bin_CSSed165cm_346:0.27410)0.650:0.03981)0.910:0.07081)1.000:0.24041)1.000:0.17605)0.460:0.05736,(Bacteria_Planctomycetes_Planctomycetia_Planctomycetales_Planctomycetaceae_Blastopirellula_marina_SH_106T_DSM_3645:0.50082,((bin_CSSed162cmB_66:0.00410,bin_CSSed165cm_21:0.03064)1.000:0.28589,(Bacteria_Planctomycetes_Planctomycetia_Planctomycetales_Planctomycetaceae_Rhodopirellula_baltica_SH_1:0.27641,(bin_CSSed11_258:0.00102,(bin_CSSed162cmB_366:0.00102,bin_CSSed165cm_610:0.00118)0.580:0.00101)1.000:0.28408)0.910:0.07760)1.000:0.23655)0.600:0.07149)1.000:0.12077)1.000:0.24597,(Bacteria_Planctomycetes_Planctomycetia_Planctomycetales_Planctomycetaceae_Planctomyces_limnophilus_DSM_3776:0.35637,Bacteria_Planctomycetes_Planctomycetia_Planctomycetales_Planctomycetaceae_Schlesneria_paludicola_DSM_18645:0.61413)1.000:0.46333)0.500:0.06711,((Bacteria_Planctomycetes_Planctomycetia_Planctomycetales_Planctomycetaceae_Isosphaera_pallida_ATCC_43644:0.39607,Bacteria_Planctomycetes_Planctomycetia_Planctomycetales_Planctomycetaceae_Singulisphaera_acidiphila_MOB10_DSM_18658:0.26208)1.000:0.37610,Bacteria_Planctomycetes_Planctomycetia_Planctomycetales_Planctomycetaceae_Zavarzinella_formosa_DSM_19928:0.89701)0.700:0.10246)1.000:0.33754)0.590:0.10444)0.490:0.09577)0.740:0.10111)0.980:0.11415)0.200:0.11507,(((Bacteria_Chlamydiae_RIFCSPHIGHO2_12_FULL_Chlamydiae_49_11:1.10513,((Bacteria_ChlamydiaeVerrucomicrobia_group_Chlamydiae_Chlamydiia_Chlamydiales_Simkaniaceae_Simkania_negevensis_Z_gsn.131:0.58600,(Bacteria_Chlamydiae_Chlamydiia_Chlamydiales_RIFCSPLOWO2_02_FULL_Chlamydiae_49_12:0.64353,((Bacteria_Chlamydiae_Chlamydiia_RIFCSPHIGHO2_12_FULL_Chlamydiae_49_9:0.26532,Bacteria_Chlamydiae_Chlamydiia_RIFCSPLOWO2_02_FULL_Chlamydiae_45_22:0.34333)1.000:0.34933,(Bacteria_Chlamydiae_Chlamydiia_RIFCSPHIGHO2_12_FULL_Chlamydiae_27_8:0.59069,Bacteria_Chlymidae_uncultured_SMTZ_39:0.70453)1.000:0.20098)0.770:0.07133)0.480:0.07688)0.910:0.09737,(((Bacteria_ChlamydiaeVerrucomicrobia_group_Chlamydiae_Chlamydiia_Chlamydiales_Parachlamydiaceae_Parachlamydia_acanthamoebae_UV7:0.46114,(Bacteria_ChlamydiaeVerrucomicrobia_group_Chlamydiae_Chlamydiia_Chlamydiales_Parachlamydiaceae_Neochlamydia_sp._S13:0.38179,Bacteria_ChlamydiaeVerrucomicrobia_group_Chlamydiae_Chlamydiia_Chlamydiales_Parachlamydiaceae_Candidatus_Protochlamydia_amoebophila_UWE25:0.35519)0.600:0.04632)0.990:0.10444,(bin_CSSed162cmB_602:0.59122,(Bacteria_ChlamydiaeVerrucomicrobia_group_Chlamydiae_Chlamydiia_Chlamydiales_Waddliaceae_Waddlia_chondrophila_WSU_86_1044:0.33580,bin_CSSed165cm_440:0.65851)0.540:0.10455)0.610:0.06736)0.780:0.17205,(Bacteria_ChlamydiaeVerrucomicrobia_group_Chlamydiae_Chlamydiia_Chlamydiales_Chlamydiaceae_ChlamydiaChlamydophila_group_Chlamydophila_abortus_S263:0.15279,Bacteria_ChlamydiaeVerrucomicrobia_group_Chlamydiae_Chlamydiia_Chlamydiales_Chlamydiaceae_ChlamydiaChlamydophila_group_Chlamydophila_pneumoniae_AR39:0.18258)1.000:0.76714)0.360:0.09377)0.790:0.24924)0.790:0.61006,(((Bacteria_ChlamydiaeVerrucomicrobia_group_Lentisphaerae_Lentisphaerales_Lentisphaeraceae_Lentisphaera_araneosa_HTCC2155_unfinished_sequence:0.82037,((((Bacteria_Lentisphaerae_GWF2_Lentisphaerae_44_16:0.41601,Bacteria_Lentisphaerae_GWF2_Lentisphaerae_52_8:0.39942)0.440:0.07866,(Bacteria_Lentisphaerae_GWF2_Lentisphaerae_45_14:0.48205,Bacteria_ChlamydiaeVerrucomicrobia_group_Lentisphaerae_Lentisphaeria_Victivallales_Victivallaceae_Victivallis_vadensis_ATCC_BAA_548:0.53649)0.310:0.05697)0.690:0.09571,((Bacteria_Lentisphaerae_GWF2_Lentisphaerae_49_21:0.13573,Bacteria_Lentisphaerae_GWF2_Lentisphaerae_50_93:0.11481)1.000:0.41810,Bacteria_Lentisphaerae_GWF2_Lentisphaerae_38_69:0.66057)0.750:0.08422)1.000:0.30255,(Bacteria_Lentisphaerae_RIFOXYB12_FULL_Lentisphaerae_65_16:0.60732,((bin_CSSed10_378:0.00371,bin_CSSed165cm_64:0.00102)1.000:0.25938,((bin_B1Sed10_208R1:0.23498,bin_B1Sed10_208R2:0.23894)1.000:0.15834,(bin_CSSed10_341:0.15852,bin_CSSed165cm_406:0.13268)0.980:0.09495)0.940:0.08908)1.000:0.36237)1.000:0.20677)0.520:0.06824)1.000:0.26548,((((((bin_CSSed10_255:0.00144,bin_T3Sed10_253:0.00102)1.000:0.52588,((bin_CSBr16_105:0.00102,bin_CSSed162cmB_323R1:0.00164)1.000:0.32116,(Bacteria_ChlamydiaeVerrucomicrobia_group_Verrucomicrobia_Opitutae_Puniceicoccales_Puniceicoccaceae_Coraliomargarita_akajimensis_DSM_45221:0.17235,bin_T3Sed10_261:0.16959)1.000:0.16754)0.900:0.20794)0.880:0.11204,(Bacteria_Verrucomicrobia_CG_Verruco_01:0.99142,(Bacteria_Verrucomicrobia_Opitutae_GWC2_Verrucomicrobia_42_7:0.49364,Bacteria_Verrucomicrobia_Opitutae_GWF2_Verrucomicrobia_51_19:0.44618)0.980:0.12084)0.760:0.15988)0.440:0.07682,((bin_CSSed10_184:0.01068,bin_CSSed165cm_401:0.02087)1.000:0.50105,(bin_CSSed165cm_301R1:0.06690,(bin_CSSed10_295:0.00102,(bin_CSSed162cmB_349:0.00102,(bin_CSSed162cmA_196:0.0,bin_CSSed165cm_210:0.0)0.640:0.00102)0.700:0.00102)1.000:0.03290)1.000:0.48481)1.000:0.27570)0.670:0.08603,((Bacteria_Verrucomicrobia_Opitutae_RIFCSPLOWO2_12_FULL_Verrucomicrobia_64_8:0.29762,(Bacteria_ChlamydiaeVerrucomicrobia_group_Verrucomicrobia_Opitutae_Opitutales_Opitutaceae_Opitutus_terrae_PB90_1:0.24356,(Bacteria_ChlamydiaeVerrucomicrobia_group_Verrucomicrobia_Opitutae_Opitutales_Opitutaceae_Opitutaceae_sp._TAV2:0.10177,Bacteria_ChlamydiaeVerrucomicrobia_group_Verrucomicrobia_Opitutae_Opitutales_Opitutaceae_Opitutaceae_sp._TAV5:0.07986)1.000:0.22558)0.840:0.10145)1.000:0.37150,(bin_T3Sed10_336:0.42934,((bin_CSSed165cm_470:0.15457,(bin_T3Sed10_256R1:0.10088,(bin_CSSed162cmA_406:0.02628,bin_T3Sed10_256R2:0.02754)1.000:0.06137)1.000:0.07564)1.000:0.06560,(((bin_CSSed165cm_65:0.00102,(bin_CSSed162cmA_331:0.00103,(bin_CSSed162cmB_177:0.00102,bin_CSSed10_289R1:0.00177)0.160:0.00101)0.560:0.00102)1.000:0.13815,((bin_CSSed10_219R1:0.0,bin_CSSed162cmB_489:0.0,bin_CSSed165cm_93:0.0)1.000:0.00102,bin_CSSed162cmA_317:0.00102)1.000:0.16591)0.600:0.04284,bin_CSSed10_411:0.30671)0.810:0.03526)1.000:0.27228)1.000:0.09803)0.800:0.09082)0.890:0.55829,((Bacteria_ChlamydiaeVerrucomicrobia_group_Verrucomicrobia_Verrucomicrobiae_Verrucomicrobiales_Verrucomicrobia_subdivision_3_bacterium_Ellin514:0.67743,Bacteria_Verrucomicrobia_Verrucomicrobiae_GWF2_Verrucomicrobia_62_7:0.74728)0.980:0.19513,(Bacteria_ChlamydiaeVerrucomicrobia_group_Verrucomicrobia_unclassified_Verrucomicrobia_Methylacidiphilales_Methylacidiphilaceae_Methylacidiphilum_infernorum_V4:1.05642,((Bacteria_ChlamydiaeVerrucomicrobia_group_Verrucomicrobia_Spartobacteria_Chthoniobacter_flavus_Ellin428_unfinished_sequence:0.37951,Bacteria_Verrucomicrobia_Verrucomicrobiae_RIFCSPHIGHO2_12_FULL_Verrucumicrobia_41_10:0.53780)1.000:0.22516,(Bacteria_ChlamydiaeVerrucomicrobia_group_Verrucomicrobia_Verrucomicrobiae_Verrucomicrobiales_Verrucomicrobiaceae_Verrucomicrobium_spinosum_DSM_4136_unfinished_sequence:0.51975,((bin_CSSed165cm_305:0.45850,(bin_CSSed162cmA_213:0.00110,bin_CSSed162cmB_224:0.00100)1.000:0.08540)0.990:0.40191,(bin_CSSed162cmB_98:0.65756,((bin_CSSed162cmA_114R1:0.00102,(bin_CSSed162cmB_496R1:0.0,bin_CSSed165cm_183R1:0.0,bin_T3Sed10_210R1:0.0)0.630:0.00102)1.000:0.51232,(Bacteria_ChlamydiaeVerrucomicrobia_group_Verrucomicrobia_Verrucomicrobiae_Verrucomicrobiales_Verrucomicrobiaceae_Akkermansia_muciniphila_ATCC_BAA_835:0.44739,((bin_CSSed162cmB_42:0.02250,bin_T3Sed10_224:0.20497)1.000:0.39195,(Bacteria_ChlamydiaeVerrucomicrobia_group_Verrucomicrobia_Verrucomicrobiae_Verrucomicrobiales_Verrucomicrobiaceae_Rubritalea_marina_DSM_17716:0.04510,Bacteria_ChlamydiaeVerrucomicrobia_group_Verrucomicrobia_Verrucomicrobiae_Verrucomicrobiales_Verrucomicrobiaceae_Rubritalea_marina_DSM_17716_SAORIC_165:0.12046)1.000:0.32971)0.830:0.08318)0.900:0.12400)0.340:0.06310)0.650:0.07955)0.440:0.06786)0.700:0.19941)0.700:0.19412)0.660:0.11644)0.650:0.12047)0.600:0.12459)0.540:0.09795,((bin_CSSed162cmB_463R1:0.24242,((bin_B1Sed10_145:0.03036,(bin_CSSed165cm_284:0.00102,(bin_CSSed162cmB_461:0.00102,bin_CSSed162cmA_50:0.00098)1.000:0.02512)1.000:0.02400)1.000:0.09753,((bin_B1Sed10_210R1:0.12574,bin_CSSed165cm_420:0.09869)1.000:0.22206,((((Bacteria_CP_NKB19_candidate_division_NKB19_bacterium_JGI_0000039_J10_Combined_Assembly_NKB19_1__NKB19:0.00102,Bacteria_CP_NKB19_candidate_division_NKB19_bacterium_JGI_0000059_N10_TAbiofilm_001_172:0.00101)1.000:0.64501,(bin_CSSed162cmB_64:0.14512,(bin_CSSed162cmB_516:0.00102,(((bin_CSSed165cm_33:0.00164,bin_CSSed162cmA_463:0.00100)0.740:0.00229,bin_T3Sed10_270:0.00102)0.590:0.00187,bin_CSSed10_305:0.00225)0.770:0.00243)1.000:0.11668)0.860:0.42672)0.330:0.24923,(bin_CSSed10_315:0.43805,bin_CSSed165cm_592:0.39264)0.940:0.08276)0.110:0.11800,bin_CSSed165cm_129:0.37301)0.100:0.05989)0.110:0.21447)0.300:0.36148)0.170:0.63675,((((bin_T3Sed10_321R1:0.72077,(bin_CSSed162cmA_507:0.03268,(bin_CSSed162cmB_581:0.00113,bin_CSSed165cm_47:0.00100)0.970:0.00094)1.000:0.56917)0.650:0.13151,(bin_T3Sed10_216:0.16047,bin_T3Sed10_339R1:0.16928)1.000:0.60458)0.250:0.06363,((Bacteria_Lentisphaerae_GWF2_Lentisphaerae_57_35:0.54829,((bin_CSSed165cm_580:0.29358,(bin_T3Sed10_160:0.00102,(bin_CSSed165cm_264:0.00102,bin_CSSed10_162:0.00100)0.880:0.00097)1.000:0.26933)1.000:0.26997,(((((((bin_CSSed162cmB_112:0.01246,bin_CSSed165cm_30:0.23403)1.000:0.22825,(bin_CSSed162cmB_467:0.23090,(bin_T3Sed10_91:0.00102,(bin_CSSed11_284R1:0.00102,bin_CSSed162cmA_210:0.00102)0.610:0.00101)1.000:0.03611)1.000:0.11507)1.000:0.13681,((bin_CSSed11_284R2:0.0,bin_CSSed162cmA_21:0.0,bin_CSSed162cmB_542:0.0,bin_CSSed165cm_297:0.0)1.000:0.24053,(bin_CSSed162cmB_430:0.41835,(bin_CSSed162cmB_382:0.05147,(bin_CSSed162cmB_494:0.00102,bin_T3Sed10_302:0.00103)1.000:0.04667)1.000:0.10959)0.760:0.04125)0.930:0.05472)0.510:0.02876,bin_T3Sed10_228:0.38814)0.610:0.04049,((bin_CSSed162cmB_250:0.00439,bin_CSSed165cm_527:0.01372)1.000:0.13379,(bin_CSSed162cmB_311:0.17544,(bin_T3Sed10_209R1:0.00102,(bin_CSSed165cm_123:0.00102,(bin_CSSed162cmB_414:0.00102,(bin_CSSed10_217:0.00102,bin_CSSed162cmA_353:0.00103)0.420:0.00102)0.010:0.00102)0.500:0.00101)1.000:0.19774)0.770:0.03993)0.910:0.05846)0.410:0.04412,bin_T3Sed10_340:0.29242)0.970:0.07397,bin_CSSed162cmB_431:1.20272)0.380:0.16144)0.370:0.12927)0.210:0.05605,(bin_T3Sed10_356:1.00489,(bin_CSSed11_184:0.29276,bin_T3Sed10_187:0.43419)1.000:0.42043)0.270:0.08183)0.140:0.06951)0.220:0.09195,(((bin_CSSed11_236:0.07422,bin_T3Sed10_310R2:0.07999)1.000:0.10039,(bin_T3Sed10_310R1:0.16730,(bin_CSSed10_179:0.00722,bin_T3Sed10_164:0.11156)1.000:0.07465)0.960:0.08848)1.000:0.76528,((bin_T3Sed10_329R1:0.58988,(bin_CSSed162cmB_464:0.11646,(bin_T3Sed10_368:0.10792,(bin_T3Sed10_236R1:0.11422,(bin_CSSed162cmA_397:0.00102,bin_CSSed162cmB_164:0.00102)1.000:0.06301)0.510:0.03411)0.360:0.04112)1.000:0.56078)0.050:0.07796,((bin_CSSed10_254:0.41417,(bin_CSSed165cm_27R1:0.27194,bin_CSSed165cm_334:0.23804)1.000:0.16196)1.000:0.36232,(Bacteria_Lentisphaerae_RifOxyA12_full_Lentisphaerae_48_11:0.63876,Bacteria_Lentisphaerae_RIFOXYC12_FULL_Lentisphaerae_60_16:0.67097)0.390:0.09164)0.190:0.05461)0.350:0.16621)0.350:0.13206)0.260:0.16765)0.010:0.12681)0.070:0.14925)0.000:0.06132,(bin_B1Sed10_207:0.60878,(bin_CSSed165cm_465:0.11210,(bin_CSSed165cm_289:0.00687,((bin_B1Sed10_73:0.00208,(bin_CSSed11_89:0.00434,bin_CSSed10_99:0.10155)0.810:0.00103)0.630:0.00187,bin_T3Sed10_95:0.00174)0.450:0.00100)1.000:0.07712)1.000:0.51950)1.000:0.59334)0.000:0.05924)0.010:0.06881,(Bacteria_RIF2_RIFCSPLOWO2_12_FULL_RIF02_62_27:1.28211,(bin_CSSed10_354:0.39514,bin_T1Sed10_126:0.57131)1.000:0.85214)0.670:0.26969)0.000:0.04955);
